# Supplementary material for: MicroRNA Expression Profile in TSC Cell Lines and the Impact of mTOR Inhibitor
Source: Int J Mol Sci. 2022 Nov 21;23(22):14493. doi: 10.3390/ijms232214493 (PMC9694073; doi:10.3390/ijms232214493)
Supplement: Supplementary file 1 [file ijms-23-14493-s001.zip]

Archive with 16 entries (16 files):
- Suppl. File S1 - raw data.xlsx
- Suppl. File S10 - DE shTSC2 rapamycin treated vs untreated.xlsx
- Suppl. File S11 - DE control rapamycin treated vs untreated.xlsx
- Suppl. File S12 - experimentaly validated targets of miR-29a-3p and miR-33a-3p.xlsx
- Suppl. File S13 predicted targets of miR-29a-3p and miR-33a-3p.xlsx
- Suppl. File S14 - Reactome pathways enriched for mir-29a-3p and miR-33a-3p.xlsx
- Suppl. File S15 - KEGG pathways enriched for mir-29a-3p and miR-33a-3p.xlsx
- Suppl. File S16 TFBS analysis from Transfac using PROMO (Alggen) software.xlsx
- Suppl. File S2 - normalized and filtered for limma.xlsx
- Suppl. File S3 - DE shTSC1 vs control - untreated.xlsx
- Suppl. File S4 - DE shTSC2 vs control - untreated.xlsx
- Suppl. File S5 - DE shTSC2 vs shTSC1- untreated.xlsx
- Suppl. File S6 - DE shTSC1 vs control - rapamycin treated.xlsx
- Suppl. File S7 - DE shTSC2 vs control - rapamycin treated.xlsx
- Suppl. File S8 - DE shTSC2 vs shTSC1- rapamycin treated.xlsx
- Suppl. File S9 - DE shTSC1 rapamycin treated vs untreated.xlsx
