# Supplementary material for: MicroRNA Expression Profile in TSC Cell Lines and the Impact of mTOR Inhibitor
Source: Int J Mol Sci. 2022 Nov 21;23(22):14493. doi: 10.3390/ijms232214493 (PMC9694073; doi:10.3390/ijms232214493)
Supplement: Supplementary file 1 [file ijms-23-14493-s001.zip › Suppl. File S1 - raw data.xlsx]

## Sheet: data
Sample ID	TSC102-1_R+(S1)	TSC102-1_R+(S2)	TSC103-1_R+(S3)	TSC103-1_R+(S4)	TSC201-1_R+(S5)	TSC201-1_R+(S6)	TSC204-1_R+(S7)	TSC204-1_R+(S8)	PLK01_KR+(S9)	PLK01_KR+(S10)	TSC102-1_R-(S11)	TSC102-1_R-(S12)	TSC103-1_R-(S13)	TSC103-1_R-(S14)	TSC201-1_R-(S15)	TSC201-1_R-(S16)	TSC204-1_R-(S17)	TSC204-1_R-(S18)	PLK01_KR-(S19)	PLK01_KR-(S20)
Group	TSC1	TSC1	TSC1	TSC1	TSC2	TSC2	TSC2	TSC2	Control	Control	TSC1	TSC1	TSC1	TSC1	TSC2	TSC2	TSC2	TSC2	Control	Control
Rapamycin treatment	Yes	Yes	Yes	Yes	Yes	Yes	Yes	Yes	Yes	Yes	No	No	No	No	No	No	No	No	No	No
Sample	P2	P2	P3	P3	P4	P4	P5	P5	P1	P1	P2	P2	P3	P3	P4	P4	P5	P5	P1	P1
Blank (H2O)	ND	ND	ND	ND	ND	ND	ND	ND	ND	ND	ND	ND	ND	ND	ND	ND	ND	ND	ND	ND
Blank (H2O)	ND	ND	ND	ND	ND	ND	ND	ND	ND	ND	ND	ND	ND	ND	ND	ND	ND	ND	ND	ND
cel-miR-39-3p	25.34	25.28	26.88	28.09	25.86	25.47	25.48	25.21	25.44	25.49	26.77	26.92	24.99	25.36	25.26	25.51	25.68	26.93	26.8	25.51
hsa-let-7a-2-3p	ND	40	ND	ND	ND	37.31	ND	ND	ND	ND	39.09	ND	ND	ND	ND	ND	ND	ND	ND	ND
hsa-let-7a-3p	ND	ND	ND	ND	ND	ND	ND	ND	ND	ND	ND	ND	ND	ND	ND	ND	ND	ND	ND	ND
hsa-let-7a-5p	31.73	31.04	30.99	31.84	32.62	29.99	31.58	33.47	31.13	32.01	35.54	34.67	32.23	32.69	31.61	33.61	34.71	34.28	32.88	31.51
hsa-let-7b-3p	36.93	36.67	36.05	38.28	36.71	38.24	37.33	36.84	39.36	37.12	39.5	40	38.72	36.56	38.91	36.49	40	40	40	40
hsa-let-7b-5p	36.73	35.55	36.2	36.28	40	34.95	35.44	36.84	37.42	35.54	40	40	40	40	36.12	40	40	40	40	36.14
hsa-let-7c-5p	30.3	29.75	29.13	30.25	31.51	27.8	29.75	32.13	29.02	30.01	33.96	32.81	30.17	30.8	29.59	31.48	31.82	34.62	31.34	29.65
hsa-let-7d-3p	34.63	33.27	34.97	34.84	36.77	33.07	34.97	35.82	35	34.85	38.37	37.67	36.98	36.51	37.35	36.48	39.14	40	37.35	34.65
hsa-let-7d-5p	34.33	34.86	35.95	34.89	40	32.84	34.86	36.71	33.94	34.97	40	37.28	35.27	35.93	34.6	36.67	36.13	36.84	34.71	33.63
hsa-let-7e-3p	36.69	36.15	34.25	33.82	35.51	34.52	36.55	40	38.31	38.41	ND	37.05	35.8	40	40	35.67	36.74	ND	40	34.45
hsa-let-7e-5p	29.45	28.74	29.32	29.86	31.08	27.76	29.04	31.49	29.89	30.26	32.67	32.79	32.01	31.62	29.95	31.57	32.66	34	32.61	30.3
hsa-let-7f-1-3p	ND	37.35	37.36	40	ND	ND	ND	ND	ND	ND	ND	ND	ND	ND	ND	ND	ND	ND	ND	ND
hsa-let-7f-2-3p	36.97	37.14	ND	37.12	ND	36.23	38.94	40	ND	40	ND	ND	ND	ND	37.82	ND	ND	38.87	ND	36.97
hsa-let-7f-5p	37.76	37.02	36.73	36.51	38.09	35.74	37.85	40	38.48	37.23	40	40	40	40	37.45	40	39.57	40	40	37.08
hsa-let-7g-3p	35.54	35.14	35.95	35.54	36.21	33.43	35.28	40	36.15	38.29	35.27	37.04	37.06	40	36.61	38.07	38.36	40	40	36.76
hsa-let-7g-5p	33.73	32.44	32.89	33.47	35.64	31.33	33.61	34.25	32.72	33.31	40	38	35.48	35.12	34.04	34.71	35.05	36.26	35.1	33.11
hsa-let-7i-3p	42.71	ND	40	40	ND	40	ND	ND	40	40	ND	ND	ND	ND	40	40	ND	ND	ND	40
hsa-let-7i-5p	32.07	31.76	32.46	32.74	33.72	30.46	32.52	34.01	32.31	32.18	36.68	35.29	34.48	34.79	32.51	33.66	40	36.14	32.48	31.55
hsa-miR-1	36.68	35.28	40	37.36	38.85	35.11	37.6	ND	38.08	37.97	ND	38.15	40	40	38.88	ND	40	40	17.95	ND
hsa-miR-100-3p	ND	ND	40	ND	ND	36.15	ND	ND	ND	ND	ND	ND	ND	ND	ND	ND	ND	ND	ND	ND
hsa-miR-100-5p	29.51	28.89	31.09	32.63	32.77	29.58	31.15	33.46	32.75	33.83	32.94	32.45	34.02	33.67	31.64	33.53	33.01	34.51	33.16	32.66
hsa-miR-101-3p	28.84	27.68	29.35	30.1	31.46	27.45	29.49	30.88	29.56	30.9	32.8	32.05	32.65	32.25	30.44	31.93	31.37	33.8	32.63	31.05
hsa-miR-101-5p	34.69	35.12	34.91	35.27	35.87	33.61	35.42	39.21	36.53	36.96	36.12	35.57	36.09	ND	36.72	37.09	36.96	40	36.81	36.9
hsa-miR-103a-3p	23.5	22.77	23.99	25.67	26.78	22.48	24.05	26.24	25.43	26.07	27.27	26.57	25.93	26.77	24.71	26.81	26.61	29.49	27.5	25.61
hsa-miR-103b	45	ND	32.29	37.13	ND	ND	ND	ND	ND	ND	ND	ND	ND	ND	ND	ND	ND	ND	ND	ND
hsa-miR-105-3p	36.61	36.68	37.06	ND	ND	40	35.87	40	32.99	40	38.13	38.95	40	37.7	ND	35.08	40	ND	35.33	36.73
hsa-miR-105-5p	40	40	23.68	ND	ND	33.24	36.97	ND	40	ND	40	ND	ND	40	40	ND	33.58	ND	35.92	40
hsa-miR-106a-3p	33.32	32.56	33.55	34.85	40	32.74	34.06	40	35.58	40	35.08	34.52	35.8	37.16	33.82	ND	ND	35.76	ND	35.83
hsa-miR-106a-5p	22.73	21.89	23.71	23.82	25.77	21.74	23.86	26.21	24.86	25.58	26.26	25.68	25.96	26.47	24.26	26.32	26.21	27.92	27.1	25.33
hsa-miR-106b-3p	28.64	28.17	28.17	28.43	31.64	27.64	29.49	32.49	31.08	31.7	31.69	30.89	30.63	32.01	29.98	32.51	31.81	33.25	31.74	30.92
hsa-miR-106b-5p	24.8	23.86	26.02	25.95	27.8	23.76	25.64	27.8	26.83	27.56	28.83	28.05	28.47	28.23	26.28	28.53	28.33	30.24	29.59	27.3
hsa-miR-107	24.15	23.46	24.76	25.53	27.09	23.08	24.68	27.13	26.05	26.65	28.5	27.58	27.42	27.54	25.26	27.44	27.33	29.52	28.56	26.29
hsa-miR-10a-3p	41.77	40	ND	ND	40	40	40	40	40	39.43	39.97	ND	ND	40	40	40	40	ND	ND	40
hsa-miR-10a-5p	ND	ND	25.48	37.19	ND	ND	ND	ND	ND	ND	ND	ND	ND	ND	ND	ND	ND	ND	ND	ND
hsa-miR-10b-3p	ND	ND	ND	ND	37.28	ND	ND	ND	ND	ND	ND	ND	ND	ND	ND	ND	ND	ND	ND	ND
hsa-miR-10b-5p	ND	ND	24.04	31.77	ND	ND	ND	ND	ND	ND	ND	ND	ND	ND	ND	ND	ND	ND	24.38	ND
hsa-miR-1178-3p	39.97	40	40	ND	ND	37.64	ND	40	ND	ND	40	37.74	ND	ND	40	ND	ND	ND	ND	35.65
hsa-miR-1179	33.61	32.13	33.48	33.91	34.82	33.54	34.14	35.58	36.23	34.34	ND	ND	35.58	35.96	33.95	34.88	35.03	36.14	36.49	35.63
hsa-miR-1181	36.05	34.07	34.96	34.93	40	34.54	36.75	38.52	37.99	40	37.36	35.89	36.51	40	36.48	38.7	40	37.85	37.64	38.34
hsa-miR-1182	ND	40	ND	40	ND	40	ND	ND	ND	ND	ND	ND	ND	ND	ND	ND	ND	ND	ND	ND
hsa-miR-1183	45	ND	ND	ND	ND	ND	ND	40	ND	38.18	40	ND	ND	ND	ND	ND	ND	ND	ND	ND
hsa-miR-1184	ND	ND	ND	ND	ND	ND	ND	ND	ND	ND	ND	ND	ND	ND	ND	ND	ND	40	ND	ND
hsa-miR-1185-5p	40.87	36.16	40	38.62	40	35.59	38.1	40	ND	ND	ND	36.45	ND	ND	ND	ND	ND	ND	ND	ND
hsa-miR-1200	36.52	34.19	36.44	ND	39.38	40	37.59	ND	40	ND	40	ND	ND	ND	40	40	ND	40	40	40
hsa-miR-1203	35.14	34.9	34.9	35.5	40	34.31	40	38.39	38.64	37.76	38.11	36.08	36.44	40	34.3	34.47	40	35.7	36.83	36.79
hsa-miR-1204	37.61	40	37.91	40	ND	40	40	40	29.87	40	40	40	ND	ND	40	ND	ND	40	40	ND
hsa-miR-1205	38.72	40	40	40	ND	40	ND	ND	40	40	ND	40	40	ND	39.12	40	40	ND	38.87	40
hsa-miR-1206	38.34	ND	ND	ND	ND	ND	ND	ND	ND	ND	ND	ND	ND	ND	ND	ND	ND	ND	ND	ND
hsa-miR-1207-5p	31.94	33.18	33.91	33.78	37	32.26	37.4	37.17	37.63	36.67	31.99	34.83	37.42	33.69	34.73	35.75	33.88	39.37	37.46	35.2
hsa-miR-1208	33.42	35.76	37	37.25	36.84	36.17	36.7	35.8	ND	40	40	40	ND	40	40	ND	40	ND	ND	40
hsa-miR-122-3p	ND	ND	ND	ND	40	38.77	39.4	ND	ND	40	ND	ND	ND	ND	ND	ND	40	38.63	ND	ND
hsa-miR-1224-3p	35.43	35.29	35.25	34.46	40	33.82	36.53	40	39.47	34.81	36.97	40	35.94	40	38.25	40	37.4	36.72	40	36.6
hsa-miR-122-5p	33.81	33.83	34.59	36.2	38.26	33.8	36.8	35.94	ND	ND	38.01	36	37.84	37.17	34.98	ND	35.78	ND	36.52	36.08
hsa-miR-1227-3p	29.91	29.3	30.84	31.13	32.93	29.29	30.66	32.45	32.45	32.95	32.04	31.77	32.59	34	31.05	33.04	32.69	33.87	34.05	33.25
hsa-miR-1237-3p	32.55	31.44	32.74	34.14	34.45	31.61	33.46	34.23	34.83	34.51	35.07	34.03	34.43	38.99	33.64	34.73	35.6	35.28	35.83	34.29
hsa-miR-1238-3p	36.23	37.68	37.9	39.2	35.73	35.63	ND	ND	38.8	ND	36.96	ND	36	ND	38.15	ND	40	ND	36.92	ND
hsa-miR-1243	ND	35.52	34.85	ND	ND	ND	ND	ND	ND	ND	ND	ND	ND	ND	ND	40	ND	ND	ND	ND
hsa-miR-124-3p	23.23	22.52	23.35	23.49	25.97	22	23.69	25.65	24.68	25.27	26.36	25.87	26.87	26.19	24.57	26.69	26.44	28.49	27.31	25.25
hsa-miR-1244	36.49	35.75	36.05	40	36.26	34.92	40	37.33	38.16	34.46	36.69	40	38.43	38.67	31.62	32.91	40	40	40	40
hsa-miR-1245a	36.2	35.65	37.39	40	ND	35.98	38.19	ND	40	40	37.19	40	38.36	ND	40	39.47	38.31	ND	40	ND
hsa-miR-124-5p	33.46	32.26	32.2	32.52	35.29	32.55	34.11	35.86	35.83	34.75	40	35.81	34.21	35.56	34.51	36.73	ND	ND	36.79	35.8
hsa-miR-1247-5p	27.29	26.78	25.88	26.01	29.43	25.85	26.92	29.51	29.16	29.93	30.17	29.17	28.29	29.54	28.32	30.68	29.53	31.26	30.74	29.98
hsa-miR-1248	31.26	31.66	32.12	32.51	34.27	30.49	32.76	35.92	34.57	38.7	34.32	33.34	33.5	36.26	33.15	35.55	34.66	35.74	35.17	40
hsa-miR-1249	32.09	31.52	31.69	31.8	33.84	30.95	32.46	35.22	34.56	34.15	33.79	34.21	34.15	34.67	32.81	33.9	35.49	36.05	34.82	34.01
hsa-miR-1252-5p	ND	ND	ND	ND	ND	ND	ND	ND	ND	ND	ND	ND	ND	ND	ND	ND	ND	ND	ND	ND
hsa-miR-1253	38.66	36.74	35.96	36.03	40	36.84	36.15	40	40	ND	37.27	40	40	ND	40	ND	36.76	ND	ND	40
hsa-miR-1254	33.13	32.2	33.08	33.34	40	31.44	33.45	36.91	34.44	35.96	34.8	34.12	35.16	36.5	33.55	35.51	36.51	36.69	35.58	35.16
hsa-miR-1255b-5p	38.93	40	40	37.96	ND	40	ND	ND	40	ND	40	40	ND	ND	ND	ND	ND	40	ND	ND
hsa-miR-1256	34.91	32.61	35.85	33.72	30.02	33.81	32.66	37.09	40	40	40	35.7	40	40	36.56	37.93	40	36.55	ND	40
hsa-miR-1258	ND	ND	40	ND	ND	ND	ND	ND	ND	ND	40	ND	ND	ND	ND	ND	40	ND	ND	ND
hsa-miR-125a-3p	33.47	32.76	32.13	33.3	36.47	33.15	33.98	36.2	34.44	ND	36.59	35.18	40	36.62	34.84	36.44	36.94	36.61	ND	ND
hsa-miR-125a-5p	25.47	24.76	26.19	26.67	28.5	25.09	26.02	28.49	27.68	27.96	29.55	28.59	28.51	28.91	27.01	28.95	28.09	31.06	29.77	28.2
hsa-miR-125b-1-3p	36.04	35	35.64	37.75	37.36	36.93	38.55	40	36.73	37	ND	ND	36.98	40	37.78	40	40	40	ND	36.8
hsa-miR-125b-2-3p	35.33	31.53	30.83	31.33	34.27	30.75	32.91	35.05	35.32	34.93	34.33	34.76	33.73	34.47	33.48	35.14	35.76	ND	37.34	35.5
hsa-miR-125b-5p	23.92	23.34	24.05	25.09	26.64	22.9	24.51	26.89	25.51	26.18	27.96	27.15	27.98	26.74	25.19	27.27	26.94	29.13	27.89	25.93
hsa-miR-1260a	27.06	26.78	27.5	27.64	29.51	26.67	27.94	29.25	29.23	28.87	29.17	28.55	29.54	29.98	27.98	29.03	29.19	29.85	29.25	28.76
hsa-miR-126-3p	31.5	30.19	31.55	31.44	33.27	29.94	31.43	33.26	33.02	34.22	34.2	34.49	35.12	35.61	32.2	34.26	32.82	36.39	35.23	33.6
hsa-miR-1264	45	37.41	40	ND	ND	36.41	ND	ND	ND	40	ND	ND	37.22	ND	40	ND	36.1	ND	ND	ND
hsa-miR-1265	36.59	36.75	40	ND	ND	40	ND	40	ND	40	ND	ND	ND	ND	ND	ND	ND	ND	ND	ND
hsa-miR-126-5p	35.74	34.96	35.54	36.7	40	34.7	36.07	37.07	40	37.68	ND	40	40	40	37.44	38.01	39.49	ND	ND	38.83
hsa-miR-1267	ND	36.52	35.76	35.73	ND	34.68	ND	ND	ND	ND	ND	39.19	ND	ND	40	ND	38.54	ND	ND	ND
hsa-miR-1269a	42.01	37.03	40	37.03	40	40	35.77	ND	40	37.64	ND	40	36.57	40	40	35.5	37.89	40	40	40
hsa-miR-1270	36.5	34.16	36.58	40	ND	37.11	40	39.1	40	ND	ND	ND	40	ND	38.69	ND	ND	ND	ND	40
hsa-miR-1271-5p	30.62	30	29.47	29.46	33.14	29.2	31.46	34.25	33.43	33.69	32.77	32.25	31.87	33.61	31.58	33.6	33.17	34.78	34.44	32.77
hsa-miR-1272	45	38.28	37.85	38.35	ND	ND	37.91	ND	40	ND	40	ND	ND	ND	ND	38.39	40	ND	ND	40
hsa-miR-127-3p	35.81	35.48	34.63	36.4	38.55	35.1	33.91	35.86	36.65	36.77	40	40	36.16	35.95	ND	ND	36.86	40	36.76	ND
hsa-miR-127-5p	37.26	35.22	40	40	ND	35.97	37.47	40	36.68	35.61	40	37.88	40	39.37	40	36.7	36.66	40	37.48	36.73
hsa-miR-128-3p	29.63	28.73	30.08	30.57	32.87	28.61	31.11	33.12	32.26	33.84	34.66	33.32	33.89	33.48	31.67	33.63	34.73	36.25	34.44	32.71
hsa-miR-129-1-3p	31.28	31.06	31.18	31.08	33.75	30.02	30.53	33.97	34.79	34.49	34.28	34.02	33.77	33.5	32.35	35.69	32.71	33.59	35.5	33.64
hsa-miR-129-2-3p	30.47	29.79	30.67	31.91	32.1	28.92	29.48	31.67	33.58	33.8	33.3	32.71	33.79	33.18	30.8	33.24	31.76	33.44	33.92	32.65
hsa-miR-129-5p	33.08	32.75	34.22	34.43	35.82	32.32	31.93	34.72	36.25	34.78	35.72	40	36.84	35.99	33.48	40	35.33	36.77	ND	35.88
hsa-miR-1296-5p	28.67	28.07	28.06	28.33	31.94	27.69	29.57	31.89	31.09	31.32	31.7	30.84	30.29	31.52	30.17	32.14	32.08	33.66	31.86	31.22
hsa-miR-130a-3p	24.34	23.52	25.24	26.15	27.71	23.42	25.11	27.12	26.49	27.05	26.87	27.61	29.97	28.09	25.75	28.03	27.82	30.66	28.96	26.84
hsa-miR-130a-5p	38.1	35.7	40	38.19	ND	36	40	ND	40	ND	40	37.36	38.47	ND	40	ND	36.61	40	40	38.63
hsa-miR-130b-3p	25.27	24.6	26.07	27.76	28.68	24.26	26.35	28.18	27.45	27.91	29.07	28.49	29.08	28.71	26.63	28.84	29.08	32.19	29.45	27.78
hsa-miR-130b-5p	27.51	26.63	27.03	27.15	30.62	26.58	28.73	31.7	30.51	30.89	30.79	29.53	29.75	30.9	29.21	31.71	31.17	33.53	31.29	30.52
hsa-miR-132-3p	27.15	26.54	28.86	29.67	30.17	26.08	28.66	30.97	29.44	30.47	31.51	30.23	31.73	31.45	28.29	30.49	30.79	32.95	31.81	30.07
hsa-miR-132-5p	31.79	30.85	31.89	32.72	34.18	30.29	33.58	35.04	34.89	34.99	34.5	33.96	34.35	36.68	33.31	35.98	36.65	36.89	34.84	34.59
hsa-miR-133a-3p	32.85	31.64	33.06	34.09	35.34	31.31	33.2	ND	34.2	34.55	36.62	34.66	36.94	36.89	33.82	35.2	35.09	ND	35.87	34.51
hsa-miR-133b	33.18	32.53	34.14	34.67	35.56	31.64	33.5	37.82	34.53	34.23	36.84	36.06	37.67	37.21	33.67	35.98	40	40	35.52	36.5
hsa-miR-134-5p	35.17	35.58	37.74	36.15	ND	34.68	35.29	ND	ND	ND	ND	40	40	40	40	38.28	ND	ND	40	36.79
hsa-miR-135a-3p	31.52	31.07	29.96	30.24	33.05	29.96	31.48	32.96	32.76	34.68	34.42	33	31.99	34.63	32.19	34.47	32.5	34.67	33.65	32.76
hsa-miR-135a-5p	27.01	26.08	27.18	27.66	29.77	25.61	27.26	30.72	29.55	29.88	31.65	30.2	31.54	30.32	28.3	30.85	29.57	31.82	31.21	29.26
hsa-miR-135b-3p	33.49	34.88	33.46	33.88	36.55	33.46	36.74	36.98	37.28	36.1	40	36.61	36.72	40	40	36.85	40	40	40	40
hsa-miR-135b-5p	30.76	29.64	30.64	30.9	32.43	27.97	30.7	32.91	31	32.01	34.72	33.46	35.09	34.21	31.05	33.15	31.05	35.13	33.65	32.07
hsa-miR-136-3p	ND	ND	ND	ND	ND	ND	ND	ND	ND	ND	ND	ND	ND	ND	38.7	ND	ND	ND	ND	ND
hsa-miR-136-5p	ND	ND	36.76	ND	ND	35.94	37.75	36.59	ND	ND	40	38.37	35.49	36.8	ND	ND	38.47	ND	ND	ND
hsa-miR-137	32.09	31.59	31.22	31.92	33.86	29.58	29.91	31.86	32.12	33.65	36.59	34.03	32.47	32.83	32.33	34.12	32.67	34.66	34.66	32.45
hsa-miR-138-1-3p	45	ND	ND	36.81	ND	38.96	ND	ND	ND	36.06	ND	ND	ND	ND	ND	ND	ND	ND	ND	40
hsa-miR-138-2-3p	38.69	37.68	36.57	40	ND	35.42	40	38.35	40	ND	40	40	40	38.04	40	40	ND	ND	ND	40
hsa-miR-138-5p	34	32.7	32.58	34.45	36.04	31.95	33.63	36.56	34.64	34.2	40	37.09	33.92	34.87	33.74	34.83	35.83	37.67	35.28	34.86
hsa-miR-139-3p	33.23	30.87	32.23	31.87	33.24	30.1	31.88	33.32	32.77	32.17	34.2	33.42	35.06	33.24	32.12	33.26	32.96	34.69	34.66	32.62
hsa-miR-139-5p	32.76	32.16	32.56	32.7	34.44	29.89	30.63	32.7	33.59	32.9	40	36.45	36.89	36.99	32.94	34.55	33.77	36.8	35.59	33.23
hsa-miR-140-3p	28.15	27.54	29.05	29.34	31	27.09	28.95	31.87	30.56	30.71	32.65	31.45	32.69	32.29	29.72	31.78	31.58	33.68	32.99	30.95
hsa-miR-140-5p	29.84	28.82	29.7	31.32	33.81	28.81	30.72	32.25	31.82	33.61	32.48	32.96	32.56	33.67	31.56	33.42	33.08	35.17	34.92	32.98
hsa-miR-141-3p	35.84	35.24	38.1	39.39	37.27	35.34	35.92	ND	ND	36.81	40	37.85	ND	ND	ND	40	ND	ND	ND	ND
hsa-miR-141-5p	ND	ND	ND	ND	ND	ND	ND	ND	36.24	ND	ND	ND	39.32	ND	ND	ND	ND	ND	ND	ND
hsa-miR-142-3p	36.61	35.54	37.58	24.06	40	ND	ND	ND	ND	ND	37.61	36.68	ND	ND	ND	36.63	36.95	32.21	ND	ND
hsa-miR-142-5p	40	36.77	40	40	39.14	40	37.47	40	40	40	ND	40	40	40	40	40	40	ND	40	34.47
hsa-miR-143-3p	34.33	32.92	39.13	36.03	36.83	40	33.28	40	36.59	33.52	37.62	39.08	ND	ND	35.75	37.65	34.62	ND	27.14	36.62
hsa-miR-143-5p	35.7	36	40	36.61	40	35.64	36.54	40	38.35	ND	ND	ND	37.48	40	37.67	40	37.62	ND	ND	40
hsa-miR-144-3p	ND	ND	ND	ND	40	ND	ND	40	37.46	ND	36.03	ND	ND	ND	ND	ND	ND	ND	ND	37.94
hsa-miR-144-5p	ND	ND	ND	ND	ND	ND	ND	ND	ND	ND	ND	ND	ND	ND	ND	ND	ND	ND	ND	ND
hsa-miR-145-3p	41.25	40	40	39.04	ND	ND	40	40	ND	ND	ND	ND	ND	ND	ND	ND	ND	ND	ND	ND
hsa-miR-145-5p	31.54	30.98	33.54	34.77	35.28	33.19	34	35.55	34.09	36.52	35.04	34.3	35.78	35.91	33.8	34.94	36.02	40	36.69	34.27
hsa-miR-1468-5p	35.05	35.89	36.16	35.85	ND	37.67	36.89	38.29	ND	40	ND	ND	ND	ND	37.3	ND	ND	ND	ND	40
hsa-miR-146a-3p	ND	ND	ND	ND	ND	ND	ND	ND	34.55	36.87	34.97	34.1	38.32	31.52	ND	33.67	31.66	33.65	40	30.6
hsa-miR-146a-5p	36.78	40	40	40	ND	37.04	39.28	ND	40	40	40	40	ND	ND	40	ND	37	40	ND	37.85
hsa-miR-146b-3p	ND	ND	ND	36.7	ND	34.98	ND	40	ND	ND	ND	ND	ND	ND	ND	ND	ND	ND	ND	ND
hsa-miR-146b-5p	33.23	31.81	33.81	35.59	36.12	31.97	33.91	35.77	36.63	35.12	36.85	36.57	38.78	38.36	34	40	35.94	ND	35.98	32.08
hsa-miR-1471	35.23	35.69	35.5	35.93	40	34.58	35.82	40	37.26	37.4	37.09	36.72	36.6	40	36.44	37.59	40	39.11	40	37.31
hsa-miR-147a	36.99	35.72	40	40	ND	35.83	ND	40	ND	ND	39.26	40	ND	ND	ND	ND	ND	ND	ND	37.79
hsa-miR-147b	40	36.5	37.97	40	ND	38.7	40	ND	ND	39.06	40	ND	ND	ND	36.42	40	40	ND	ND	40
hsa-miR-148a-3p	29.79	29.01	31.05	31.78	33.03	28.47	31.14	32.83	31.66	33.12	33.79	33.52	39.97	34.07	30.54	33.67	33.9	36	34.85	32.13
hsa-miR-148b-3p	28.63	27.57	29.18	28.74	31.48	27.61	29.6	31.46	30.76	31.6	32.8	31.78	29.65	32.69	29.97	32.48	32.29	33.51	32.93	31.13
hsa-miR-148b-5p	34.34	33.66	33.45	33.3	35.95	32.09	35.66	ND	36.68	36.06	37.03	35.83	38.22	36.58	35.2	ND	ND	ND	35.31	37.33
hsa-miR-149-3p	33.42	34.06	34.54	35.58	36.69	32.31	35.67	35.59	37.43	36.03	38.81	37.85	36.63	40	35.34	40	40	38.61	40	36.42
hsa-miR-149-5p	26.77	26.17	27.18	27.49	29.27	25.78	26.97	29.62	28.7	29.32	30.66	30.25	30.89	30.22	27.96	29.97	29.31	31.3	30.72	29.01
hsa-miR-150-5p	34.89	33.45	36.86	36.03	37.46	34.57	35.48	40	38.27	36.29	40	39.27	40	40	36.94	35.93	40	ND	38.5	35.18
hsa-miR-151a-3p	27.83	26.96	28.47	28.99	30.76	26.79	28.64	31.66	29.82	30.56	31.96	31.01	32.78	32.14	29.23	31.22	30.7	33.93	32.33	30.59
hsa-miR-151a-5p	26.02	25.44	26.83	26.9	28.93	25.27	26.91	29.62	28.67	29.24	29.23	29.15	29.75	29.85	27.65	29.76	29.2	31.14	30.7	28.86
hsa-miR-152-3p	30.08	29.1	30.86	31.11	33.57	28.83	30.56	32.99	31.98	33.54	34.86	33.99	34.33	34.6	31.85	34.26	33.78	40	35.2	33.08
hsa-miR-153-3p	31.52	30.22	31.97	32.3	35.67	30.54	31.09	32.85	33.45	33.47	37.12	34.04	34.98	34.1	32.5	34.52	34.58	36.93	37.02	34.82
hsa-miR-1537-3p	ND	36.17	36.38	35.9	ND	35.45	ND	ND	ND	37.16	ND	ND	37.79	40	36.82	36.23	40	ND	ND	40
hsa-miR-1538	32.81	31.96	32.9	32.9	34.9	31.63	32.59	35.35	34.73	39.07	35.15	33.8	35.92	36.52	33.68	35.32	36.16	40	35.83	36.9
hsa-miR-1539	37.3	37.96	40	40	ND	35.84	ND	ND	ND	40	40	40	40	ND	40	ND	40	ND	ND	40
hsa-miR-154-3p	40	40	40	40	36.96	39.44	37.61	40	ND	40	ND	40	40	40	ND	ND	40	ND	40	37.25
hsa-miR-154-5p	ND	35.55	35.72	36.93	ND	36.59	35.09	ND	ND	40	ND	32.07	ND	ND	35.68	ND	36.76	ND	ND	ND
hsa-miR-155-3p	ND	ND	40	ND	40	40	ND	ND	ND	ND	ND	ND	40	40	40	40	ND	40	40	40
hsa-miR-155-5p	ND	40	ND	ND	ND	36.71	ND	ND	ND	ND	ND	ND	ND	ND	ND	ND	ND	ND	ND	ND
hsa-miR-15a-3p	33.48	32.79	33.47	33.76	36.8	32.97	35.77	36.67	36.75	36.68	ND	36.73	35.56	ND	36.54	35.8	ND	36.65	35.76	36.76
hsa-miR-15a-5p	26.57	25.75	27.63	28.23	30	25.92	28.09	30.27	29.15	29.86	30.33	29.45	32.62	30.18	28.34	30.56	31.21	32.58	31.47	29.15
hsa-miR-15b-3p	30.48	29.52	30.19	30.07	33.72	29.55	31.83	33.48	32.59	33.55	33.08	32.77	33.26	34.34	32.61	34.01	33.13	36.78	33.86	32.83
hsa-miR-15b-5p	24.84	23.97	26.48	27.14	28.58	23.99	26.02	28.72	27.16	27.96	29.25	28.55	29.44	29.52	26.23	28.52	28.64	31.05	29.75	27.48
hsa-miR-16-1-3p	36.8	33.55	35.09	36.27	ND	33.56	ND	36.45	36.43	ND	36.55	40	40	40	36.55	ND	ND	37	ND	40
hsa-miR-16-2-3p	43.58	31.48	31.62	32.26	40	31.49	34.21	36.02	36.82	32.83	36.73	33.82	34.29	32.86	33.59	37.04	35.81	ND	36.07	34.1
hsa-miR-16-5p	23.08	22.22	23.86	24.8	26.51	22.18	24.22	26.68	25.03	26.02	25.77	26.14	26.14	26.49	24.72	26.85	26.66	29.44	26.97	25.64
hsa-miR-17-3p	28.92	27.97	28.96	29.13	32.29	27.94	29.94	32.23	31.2	31.71	31.65	30.48	31.1	32.93	30.61	32.18	32.66	33.3	32.29	31.78
hsa-miR-17-5p	22.95	22.11	24.09	24.27	26	21.9	23.99	26.32	24.95	25.73	25.69	26.03	26.61	26.9	24.5	26.49	26.43	28.27	27.51	25.44
hsa-miR-181a-2-3p	29.32	28.78	29.2	28.96	32.65	28.98	30.43	33.02	31.68	33.43	32.47	31.69	31.3	33.23	31.92	33.67	32.77	35.16	33.75	32.3
hsa-miR-181a-3p	31.77	31.35	33.65	33.95	35.59	31.85	33.14	39.58	35.18	35.23	34.96	34.26	36.99	36.7	33.58	36.05	36.71	37.34	35.03	35.75
hsa-miR-181a-5p	24.8	24.02	26.01	26.17	28.02	24.07	25.25	27.63	27.18	27.63	28.9	28.51	29.09	28.32	26.47	28.73	28.19	29.88	29.68	27.54
hsa-miR-181b-5p	24.97	24.34	25.8	26.77	28.16	24.45	25.56	27.71	27.14	27.87	29	28.34	28.01	28.62	26.67	29.07	28.08	30.31	29.53	27.84
hsa-miR-181c-3p	36.52	33.49	34.71	33.92	36.9	34.14	36.54	ND	35.71	ND	36.74	ND	ND	34.6	36.53	ND	36.51	ND	ND	ND
hsa-miR-181c-5p	33.88	33.52	34.85	35.02	38.14	33.35	34.55	37.15	35.76	36.41	37.19	37.11	36.57	36.64	36.43	40	36.55	37.87	39.27	35.91
hsa-miR-181d-5p	32.52	32.5	33.58	33.46	33.87	31.17	32.16	33.88	33.71	35.52	36.58	36.14	36.41	36.95	33.34	35.9	33.99	37.25	36.49	33.66
hsa-miR-182-3p	45	40	40	36.68	40	37.42	40	40	40	39.31	ND	ND	38.81	ND	40	ND	ND	ND	ND	40
hsa-miR-182-5p	ND	35.14	34.98	36.08	ND	34.88	ND	ND	36.62	40	ND	ND	37.68	36.81	ND	ND	36.87	ND	ND	ND
hsa-miR-183-3p	36.67	ND	ND	ND	ND	ND	ND	ND	ND	ND	ND	40	ND	ND	ND	ND	ND	ND	40	ND
hsa-miR-183-5p	ND	36.65	35.88	35.14	ND	35.16	ND	ND	ND	ND	ND	ND	ND	ND	35.83	36.61	ND	34.15	ND	ND
hsa-miR-184	36.64	35.82	ND	38.03	ND	35.96	36.63	ND	35.98	40	ND	40	ND	ND	40	ND	38.68	40	ND	ND
hsa-miR-185-3p	35.25	35.06	37.27	38.17	40	35.24	36.17	34.16	32.04	34.48	40	36.76	37.69	37.13	40	ND	40	ND	40	40
hsa-miR-185-5p	28.66	27.92	29.07	29.92	31.95	27.76	29.5	31.34	31.06	31.6	32.33	31.81	32.54	32.11	30.1	32.46	31.5	34.8	33.46	31.32
hsa-miR-186-5p	30.43	29.29	30.3	30.59	33.13	28.75	30.79	32.22	32.15	32.85	33.96	33.46	33.23	33.68	31.75	33.63	33.35	35.64	35.87	32.86
hsa-miR-187-3p	34.54	36.55	35.1	35.78	ND	34.19	35.46	36.39	35.43	ND	35.82	37.09	37.12	37.83	36.6	36.78	ND	ND	36.65	ND
hsa-miR-187-5p	40	ND	40	40	40	ND	ND	ND	ND	ND	40	40	ND	ND	ND	ND	ND	ND	ND	ND
hsa-miR-188-3p	34.68	34.79	36.02	36.1	38.4	35.71	35.48	35.76	ND	35.81	40	40	40	40	40	40	ND	40	37.95	37.04
hsa-miR-188-5p	32.54	31.76	33.52	33.83	36.85	31.81	32.32	34.93	33.63	35.48	36.79	35.74	38.32	38.15	35.05	36.52	37.85	36.98	40	34.28
hsa-miR-18a-3p	26.79	26.14	27.65	28.31	29.61	25.8	27.79	30.26	28.63	29.5	30.81	29.87	30.99	30.44	28.13	30.12	30.52	32.48	29.64	29.17
hsa-miR-18a-5p	24.74	23.88	25.84	25.84	27.56	23.62	25.98	28.28	26.66	27.45	28.49	28.1	28.12	28.64	25.96	28.07	28.24	30.12	28.68	27.07
hsa-miR-18b-3p	30.85	30.05	30.54	30.69	33.92	29.96	32.01	35.18	33.74	34.36	33.66	33.83	32.35	34.02	32.84	34.37	34.45	35.16	34.99	33.01
hsa-miR-18b-5p	25.67	24.71	26.49	27.03	28.33	24.61	26.85	29.18	27.7	28.22	29.5	28.55	29.71	29.26	26.82	29.11	29.06	30.98	29.9	28
hsa-miR-1908-5p	31.61	31.26	31.61	32.03	34.13	30.84	32.6	34.43	33.04	34.08	33.11	33.51	32.9	34.34	32.85	34.68	34.14	35.55	34.04	34.51
hsa-miR-1909-3p	36.14	35.27	40	40	40	37.1	40	40	40	37.63	37.2	40	ND	ND	40	ND	ND	ND	ND	39.09
hsa-miR-190a-5p	32.9	32.16	34.27	37.11	37.11	31.99	34.93	34.71	34.48	35.49	ND	35.63	36.12	36.59	34.16	36.99	38.86	40	35.98	35.54
hsa-miR-190b	36.18	35.74	37.19	36.19	40	35.88	37.11	40	37.32	40	ND	40	ND	ND	ND	ND	40	ND	ND	ND
hsa-miR-1911-3p	35.69	34.85	35.65	34.55	40	36.48	35.97	40	40	40	37.59	40	40	ND	ND	ND	40	ND	40	40
hsa-miR-1911-5p	45	40	39.81	40	40	40	40	40	ND	ND	ND	ND	ND	40	40	ND	ND	ND	ND	40
hsa-miR-1912	41.43	36.19	ND	ND	ND	38.1	ND	ND	38.22	ND	ND	ND	ND	ND	40	ND	ND	ND	ND	ND
hsa-miR-1913	32.28	32.05	32.9	33	34.42	31.51	33.45	33.53	35.95	35.57	35.51	34.51	34	34.54	32.72	33.45	36.12	36.78	34.09	33.57
hsa-miR-191-3p	40.97	35.52	34.55	35.96	40	36.02	36.83	36.94	38.36	40	40	37.63	ND	ND	39.11	40	ND	39	40	40
hsa-miR-1914-3p	36.8	36.15	38.38	35.84	ND	33.99	36.51	ND	36.65	40	ND	40	40	ND	40	40	ND	ND	36.93	37.11
hsa-miR-1914-5p	34.7	34.26	34.92	34.7	35.21	33.48	36.19	36.18	35.67	36.03	36.98	35.6	37.16	36.88	36.71	36.27	37.3	ND	37.6	35.73
hsa-miR-191-5p	25.7	25.05	26.51	27.8	28.82	24.92	26.51	28.79	27.79	28.57	28.85	28.71	28.51	28.85	26.89	29.34	28.79	31.53	30.06	27.99
hsa-miR-192-3p	ND	36.8	37.01	ND	ND	35.29	ND	ND	ND	ND	ND	ND	ND	ND	ND	ND	ND	ND	ND	ND
hsa-miR-192-5p	32.12	31.44	33.63	33.81	35.99	31.33	33.08	36.57	33.57	ND	35.55	34.85	36.24	36.71	36.27	ND	36.09	ND	37.15	35.76
hsa-miR-193a-3p	35.04	34.52	36.69	37.39	40	33.76	35.08	36.53	40	37.85	38.3	40	40	40	36.87	37.96	36.67	40	40	35.1
hsa-miR-193a-5p	37.3	34.9	35.08	37.03	34.8	33.76	34.94	35.36	40	35.82	37.49	37.57	ND	40	36.11	40	35.77	40	38.5	36.86
hsa-miR-193b-3p	27.84	27.01	28.56	29.08	30.82	26.69	28.88	31.13	29.58	30.65	32.05	31	31.22	31.52	29.17	31.25	30.91	33.61	31.74	30.47
hsa-miR-193b-5p	34.26	33.75	33.73	35.23	35.98	33.21	34.32	ND	36.05	ND	36.44	36.08	35.12	36.93	35	ND	36.03	37.88	37.24	35.57
hsa-miR-194-3p	34.43	34.87	35.18	34.54	35.13	33.33	34.43	37.16	36.5	38.1	35.97	35.66	40	37.4	34.16	36.02	36.5	36.9	40	35.66
hsa-miR-194-5p	31.72	30.69	33.07	31.33	36.54	30.78	34.05	36.64	36.58	36.79	34.95	34.79	34.98	35.59	33.35	35.06	36.68	ND	36.43	34.13
hsa-miR-195-3p	36.42	35.23	35.51	35.91	40	34.46	36.75	38.37	40	36.04	40	40	37.24	39.12	36.43	ND	35.62	40	40	36.49
hsa-miR-195-5p	35.63	34.91	36.62	38.88	40	36.88	37.85	40	ND	37.85	ND	ND	40	40	37.06	39.44	40	ND	ND	40
hsa-miR-196a-5p	27.9	ND	40	ND	ND	36.7	ND	ND	40	ND	ND	ND	ND	ND	ND	ND	ND	ND	ND	40
hsa-miR-196b-3p	ND	ND	ND	ND	ND	ND	ND	ND	ND	ND	ND	40	ND	ND	37.43	ND	ND	ND	ND	ND
hsa-miR-196b-5p	ND	ND	37.8	40	ND	ND	ND	ND	ND	ND	ND	ND	ND	ND	ND	ND	ND	ND	ND	ND
hsa-miR-1972	33.73	32.75	33.63	33.96	35.85	32.9	34.5	36.94	37.87	36.03	35.49	34.69	37.43	40	34.3	36.14	39.24	39.12	35.46	35.44
hsa-miR-197-3p	26.92	26.55	27.01	27.5	29.13	26.04	27.46	29.57	28.61	29.45	30.27	28.96	28.91	29.95	27.91	29.69	29.3	30.87	30	28.96
hsa-miR-198	39.39	40	40	ND	ND	36.67	40	40	ND	ND	38.26	ND	ND	ND	40	40	40	40	ND	40
hsa-miR-199a-3p	33.31	31.89	33.96	35.51	37.34	33.15	34.56	ND	34.94	36.82	35.56	36.76	ND	ND	34.27	40	ND	ND	36.66	34.99
hsa-miR-199a-5p	37.02	36.79	25.73	38.02	ND	35.71	36.64	ND	ND	35.87	ND	ND	40	40	37.71	40	ND	ND	ND	37.4
hsa-miR-199b-5p	30.75	29.88	32.74	35.22	ND	30.03	30.46	29.29	33.87	27.84	35.72	35.1	40	40	35.23	ND	33.96	ND	35.6	31.14
hsa-miR-19a-3p	23.59	22.59	24.65	23.17	26.74	22.43	24.54	26.78	25.1	26.08	27.76	26.49	27.96	27.44	24.97	27.12	26.79	29.25	28.2	25.95
hsa-miR-19a-5p	34.51	33.62	34.58	33.98	36.71	35.05	33.54	34.58	35.59	37.33	36.83	36.7	35.67	38.97	39.4	38.48	40	ND	ND	36.79
hsa-miR-19b-1-5p	31.86	30.67	30.87	30.87	34.71	30.46	33.16	35.63	35.35	34.64	34.91	33.84	34.17	35.44	34.51	35.24	36.56	36.29	35.78	34.9
hsa-miR-19b-2-5p	35.66	35.31	35.87	36.21	39.35	35.32	38.09	40	40	ND	ND	38.16	40	39.04	36.45	ND	40	40	40	38.73
hsa-miR-19b-3p	23.48	22.5	24.45	24.58	26.56	22.32	24.55	26.76	25.31	26.13	27.33	26.17	26.03	26.65	24.95	27.17	26.77	28.88	27	25.95
hsa-miR-200a-3p	40	ND	34.33	ND	ND	40	40	ND	ND	37.81	40	38.43	ND	ND	ND	ND	40	ND	ND	ND
hsa-miR-200a-5p	ND	ND	40	ND	ND	35.15	ND	ND	ND	ND	ND	ND	ND	ND	ND	ND	ND	ND	ND	ND
hsa-miR-200b-3p	35.23	36.71	35.93	36.22	38.19	35.96	40	ND	36.91	35.95	40	39.11	40	40	36.63	40	40	ND	40	40
hsa-miR-200b-5p	35.08	34.53	35.79	39.08	37.01	34.57	35.42	ND	35.75	35.25	40	34.52	36.43	36.14	35.45	40	37.01	40	36.46	40
hsa-miR-200c-3p	33.28	32.96	34.13	36.23	36.8	33.18	33.72	35.72	35.09	35.09	ND	34.96	35.89	35.54	35.23	36.7	35.81	36.82	ND	34.56
hsa-miR-200c-5p	ND	ND	ND	ND	ND	ND	ND	ND	ND	ND	ND	ND	ND	ND	ND	ND	40	ND	ND	ND
hsa-miR-202-3p	ND	ND	ND	ND	37.16	37.44	40	ND	36.41	36.59	ND	36.76	ND	ND	37.11	40	ND	ND	ND	40
hsa-miR-202-5p	ND	ND	ND	ND	ND	ND	ND	ND	ND	ND	ND	ND	ND	ND	ND	ND	ND	ND	ND	ND
hsa-miR-203a	34.6	34.05	37.43	40	38.09	36.53	ND	36.63	ND	36.62	40	36.63	35.56	36.23	ND	ND	36.55	ND	38.5	ND
hsa-miR-204-5p	29.47	28.57	30.28	31.31	31.73	28.3	31.2	34.04	31.78	33.01	32.1	32.29	33.93	33.73	30.68	34.15	33.42	36.76	35.76	32.23
hsa-miR-2053	34.9	36.02	ND	ND	40	ND	35.45	ND	34.84	ND	40	40	ND	ND	ND	ND	ND	ND	ND	ND
hsa-miR-205-3p	ND	ND	ND	40	ND	40	ND	ND	ND	ND	ND	ND	ND	40	ND	ND	ND	ND	ND	ND
hsa-miR-205-5p	34.06	34.23	36.63	38.96	ND	38.07	ND	40	35.99	ND	37.85	ND	ND	ND	ND	ND	ND	39.55	37.48	37.24
hsa-miR-206	40	ND	40	ND	40	ND	ND	ND	ND	ND	ND	40	ND	ND	ND	ND	ND	ND	ND	ND
hsa-miR-208a-3p	34.74	40	ND	40	36.63	40	36.42	29.98	28.13	39.05	35.43	31.88	30.15	ND	28.2	32.88	29.56	28.96	31.69	34.63
hsa-miR-208b-3p	ND	35.91	37.08	ND	ND	36.83	ND	ND	ND	ND	ND	ND	34.43	ND	ND	ND	ND	ND	ND	40
hsa-miR-20a-3p	29.6	28.58	29.18	29.46	32.75	28.43	30.32	32.04	31.21	32.53	32.28	31.48	31.95	33.25	31.14	32.92	32.6	34.67	33.03	32.2
hsa-miR-20a-5p	22.04	21.13	23.32	23.6	25.08	20.95	23.1	25.43	23.98	24.82	26.2	25.26	26.99	26.1	23.59	25.58	25.51	27.83	26.8	24.61
hsa-miR-20b-3p	30.61	29.84	30.52	32.11	34.01	30.09	31.81	34.15	33.16	33.22	34.01	34.02	33.46	33.78	31.91	40	33.66	ND	36.62	32.91
hsa-miR-20b-5p	27.18	26.52	27.09	27.75	30.25	26.07	28.18	30.72	29.73	29.92	30.25	29.05	31.28	30.8	28.6	30.67	30.45	32.1	30.74	29.99
hsa-miR-210-3p	28.69	28.05	27.63	29.51	31.23	27.61	28.85	30.94	30.59	31.28	31.89	31.58	31.55	31.82	29.99	31.57	31.12	33.44	32.5	30.99
hsa-miR-2110	29.54	29.93	30	30.07	32.74	29.43	31.3	33.49	32.02	32.68	32.88	32.91	32.62	33.22	31.78	33.06	33.9	34.32	33.59	32.84
hsa-miR-2113	36.02	35.55	35.76	40	40	33.68	38.47	40	40	35.05	35.57	40	40	40	36.91	38.84	37.16	38.6	38.66	39.29
hsa-miR-211-5p	ND	40	ND	ND	ND	37.47	ND	ND	ND	ND	ND	ND	ND	ND	40	ND	ND	ND	ND	ND
hsa-miR-212-3p	30.57	29.95	32.19	33.06	34.89	29.23	32.15	34.51	32.85	33.91	34.49	33.12	35.45	35.22	31.58	33.49	33.99	35.77	35.53	32.69
hsa-miR-212-5p	32.13	31.56	33.08	32.59	36.67	30.74	33.72	35.79	35	35.03	34.24	34.05	35.98	35.11	33.41	36.63	40	36.69	36.46	34.57
hsa-miR-21-3p	33.67	32.55	34.86	34.89	ND	32.92	34.26	34.84	36.48	ND	34.73	38.11	40	40	35.06	ND	37.6	ND	ND	36.75
hsa-miR-214-3p	35.5	33.43	35.65	34.8	36.14	33.47	34.61	38.87	40	36.57	40	35.81	34.12	36.21	34.77	36.56	35.33	35.79	40	34.79
hsa-miR-214-5p	36.93	40	38.53	36.67	ND	33.01	40	40	40	36.12	ND	ND	ND	40	40	35.55	ND	ND	ND	ND
hsa-miR-215-5p	33.03	31.87	33.43	36.18	36.77	32.26	34.7	36.07	35.5	40	36.87	35.17	40	40	34.64	ND	35.71	ND	38.81	36.67
hsa-miR-21-5p	24.52	23.55	25.63	25.89	27.52	23.81	25.52	27.22	27	27.98	28.61	27.32	28.67	28.21	26.6	28.59	28.06	29.88	28.59	27.68
hsa-miR-216a-5p	30.94	30.99	31.74	31.95	35.88	31.17	31.31	30.29	32.81	33.65	40	35.22	33.15	33.52	33.32	34.79	35.03	35.44	37.41	33.29
hsa-miR-216b-5p	32.9	32.25	31.05	31.78	35.05	30.54	31.46	33.54	32.53	33.99	35.95	36.59	34.55	34.13	32.45	34.56	34.28	34.16	35.04	32.93
hsa-miR-217	33.15	32.67	31.65	31.63	34.94	30.61	30.83	32.76	33.8	33.54	34.85	35.6	33.24	34	33.54	34.21	33.68	34.84	36.44	33.6
hsa-miR-218-1-3p	37.33	35.89	38.42	38.21	38.98	37.03	38.1	37.14	38.51	39.09	37.23	38.77	38.11	37.82	40	38.06	36.85	40	37.64	38.78
hsa-miR-218-2-3p	35.59	35.12	36.07	35.82	36.56	35.44	ND	ND	ND	ND	ND	ND	ND	ND	ND	ND	ND	ND	ND	ND
hsa-miR-218-5p	28.57	27.15	28.42	30.48	31.65	27.64	29.24	32.15	30.82	31.86	32.42	31.53	31.5	32.3	30.6	32.7	31.84	33.7	33.18	31.47
hsa-miR-219a-1-3p	30.48	29.32	29.45	29.57	32.67	29.04	30.51	32.78	31.7	32.87	33.09	32.93	31.5	33.12	31.54	33.51	32.92	34.74	33.04	33.13
hsa-miR-219a-2-3p	25.63	25.03	25.2	25.5	28.16	24.53	26.27	28.72	27.76	28.51	28.31	27.67	27.72	28.79	26.74	28.72	28.74	29.72	28.96	28.03
hsa-miR-219a-5p	23.84	22.71	24.98	25.54	27.22	22.67	24.53	26.29	25.96	26.76	27.87	26.75	27.24	27.67	25.23	27.65	27.44	29.76	29.11	26.55
hsa-miR-221-3p	24.98	24.2	24.94	27.44	28.26	24.16	26.59	28.73	27.68	28.15	28.96	27.14	27.94	28.77	26.63	28.68	29.18	31.73	29.85	27.87
hsa-miR-221-5p	32.08	31.99	32.71	33.09	35.79	31.8	33.43	36.64	34.59	35.29	35.91	34.6	35.93	38	34.75	40	35.84	ND	ND	37.29
hsa-miR-222-3p	25.59	24.88	26.7	27.08	28.91	24.88	27.04	29.89	28.62	28.91	29.82	28.93	28.96	29.89	27.33	29.72	29.59	32.11	30.58	28.93
hsa-miR-222-5p	ND	36.24	35.91	36.09	ND	35.1	ND	40	ND	ND	36.94	ND	ND	ND	40	ND	40	ND	ND	ND
hsa-miR-223-3p	36.5	36.45	40	40	ND	36.54	ND	ND	36.53	ND	ND	ND	ND	ND	ND	ND	ND	ND	ND	ND
hsa-miR-223-5p	42.58	ND	40	40	ND	ND	40	ND	ND	ND	ND	38.53	ND	ND	ND	ND	ND	ND	ND	ND
hsa-miR-22-3p	28.9	27.82	29.44	30.23	31.62	28.51	29.95	31.07	31.72	32.35	32.51	31.62	31.65	31.93	30.51	32.57	32.69	35.08	33.28	31.89
hsa-miR-224-3p	41.02	40	40	40	36.85	40	40	40	ND	ND	39.47	40	ND	ND	37.94	36.55	ND	ND	ND	36.59
hsa-miR-224-5p	38.8	39.34	38.71	40	36.57	40	40	ND	ND	ND	37.58	ND	ND	ND	ND	ND	ND	ND	ND	ND
hsa-miR-22-5p	33.81	34.03	34.9	36.66	40	33.86	36.64	40	37.17	ND	39.22	36.59	ND	ND	36.64	38.28	ND	38.62	40	37.09
hsa-miR-23a-3p	26.21	25.49	27.32	28.01	29.52	25.79	27.16	29.57	28.92	29.8	30.22	29.23	28.65	30.51	28.2	30.55	29.81	31.88	31.19	29.66
hsa-miR-23a-5p	35.12	36.15	35.76	37.3	40	34.98	37.98	40	38.61	40	40	40	40	40	38.19	40	40	40	40	38.01
hsa-miR-23b-3p	26.02	25.28	26.96	27.26	29.01	25.22	26.59	29.03	28	29.47	30.16	28.25	30.09	29.5	27.55	29.73	29	31.13	30.93	28.98
hsa-miR-23b-5p	36.42	35.29	35.7	38.16	36.82	35.86	37.25	ND	ND	39.08	ND	ND	36.91	ND	ND	37.44	36.68	ND	ND	ND
hsa-miR-24-1-5p	36.88	35.76	37.29	34.94	ND	34.01	35.85	ND	36.8	40	40	35.73	37.23	36.68	ND	ND	40	40	ND	40
hsa-miR-24-2-5p	34.55	33.44	33.94	35.77	35.81	33.74	36.62	36.1	40	36.54	37.58	36.78	ND	ND	36.02	38.24	ND	40	36.6	35.73
hsa-miR-24-3p	25.86	25.09	26.52	27.23	28.92	24.93	26.48	28.35	27.98	29	29.64	28.98	29.12	28.93	27.34	29.57	28.76	30.99	30.3	28.52
hsa-miR-25-3p	24.58	23.79	25.07	25.93	27.56	23.52	25.5	27.82	26.43	27.24	28.45	27.96	28.67	28.1	26.02	28.23	27.83	30.32	28.99	27.03
hsa-miR-25-5p	32.37	31.75	32.55	32.5	35.59	31.83	33.53	35.9	33.94	36.94	34.83	34.77	34.57	35.26	33.97	36.67	35.79	ND	ND	34.91
hsa-miR-26a-1-3p	ND	ND	ND	ND	ND	ND	40	ND	ND	ND	ND	ND	ND	37.67	ND	ND	40	ND	ND	ND
hsa-miR-26a-2-3p	40	37.33	ND	ND	ND	40	ND	ND	ND	ND	ND	ND	ND	ND	40	ND	ND	ND	ND	ND
hsa-miR-26a-5p	25.01	24.11	26.25	27.25	29.12	24.25	26.23	28.71	27.45	28.18	29.5	28.44	29.45	29.53	27.05	29.02	28.73	32.22	30.7	28.05
hsa-miR-26b-3p	34.55	34.01	33.63	34.57	ND	33.53	34.71	36.53	40	ND	40	35.74	36.63	36.7	ND	ND	36.73	ND	ND	ND
hsa-miR-26b-5p	28.97	28.05	29.93	30.67	32.52	27.53	29.55	32.04	30.82	31.81	33.03	32.43	33.54	33.01	30.69	32.31	31.95	34.68	32.35	31.49
hsa-miR-27a-3p	27.5	26.53	28.5	28.46	31.14	26.16	27.83	30.28	29.67	30.53	31.48	30.55	32.52	31.61	29.31	31.62	30.01	33.75	32.66	30.22
hsa-miR-27a-5p	29.83	31.16	34.75	33.13	29.23	29.92	29.89	33.87	32.34	27.99	31.01	33.98	33.77	30.08	29.15	29.86	29.83	30.55	40	28.65
hsa-miR-27b-3p	27.28	26.22	28.04	28.56	30.2	26.31	27.74	30.09	29.42	30.42	31.51	30.78	30	30.08	29.06	31.12	30.09	32.56	32.83	29.94
hsa-miR-27b-5p	34.66	33.49	34.76	34.64	36.63	34.01	35.05	ND	35.84	36.57	ND	ND	38.03	ND	36	ND	ND	ND	ND	ND
hsa-miR-28-3p	27.85	27.13	27.87	28.16	30.72	27.33	28.9	31.3	30.26	31.43	30.76	30.05	30.42	31.64	29.02	32.03	31.17	32.88	31.89	30.9
hsa-miR-28-5p	27.8	26.94	28.91	29.62	30.81	27.11	28.72	30.68	30.04	30.8	31.91	30.63	31.61	31.96	29.62	31.83	31.63	34.31	32.71	30.94
hsa-miR-296-3p	ND	36.19	36.79	36.68	ND	38.17	36.62	ND	37.05	40	40	36.81	ND	ND	40	ND	ND	36.7	37.96	40
hsa-miR-296-5p	32.18	31.46	33.44	33.84	34.49	32.19	32.67	40	35.2	34.25	37.38	35.83	ND	ND	33.94	36.59	34.25	36.68	40	34.49
hsa-miR-298	40	40	36.94	37.13	ND	35.98	40	ND	38.21	40	40	40	ND	ND	37.47	40	40	ND	ND	40
hsa-miR-299-3p	ND	37.29	36.16	ND	ND	35.01	40	40	ND	ND	40	40	40	40	40	40	ND	ND	ND	ND
hsa-miR-299-5p	39.46	40	36.71	36.41	40	34.76	36.09	ND	40	ND	ND	40	37.94	37.59	ND	40	36.71	40	ND	ND
hsa-miR-29a-3p	29.3	28.26	29.11	30.71	33.05	28.5	30.44	32.85	32.65	35.6	34.18	32.26	33.59	33.78	31.27	33.65	33.34	36.7	36.61	34.53
hsa-miR-29a-5p	34.9	33.63	33.95	33.77	36.84	33.65	34.3	ND	37.96	36.74	ND	36.05	35.92	35.96	35.47	ND	35.94	40	37.18	35.82
hsa-miR-29b-2-5p	33.65	34.21	34.46	36.29	36.71	32.84	37.9	36.42	ND	36.49	37.1	36.11	ND	ND	36.53	ND	ND	ND	ND	35.67
hsa-miR-29b-3p	33.71	32.69	34.13	34.44	36.75	32.75	35.25	37.02	36.6	37.28	38.01	37.24	37.97	37.42	35.84	38.47	39.08	38.42	40	37.32
hsa-miR-29c-3p	29.06	27.88	30.64	31.63	33.25	28.46	30.5	32.63	32.57	33.31	34.81	32.95	34.84	34.64	31.32	33.84	33.78	40	35.44	33.19
hsa-miR-29c-5p	33.84	33.25	33.53	33.35	ND	32.93	34.61	40	36.71	ND	37.14	35.83	35.77	ND	35.57	ND	ND	ND	ND	36.06
hsa-miR-300	35.86	38.31	35.02	37.38	40	34.37	38.22	35.95	37.79	40	37.6	40	34.73	36.95	35.2	37.01	35.81	36.42	40	40
hsa-miR-301a-3p	26.95	25.92	27.58	28.23	29.6	25.63	27.76	30	28.32	29.17	31.57	30.21	29.91	30.04	28.42	30.23	29.69	32.01	31.47	28.74
hsa-miR-301b	28.68	27.72	28.89	29.34	30.93	27.05	29.52	33.23	30.94	31.19	32.83	32.48	31.96	31.88	29.93	32.05	31.82	34.13	32.67	30.79
hsa-miR-302a-3p	33.44	32.01	32.99	33.68	40	31.61	32.55	36.61	34.94	ND	37.48	36.68	34.97	35.07	34.22	36.71	34.74	ND	40	34.74
hsa-miR-302b-3p	32.26	31.73	33.62	33.34	34.85	31.8	31.98	34.86	35.28	35.07	34.92	35.65	36.31	36.91	33.83	36.77	35.01	35.89	35.22	35.26
hsa-miR-302b-5p	ND	ND	40	ND	ND	39.55	ND	ND	ND	ND	ND	ND	ND	ND	40	ND	ND	ND	ND	ND
hsa-miR-302c-3p	35.23	33.81	34.82	38.01	37.31	33.82	35.75	37.1	36.92	ND	ND	40	ND	ND	35.57	ND	ND	ND	37.88	ND
hsa-miR-302c-5p	36.69	35.68	40	39.05	34.21	34.93	37.25	ND	36.4	40	40	ND	40	40	36.23	ND	36.47	ND	40	40
hsa-miR-302d-3p	32.46	31.8	32.87	33.24	36.83	30.97	32.59	35.71	35.62	35.83	36.1	36.16	36.79	36.26	34.72	36.69	ND	ND	37.97	34.79
hsa-miR-302d-5p	36.23	38.91	40	37	40	36.63	40	ND	35.87	40	37.08	39.47	ND	ND	40	ND	ND	ND	40	ND
hsa-miR-302e	40.1	37.12	38.03	37.74	40	35.76	36.58	40	39.39	38.91	40	40	40	ND	40	40	40	40	40	37.43
hsa-miR-302f	ND	36.48	40	40	ND	ND	40	ND	ND	ND	ND	ND	40	ND	40	ND	ND	ND	ND	ND
hsa-miR-30a-3p	27.68	26.72	26.65	26.86	30.48	26.67	28.55	31.06	30.17	30.95	30.43	29.44	29.24	30.69	29.53	31.24	30.82	31.92	31.75	30.71
hsa-miR-30a-5p	25.04	24.21	25.63	26.56	28.87	24.17	25.98	27.8	27.17	28.01	29.66	28.47	28.69	28.58	26.93	29.11	28.66	31.93	30.53	28.07
hsa-miR-30b-3p	35.63	36.29	37.16	40	ND	35.03	36.8	40	36.66	ND	ND	40	ND	40	39.43	36.71	36.55	40	40	40
hsa-miR-30b-5p	27.25	26.49	27.85	28.02	30.33	25.93	28.13	30.53	29.54	30.19	31.79	30.48	30.93	31.03	28.71	31.1	30.48	33.2	32.15	30
hsa-miR-30c-1-3p	30.33	34.1	35.45	35.49	40	33.89	34.95	37.23	ND	40	ND	36.71	36.41	36.94	35.27	40	38.02	36.05	ND	39.18
hsa-miR-30c-2-3p	31.62	31.29	32.61	33.32	34.88	31.43	33.5	36.57	34.78	34.79	36.72	36.24	35.22	35.46	33.42	35.7	36.97	40	40	35.94
hsa-miR-30c-5p	24.04	23.24	24.47	25.7	27.48	23.15	24.94	27.55	26.43	27.03	28.55	27.47	27.24	27.58	25.72	27.99	27.29	30.68	29.21	26.92
hsa-miR-30d-3p	29.16	28.18	28.04	28.13	32.1	28.25	29.87	32.88	31.6	32.19	31.81	31.11	30.51	31.94	30.98	32.74	32.18	34.01	33.57	31.68
hsa-miR-30d-5p	26.22	25.55	26.64	27.26	29.62	25.23	26.98	29.43	28.12	28.96	30.57	29.46	30.45	29.28	27.69	29.85	29.51	31.86	31.15	28.9
hsa-miR-30e-3p	27.18	26.23	27.7	27.9	30.17	26.53	28.12	30.83	29.75	30.24	31.57	30.64	30.67	30.43	29.01	31	30.52	32.68	31.53	30.06
hsa-miR-30e-5p	27.92	26.96	28.26	28.97	31.52	26.96	29.18	31.54	30.04	30.8	31.99	30.73	30.91	31.34	29.5	31.8	31.13	33.92	33.02	30.48
hsa-miR-31-3p	31.59	30.61	35.13	35.45	36.26	32.16	33.07	37.28	37.05	40	33.98	35.07	36.28	37.04	34.75	ND	35.98	ND	40	37.89
hsa-miR-31-5p	28.28	27.5	32.11	31.69	32.61	28.74	30.13	32.28	33.68	34.58	32.12	31.22	36.14	35.87	31	34.1	32.79	34.05	35.93	33.92
hsa-miR-320a	24.49	23.87	25.33	26.18	27.31	23.33	25.43	27.6	26.03	26.67	28.66	27.93	26.65	28.07	25.58	27.44	27.49	29.85	28.52	26.52
hsa-miR-320b	26.6	25.94	25.92	26.33	28.8	25.33	27.49	29.72	28.01	28.84	29.21	28.6	28.44	29.6	27.72	29.47	29.75	31	29.49	28.59
hsa-miR-320c	30.72	25.2	25.47	25.74	28.29	24.76	26.77	28.99	27.59	28.25	28.69	28.12	27.76	28.82	27.21	29.12	29.01	30.42	28.93	27.98
hsa-miR-320d	26.74	25.95	26.46	26.72	29.5	25.67	28.29	30.27	29.26	29.63	29.53	28.85	28.7	30.3	28.32	30.15	30.14	31.86	30.09	29.52
hsa-miR-323a-3p	38.9	34.62	34.42	34.96	36.65	34.58	33.5	40	36.38	36.03	40	40	ND	ND	35.65	36.44	30.26	ND	37.49	36.43
hsa-miR-323a-5p	37.5	40	39.18	40	ND	38.47	40	ND	40	40	40	37	40	ND	40	ND	ND	36.53	40	ND
hsa-miR-323b-5p	42.2	ND	40	ND	ND	40	38.62	ND	ND	40	40	ND	ND	ND	37.39	ND	ND	ND	40	40
hsa-miR-32-3p	37.34	34.09	34.04	34.62	ND	34.17	35.49	ND	40	ND	ND	36.09	40	ND	35.96	36.52	36.43	40	ND	35.64
hsa-miR-324-3p	28.06	27.34	28.55	29.45	30.91	27.04	28.99	31.1	30.17	30.95	32.05	31.12	31.42	31.83	29.34	31.43	31.95	34.08	32.77	30.6
hsa-miR-324-5p	28.15	27.26	28.29	28.95	30.7	26.64	28.47	30.43	29.58	30.02	31.95	31.52	31.05	30.96	28.99	31.17	31.36	33.27	31.89	29.86
hsa-miR-325	40	ND	ND	ND	ND	ND	ND	ND	ND	40	ND	ND	ND	ND	ND	ND	ND	ND	ND	ND
hsa-miR-32-5p	30.92	30.08	32.65	33.05	34.02	30.09	31.92	33.34	32.99	32.97	34.95	33.52	34.65	34.11	32.57	34.54	33.31	35.76	36.63	32.6
hsa-miR-326	32.04	31.04	32.71	33.14	34.77	30.98	33.16	34.69	33.95	36.69	34.77	34.94	35.69	35.85	33.29	35.98	35.89	35.86	35.65	34.88
hsa-miR-328-3p	29.82	29.18	30.51	32.26	32.27	28.88	29.9	32.55	31.45	32.26	33.67	32.88	33.85	33.22	31.45	32.81	32.69	36.25	33.76	32.57
hsa-miR-329-3p	35.21	37.32	36.84	36.95	36.45	36.63	36.13	37.01	ND	ND	38.66	40	40	ND	ND	ND	40	ND	ND	37.11
hsa-miR-330-3p	31.31	30.62	32.45	34.82	33.63	30.08	31.11	34.2	32.8	32.84	35.78	34.88	31.25	34.25	31.82	34.92	33.13	36.07	37.75	32.84
hsa-miR-330-5p	34.65	34.67	33.22	33.88	35.46	32.93	34.73	40	40	37.96	35.91	35.23	35.8	ND	36.7	ND	ND	ND	ND	ND
hsa-miR-331-3p	26.63	25.87	27.62	28.81	29.97	25.83	27.55	29.87	28.91	29.6	30.65	30.27	30.15	30.65	28.28	30.53	30.24	32.58	32.06	29.59
hsa-miR-331-5p	33.54	32.93	32.99	33.52	35.14	33.26	35.16	35.81	36.64	36.76	34.79	35.2	36.13	ND	35.11	39.33	ND	ND	ND	35.27
hsa-miR-335-3p	28.57	27.77	27.81	28	31.76	27.63	29.1	31.63	30.83	31.31	31.66	30.99	30.22	32.43	30.23	32.89	31.84	33.09	32.92	31.2
hsa-miR-335-5p	29.65	28.65	30	29.97	32.35	28.26	29.85	32.48	31.93	31.51	33.79	32.5	32.95	32.21	30.79	32.52	32.14	34.53	34.19	31.17
hsa-miR-337-3p	ND	ND	36.74	ND	ND	ND	40	ND	ND	ND	ND	ND	ND	ND	ND	ND	ND	ND	ND	ND
hsa-miR-337-5p	38.07	ND	40	ND	ND	37.86	ND	ND	ND	ND	ND	ND	ND	ND	ND	ND	ND	37.05	ND	40
hsa-miR-338-3p	32.66	31.3	33.04	33.06	35.43	30.94	33.14	33.66	33.89	35.18	35.57	34.78	36.52	36.99	32.88	36.84	35.57	24.88	36.11	35.45
hsa-miR-338-5p	35.86	35.2	35.68	34.17	ND	35.02	34.62	ND	36.96	36.73	ND	35.8	37.42	ND	37.43	ND	36.02	ND	ND	ND
hsa-miR-339-3p	30.35	29.91	29.62	29.76	33.11	29.67	31.09	33.51	32.81	32.84	33.73	32.47	32.06	34.01	32.51	34.09	34.11	35.64	33.87	33.78
hsa-miR-339-5p	27	26.52	28.51	28.98	30.57	26.54	28.1	30.5	29.62	30.32	31.48	30.29	30.97	31.07	28.87	30.94	30.73	32.59	30.59	30.16
hsa-miR-33a-3p	32.27	31.68	32.15	31.79	35.9	31.55	33.16	35.25	35.24	37.21	39.34	35.44	34.89	35.55	34.31	35.61	35.59	40	38.77	36.28
hsa-miR-33a-5p	27.95	27.08	29.71	30.46	30.69	27.46	28.78	30.31	29.94	30.32	30.87	31.51	32.03	31.78	30	31.18	32.13	33.28	32.83	30.17
hsa-miR-33b-3p	36.7	34.16	36.24	38.04	ND	36.17	36.53	35.48	ND	40	40	40	ND	ND	35.53	ND	ND	40	40	36.89
hsa-miR-33b-5p	35.04	34.93	40	37.78	ND	36.17	37.71	ND	40	40	40	40	38.59	38.78	40	40	ND	40	40	40
hsa-miR-340-3p	44.68	26.8	27.58	28.97	27.44	26.15	31.42	31.45	28.24	30.26	30.52	31.2	29.89	32.1	31.44	33.03	31.42	30.45	35.08	31.61
hsa-miR-340-5p	29.31	28.21	29.93	30.26	32.31	28.01	29.9	31.5	30.59	31.8	34.26	31.9	32.02	31.68	30.75	32.7	31.9	34.54	33.85	31.12
hsa-miR-342-3p	26.14	25.61	26.62	27	28.75	25.05	26.59	28.8	27.65	28.49	30.08	29.43	29.05	29.48	27.22	29.29	28.79	30.95	30.16	27.99
hsa-miR-342-5p	33.38	30.42	30.57	30.67	33.3	30.16	31.53	33.69	32.77	33.76	33.61	32.63	32.49	34.15	32	34.23	33.73	36.17	34	32.95
hsa-miR-345-5p	28.22	27.29	28.17	28.5	30.58	25.58	28.56	29.34	28.93	28.33	32.6	31.84	31.46	31.25	28.99	30.66	30.81	31.87	32.15	29.35
hsa-miR-346	34.05	33.76	35.75	36.6	38.13	31.88	35.23	ND	35.56	36.41	36.04	36.89	36.12	36.63	34.95	35.63	40	ND	34.48	40
hsa-miR-34a-3p	33.86	28.42	30.1	30.3	32.9	28.69	30.44	32.77	33.3	33.79	31.75	30.76	32.42	34.08	31.54	33.13	32.92	34.09	34.03	33.67
hsa-miR-34a-5p	26.2	25.11	28.55	29.71	29.88	25.7	27.03	29.02	30.05	30.78	29.77	29.05	30.77	30.94	27.92	29.89	29.95	31.17	31.9	30.29
hsa-miR-34b-3p	32.63	31.88	34.21	35.1	35.63	32.57	33.07	40	35.7	37.41	36.22	35.89	37.55	37.05	38.97	35.71	35.82	ND	39.06	34.61
hsa-miR-34b-5p	32.61	31.66	33.22	33.57	35.16	31.54	32.79	35.2	36.52	33.93	36.85	35.96	34.42	35.42	36.06	40	35.99	34.65	40	36.06
hsa-miR-34c-3p	28.88	28.09	28.59	28.7	31.58	27.69	29.44	31.14	30.75	31	30.86	30.66	32.54	32.02	29.78	31.75	32.04	32.88	31.79	30.93
hsa-miR-34c-5p	30.54	29.73	32.31	33.47	36.1	31.27	31.77	34.8	33.71	35.34	33.43	33.13	35.69	35.02	34.27	34.58	36.52	40	36.45	34.34
hsa-miR-361-3p	32.47	31.29	32.92	33.66	35.23	32.32	33.02	35.88	33.59	34.93	37.4	34.47	40	40	34.03	35.43	ND	37.02	36.41	36.54
hsa-miR-361-5p	26.68	25.99	27.56	28.32	29.97	25.87	27.16	29.7	28.99	29.31	30.46	30.1	29.92	30.32	28.01	30.28	29.47	32.26	31.96	29.51
hsa-miR-362-3p	32.49	32.16	32.78	32.49	33.09	31.69	33.16	34.93	34.93	ND	35.04	34	40	35.63	34.79	36.81	36.81	36.77	35.16	36.76
hsa-miR-362-5p	32.35	30.79	32.57	33.75	35.93	31.12	32.71	34.78	34.51	35.83	34.98	35.24	36.14	36.87	33.01	34.71	35.03	35.78	36.42	35.47
hsa-miR-363-3p	26.25	25.24	26.83	25.56	29.72	25.02	27.42	30.19	28.78	29.08	28.97	29.83	30.54	30.32	27.62	30.03	29.91	33.13	31.1	28.99
hsa-miR-363-5p	35.93	34.17	35.66	39.56	ND	33.74	36.82	36.74	38.7	36.81	ND	40	ND	ND	ND	36.49	37.76	23.08	40	33.16
hsa-miR-365a-3p	29.62	28.7	30.49	31.46	31.86	28.56	30.71	32.8	32	32.26	33.12	32.75	34.06	33.82	30.66	32.82	32.91	34.9	32.8	31.86
hsa-miR-365b-5p	ND	40	39.22	40	ND	36.61	ND	ND	40	ND	40	ND	ND	ND	37.2	ND	ND	ND	ND	ND
hsa-miR-367-3p	35.65	33.21	36.53	40	ND	33.43	33.84	ND	35.19	36.67	37.63	40	40	ND	ND	36.76	34.26	40	ND	38.23
hsa-miR-367-5p	28.75	40	40	40	40	38.92	40	37.7	39.08	40	39.41	40	40	33.51	ND	40	ND	ND	ND	ND
hsa-miR-369-3p	ND	36.26	35.74	ND	ND	36.25	40	36.97	ND	ND	ND	ND	ND	ND	ND	ND	ND	ND	ND	36.42
hsa-miR-369-5p	37.27	ND	ND	37.95	ND	37.07	ND	ND	36.17	ND	ND	ND	ND	38.77	ND	ND	ND	31.52	ND	ND
hsa-miR-370-3p	40	36.38	35.47	36.38	37.15	36.16	ND	ND	ND	ND	ND	40	ND	ND	ND	ND	ND	ND	ND	36.54
hsa-miR-371a-3p	ND	ND	ND	40	ND	ND	ND	ND	ND	ND	ND	35.91	ND	ND	ND	ND	ND	ND	ND	ND
hsa-miR-371a-5p	35.7	40	40	37.96	40	40	40	ND	40	ND	ND	37.85	40	40	36.83	37.16	40	ND	38.47	40
hsa-miR-372-3p	ND	ND	ND	ND	ND	ND	ND	ND	ND	ND	ND	ND	ND	ND	ND	ND	40	ND	ND	ND
hsa-miR-373-3p	40	37.3	40	40	ND	31.57	33.81	ND	ND	40	ND	ND	ND	ND	ND	ND	ND	40	ND	40
hsa-miR-373-5p	36.92	38.37	37.12	40	40	36.45	36.59	40	ND	35.63	40	37.13	40	40	37.97	40	37.66	37.3	40	37.13
hsa-miR-374a-5p	27.88	27.01	29.02	29.32	31.3	26.72	28.3	30.55	29.62	30.7	31.51	30.68	31.65	32.49	29.25	31.49	30.31	32.73	32.8	30.18
hsa-miR-374b-3p	36.79	35.74	38.06	36.54	40	34.85	34.73	ND	34.87	37.75	40	40	ND	ND	37.17	35.81	ND	ND	ND	36.8
hsa-miR-374b-5p	26.95	26.07	27.74	28.23	29.9	25.96	27.52	29.99	29	29.86	30.97	29.93	30.51	29.93	28.21	30.67	29.82	33.27	31.7	29.53
hsa-miR-375	36.24	35.53	33.88	33.43	37.63	37.59	37.2	36.63	34.69	36.59	33.63	33.99	35.69	35.03	36.45	36.85	37.11	34.61	36.13	36.58
hsa-miR-376a-3p	34.96	33.3	34.89	34.67	36.5	32.64	33.21	34.76	35.93	37.65	36.97	38.28	36.01	36.21	35.53	36.97	37.23	40	40	37.72
hsa-miR-376a-5p	36.94	ND	ND	ND	ND	36.86	ND	ND	ND	ND	ND	ND	ND	ND	ND	ND	ND	ND	ND	ND
hsa-miR-376b-3p	37.03	35.43	36.09	37.11	ND	36.91	40	ND	37.21	40	38.46	40	ND	ND	37.18	ND	40	40	38.64	40
hsa-miR-376c-3p	34.53	34.42	34.08	35.08	ND	32.75	34.69	36.86	35.68	36.83	36.67	40	36.47	36.83	34.82	40	35.6	40	ND	36.26
hsa-miR-377-3p	ND	40	37.19	ND	ND	40	ND	37.73	ND	ND	ND	40	ND	ND	ND	ND	ND	ND	ND	ND
hsa-miR-377-5p	ND	ND	ND	ND	ND	40	ND	ND	ND	ND	ND	ND	ND	ND	40	ND	ND	ND	ND	ND
hsa-miR-378a-5p	33.89	33.28	34.14	35.41	35.07	33.07	35.74	ND	36.68	36.86	35.77	35.27	36.73	36.61	33.87	40	40	40	36.84	40
hsa-miR-379-3p	37.05	35.3	36.71	35.85	36.28	35.69	36.77	40	ND	40	40	37.16	40	ND	ND	ND	40	ND	ND	ND
hsa-miR-379-5p	ND	35.68	37.05	36.9	ND	35.89	36.93	40	ND	36.68	ND	ND	38.57	38.19	ND	ND	ND	ND	ND	ND
hsa-miR-380-3p	ND	36.12	36.98	ND	ND	37.11	36.94	36.99	36.85	38.69	ND	ND	ND	ND	ND	ND	ND	ND	ND	ND
hsa-miR-380-5p	45	36.92	ND	ND	35.57	35.95	35.94	36.46	36.49	34.92	ND	ND	36.69	40	35.94	36.52	36.74	36.72	ND	37.02
hsa-miR-381-3p	40	ND	39.12	ND	ND	40	36.75	ND	39.53	ND	ND	20.16	ND	ND	37.26	ND	ND	40	ND	ND
hsa-miR-381-5p	35.09	40	40	40	ND	40	37.77	ND	40	35.8	40	ND	37.39	40	37.82	37.11	40	40	36.88	40
hsa-miR-382-3p	45	ND	40	40	39.2	35.3	40	40	36.8	ND	ND	ND	40	37.6	36.88	ND	36.67	ND	ND	40
hsa-miR-382-5p	36.06	36.9	38.07	36.95	ND	34.5	34.24	ND	36.9	35.85	40	40	ND	ND	36.78	36.9	36	37	40	36.71
hsa-miR-383-5p	ND	ND	40	27.63	ND	ND	ND	ND	ND	ND	ND	29.19	ND	ND	ND	ND	ND	ND	ND	ND
hsa-miR-384	45	ND	ND	ND	ND	ND	ND	38.23	ND	ND	ND	ND	ND	ND	ND	ND	ND	ND	ND	ND
hsa-miR-409-3p	35.79	34.84	36.07	36.2	ND	33.17	33.69	40	36.56	36.04	36.18	ND	37.69	37.36	36.62	40	34.02	40	40	ND
hsa-miR-409-5p	ND	36.6	36.26	36.13	ND	40	38.33	ND	ND	ND	ND	ND	ND	ND	ND	ND	ND	ND	ND	ND
hsa-miR-410-3p	36.55	34.85	35.58	40	36.98	34.24	35.76	36.89	36.66	ND	ND	36.01	ND	ND	35.51	ND	ND	ND	40	40
hsa-miR-411-3p	36.58	36.97	37.62	40	37.31	36.49	37.04	37.3	36.84	40	38.02	37.63	37.12	40	37.88	37.34	40	ND	37.09	37.99
hsa-miR-411-5p	35.7	35.62	37.99	36.17	39	36.17	34.77	37.12	37.43	35.79	39.21	36.02	38.54	36.65	36.97	37.14	37.09	37.71	40	37.3
hsa-miR-412-3p	40	37.43	40	ND	ND	36.18	36.59	ND	ND	36.06	ND	ND	ND	ND	34.33	34.85	35.46	ND	ND	40
hsa-miR-421	32.99	32.6	32.44	32.76	35.3	31.84	33.5	32.47	36.15	35.08	37.01	37.31	37.05	36.91	33.46	36.23	34.15	37.81	36.85	35.3
hsa-miR-422a	39.53	40	40	40	ND	ND	40	40	40	ND	40	40	ND	ND	ND	ND	38.82	ND	40	ND
hsa-miR-423-3p	25.55	24.86	26.06	26.81	28.5	24.83	26.35	28.7	27.77	28.51	29.16	28.58	29.67	29.1	26.85	29.05	28.99	30.68	29.74	28.23
hsa-miR-423-5p	27.77	27.26	28.75	29.9	30.69	27	29.04	30.46	30.27	30.62	30.06	30.94	31.45	30.91	29.02	31.09	30.97	32.71	31.87	30.08
hsa-miR-424-3p	32.73	32.22	32.13	32.57	35.5	32.15	34.92	34.15	35.63	36.63	35.94	35.33	34.71	36.01	34.55	37.09	37.22	40	36.45	35.15
hsa-miR-424-5p	29.34	28.25	30.57	31.15	32.47	28.81	31.54	33.02	32.6	33.32	32.09	32.78	34.17	33.6	31.73	33.91	34.23	35.2	35.03	32.63
hsa-miR-425-3p	29.61	28.78	30.43	31.28	32.85	28.77	30.44	33.75	31.8	33.57	32.96	32.93	33.78	33.11	30.87	32.77	32.88	33.99	33.53	32.68
hsa-miR-425-5p	26.9	26.3	26.78	28.61	29.82	26.3	28.08	30.09	29.31	29.59	30.96	30.46	30.45	30.64	28.45	30.7	30.51	32.08	30.6	29.43
hsa-miR-429	ND	36.84	ND	36.8	24.51	ND	ND	ND	ND	36.64	ND	ND	ND	ND	ND	ND	ND	ND	ND	ND
hsa-miR-431-3p	37.23	40	37.19	33.58	36.49	36.1	32.5	36.45	32.71	33.56	ND	40	40	34.33	36.02	37.79	36.62	36.82	36.26	35.48
hsa-miR-431-5p	33.56	33.82	35.13	36.02	36.14	33.66	34.5	37.17	34.48	37.71	36.98	37.46	37.53	37.02	36.18	37.25	40	40	40	38.27
hsa-miR-432-3p	37.2	37.75	40	40	40	37.88	40	ND	ND	ND	ND	39.97	40	ND	37.2	40	40	ND	40	38.46
hsa-miR-432-5p	35.67	35.02	37.14	34.67	39.08	35.85	35.07	36.26	36.61	37.57	36.72	40	40	39.56	34.69	36.66	33.75	35.57	36.42	38.54
hsa-miR-433-3p	33.05	32.28	33.53	33.61	35.43	31.81	33.93	35.74	35.44	34.96	34.55	34.49	40	40	33.62	36.03	34.89	40	39.94	36.1
hsa-miR-448	45	36.22	40	ND	ND	ND	40	ND	ND	ND	ND	ND	ND	ND	ND	37.77	ND	ND	ND	ND
hsa-miR-449a	ND	36.64	37.16	ND	ND	37	36.67	40	39.35	40	37.1	ND	ND	ND	ND	ND	ND	ND	ND	40
hsa-miR-449b-3p	38.96	37.15	37.64	40	40	40	36.69	36.89	40	40	ND	40	38.28	ND	40	40	40	ND	40	ND
hsa-miR-449b-5p	40	40	ND	30.37	ND	ND	ND	37.15	ND	ND	ND	40	ND	ND	36.71	ND	40	ND	ND	40
hsa-miR-450a-5p	32.61	31.6	34.29	34.27	37.23	31.88	33.51	36.29	35.14	36.66	36.06	40	37.69	37.13	34.63	36.46	35.31	38.82	37.32	36
hsa-miR-450b-3p	ND	ND	40	ND	ND	ND	ND	ND	ND	ND	37.06	ND	ND	ND	37.29	ND	ND	ND	ND	ND
hsa-miR-450b-5p	35.72	34.51	34.73	34.53	ND	35.23	36.83	ND	ND	36.74	36.97	37.14	ND	40	ND	ND	ND	ND	36.75	35.92
hsa-miR-451a	38.88	37.11	37.01	37.07	37.43	40	ND	ND	37.07	36.41	40	40	37.05	35.97	36.48	40	ND	ND	40	37.21
hsa-miR-452-3p	ND	37.39	ND	40	ND	40	ND	37.08	ND	ND	40	ND	ND	ND	ND	ND	ND	40	ND	40
hsa-miR-452-5p	37	35.54	40	38.04	38.41	29.74	36.03	37.84	36.74	30.72	40	ND	40	40	40	ND	ND	ND	40	40
hsa-miR-454-3p	27.22	26.43	28.29	29.65	30.84	26.12	28.18	30.63	29.27	30.06	31.72	30.5	31.78	31.05	28.97	30.98	30.29	33.19	31.91	29.49
hsa-miR-454-5p	33.1	32.43	32.11	31.99	39.29	32.17	33.68	36.96	36.45	36.99	35.52	36.51	35.07	38.21	33.46	ND	36.22	ND	36.86	35.06
hsa-miR-455-3p	26.92	26.23	28.32	28.51	30.97	27.1	29.45	32.43	30.65	31.76	29.56	28.65	30.47	31.96	29.14	31.28	31.67	33.75	32	30.86
hsa-miR-455-5p	29.77	28.87	31.85	32.23	33.84	29.7	32.8	34	33.34	34.33	33.45	32.45	37.19	37.76	32.82	34.97	34.14	ND	36.88	33.6
hsa-miR-483-3p	32.67	32.97	33.85	34.56	35.51	31.93	34.15	36.62	35.54	36.58	40	35.51	35.87	35.94	34.89	35.91	36.17	40	36.79	35.87
hsa-miR-483-5p	34.79	35.7	37.22	34.89	36.57	35.15	34.95	40	37.6	40	40	40	38.18	35.09	40	36.76	ND	35.98	40	36.57
hsa-miR-484	26.82	26.1	27.35	28.04	29.97	25.77	28.01	30.53	28.76	29.7	31.1	30.35	31.06	30.84	28.19	30.5	30.66	33.55	31.21	29.58
hsa-miR-485-3p	36.74	34.73	36.94	36.92	37.3	36.15	35.91	36.77	35.05	35.62	ND	38	40	40	36.5	37.91	36.46	40	40	ND
hsa-miR-486-3p	32.78	32.59	32.54	33.12	35.69	32.27	34.04	ND	34.83	35.91	34.7	33.73	35.45	39.2	34.12	35.09	36.7	ND	35.56	34.69
hsa-miR-486-5p	30.23	29.58	31	32.33	32.82	29.97	31.06	34.13	32.71	33.29	34.43	31.92	35.98	34.49	31.78	34.65	33.9	36.22	35.62	32.3
hsa-miR-487a-3p	36.96	36.27	37.34	35.82	40	35.13	36.12	ND	36.82	40	ND	40	40	ND	37.01	40	37.01	40	ND	ND
hsa-miR-487b-3p	36.98	34.67	36.99	36.68	40	34.42	36.18	37.44	36.92	35.95	39.32	37.86	40	40	37	ND	40	ND	40	40
hsa-miR-488-3p	35.85	37.12	33.67	33.79	37.64	31.93	34.22	35.84	34.73	ND	ND	18.1	35.32	35.77	34.08	37.06	36.87	ND	35.79	34.27
hsa-miR-488-5p	45	37.76	33.78	35.68	40	35.42	40	ND	ND	40	ND	40	40	ND	ND	ND	40	ND	ND	40
hsa-miR-489-3p	33.23	32	33.66	36.06	37.05	34.17	35.1	ND	ND	36.77	36.05	35.31	36.84	ND	36.93	ND	35.83	ND	ND	ND
hsa-miR-490-3p	ND	40	37.63	ND	ND	40	36.76	ND	ND	ND	ND	ND	ND	ND	ND	ND	ND	ND	40	40
hsa-miR-490-5p	36.76	36.62	ND	36.79	ND	40	36.71	40	ND	ND	ND	ND	ND	ND	ND	ND	ND	ND	ND	ND
hsa-miR-491-3p	32.45	33.13	35.29	35.84	40	32.74	35.08	35.74	35.55	40	37	35.75	40	40	35.91	36.96	34.97	40	36.11	40
hsa-miR-491-5p	29.55	29.17	29.94	31.07	32.56	28.85	29.98	32.62	31.75	31.98	33.89	33.45	32.24	32.85	30.91	34.35	32.8	35.06	34.11	31.75
hsa-miR-492	38.13	ND	ND	25.17	ND	ND	ND	ND	ND	ND	40	ND	ND	ND	ND	ND	40	31.96	40	ND
hsa-miR-493-3p	36.28	35.1	36.2	36.59	37.91	35.64	40	37.75	36.67	36.91	39.37	40	37.69	36.82	40	40	36.24	40	40	37.02
hsa-miR-493-5p	ND	ND	39.14	ND	ND	ND	ND	ND	ND	ND	ND	ND	ND	ND	ND	ND	ND	ND	ND	ND
hsa-miR-494-3p	34.34	36.03	34.81	35.24	ND	36.53	35.89	37.12	ND	40	ND	36.69	40	40	36.79	ND	ND	32.16	ND	ND
hsa-miR-495-3p	29.07	28.26	35	35.89	37.14	30.97	30.8	31.27	29.02	30.71	38.66	35.55	40	40	ND	ND	29.54	ND	33.12	31
hsa-miR-496	36.64	36.88	35.29	36.09	40	37.99	40	36.45	ND	40	ND	ND	40	40	ND	ND	ND	40	ND	ND
hsa-miR-497-5p	34.53	35.01	36.77	36.89	40	35.59	35.67	40	37.22	40	36.88	36.84	40	40	35.96	ND	ND	40	40	36.95
hsa-miR-498	ND	ND	40	38.97	ND	ND	ND	ND	ND	ND	40	ND	ND	ND	ND	ND	ND	ND	ND	ND
hsa-miR-499a-3p	ND	ND	40	ND	40	40	ND	36.19	ND	ND	ND	ND	ND	ND	40	40	ND	37.98	ND	36.9
hsa-miR-499a-5p	ND	40	ND	40	ND	37.12	38.13	ND	ND	ND	ND	ND	ND	ND	ND	ND	ND	ND	ND	ND
hsa-miR-500a-5p	31.82	30.91	32.51	32.75	35.37	30.37	32.09	35.19	33.75	35.03	34.88	34.81	36.54	36.09	33	34.4	33.55	35.63	36.85	33.77
hsa-miR-501-3p	31.82	30.53	30.79	31.17	33.91	30.43	31.63	33.99	33.03	33.06	34.61	33.28	32.72	35.09	32.85	35.71	34.16	37.05	33.94	31.73
hsa-miR-501-5p	30.87	30.27	31.81	32.14	33.86	29.85	31.29	33.79	33.66	33.42	34.55	34.56	35.95	35.53	31.83	35.7	33.3	36.23	34.88	33.69
hsa-miR-502-3p	29.25	28.56	29.71	30.05	32.09	28.22	29.86	32	32.14	32.44	31.89	30.99	31.85	33.03	30.31	32.51	32.57	34.44	32.79	32.34
hsa-miR-502-5p	30.86	30.29	32.25	32.81	34.81	30.75	32.48	33.59	34.46	33.7	34.42	33.24	37.69	35.82	33.12	33.98	33.89	35.56	34.82	34.46
hsa-miR-503-5p	32.33	30.91	33	33.53	36.67	32.07	34.15	34.76	35.98	35.01	35.78	34.81	35.15	35.47	34.93	35.15	ND	40	37.87	34.61
hsa-miR-504-5p	30.21	29.5	29.93	30	33.07	28.77	30.08	33.33	32.42	31.93	32.89	31.78	31.08	33.63	30.65	32.88	32.72	34.21	32.58	31.96
hsa-miR-505-3p	29.83	28.92	30.72	30.77	32	28.76	30.31	33.25	31.02	32.27	34.02	32.86	32.47	32.72	31	33.81	32.2	34.96	32.96	31.79
hsa-miR-505-5p	33.13	32.21	31.91	32.69	36.24	32.11	33.69	35.24	35.28	35.98	36.72	36.65	34.11	34.69	33.81	34.95	34.53	36.44	35.58	33.86
hsa-miR-506-3p	37.61	36.05	40	40	35.87	38.22	40	ND	ND	ND	ND	40	ND	ND	35.66	40	40	ND	38.14	40
hsa-miR-507	ND	37.58	40	ND	ND	36.56	ND	ND	ND	40	40	40	ND	ND	40	ND	ND	ND	ND	ND
hsa-miR-508-3p	ND	40	40	ND	ND	40	38.17	ND	40	40	40	ND	40	40	40	ND	ND	ND	38.32	40
hsa-miR-508-5p	43.97	40	40	40	40	39.28	40	ND	37.94	40	ND	40	40	40	ND	ND	ND	ND	ND	40
hsa-miR-509-3-5p	40	40	40	40	ND	40	ND	ND	ND	ND	ND	17.91	ND	ND	36.74	ND	ND	ND	ND	ND
hsa-miR-509-3p	36.5	37.05	40	40	ND	35.6	35.68	40	40	40	37.59	ND	40	40	40	36.44	40	40	ND	ND
hsa-miR-510-5p	40	39.4	ND	36.4	ND	36.08	40	36.03	ND	ND	40	40	ND	ND	ND	ND	ND	21.18	ND	ND
hsa-miR-511-5p	39.74	40	37.76	40	ND	35.97	36.82	ND	37.2	40	ND	40	37.59	40	39.05	40	37.31	ND	40	40
hsa-miR-512-3p	36.62	ND	ND	ND	40	ND	ND	ND	ND	ND	ND	ND	ND	ND	40	ND	ND	ND	ND	ND
hsa-miR-512-5p	ND	ND	ND	ND	ND	40	ND	ND	ND	ND	ND	40	ND	ND	40	ND	ND	ND	ND	37.45
hsa-miR-513a-3p	41.09	ND	ND	ND	ND	ND	ND	ND	ND	ND	ND	ND	ND	ND	40	ND	ND	ND	ND	ND
hsa-miR-513a-5p	40	40	38.2	38.49	40	40	40	40	40	40	40	40	40	40	40	40	40	39.39	40	39.14
hsa-miR-513b-5p	40.92	40	40	40	40	37.88	40	40	40	40	40	40	ND	ND	40	40	ND	ND	40	40
hsa-miR-513c-5p	34	34.53	34.65	33.71	34.47	32.08	33.7	33.94	32.2	36.47	37.96	39.32	40	36.11	34.76	34.83	40	33.25	40	35.1
hsa-miR-514a-3p	37.72	37.7	36.48	37.97	40	35.82	40	40	ND	39.29	38.27	40	40	40	37.89	40	40	ND	ND	40
hsa-miR-515-3p	ND	40	40	37.73	ND	40	40	ND	ND	ND	ND	40	ND	ND	ND	ND	40	ND	ND	40
hsa-miR-515-5p	34.5	40	36.92	34.07	38.38	32.89	35.8	ND	31.28	30.94	35.92	ND	40	36.23	37.13	30.86	33.71	37.88	34.98	36.45
hsa-miR-516a-3p	33.91	35.26	37.82	37.2	40	ND	40	40	40	36.99	40	40	35.03	ND	39.43	40	39.1	33.98	36.9	40
hsa-miR-516a-5p	40	36.75	ND	ND	ND	ND	ND	ND	ND	ND	ND	37.57	ND	ND	ND	ND	ND	ND	ND	ND
hsa-miR-516b-5p	37.3	35.87	40	38.27	40	35.88	38.2	ND	39.31	40	39.25	36.83	40	40	37.28	40	38.49	40	40	38.31
hsa-miR-517-5p	40.92	40	37.76	ND	ND	40	ND	ND	ND	ND	ND	40	ND	ND	ND	ND	ND	36.44	ND	ND
hsa-miR-517a-3p	ND	ND	ND	ND	ND	40	ND	ND	36.57	ND	ND	ND	ND	ND	ND	ND	ND	ND	ND	ND
hsa-miR-517c-3p	36.5	36.61	40	21.94	ND	36.27	38.39	36.15	36.47	33.01	37.43	40	40	40	ND	ND	39.97	ND	40	40
hsa-miR-518a-3p	37.73	38.24	ND	ND	ND	37.35	40	ND	ND	40	ND	40	ND	ND	38.93	ND	ND	ND	ND	ND
hsa-miR-518b	40	40	ND	34.64	ND	40	ND	ND	ND	ND	ND	31.23	ND	ND	ND	ND	ND	40	ND	40
hsa-miR-518c-3p	ND	ND	ND	ND	ND	40	ND	ND	ND	ND	ND	27.95	ND	ND	ND	ND	ND	ND	ND	ND
hsa-miR-518c-5p	35.99	37.65	40	36.73	40	39.38	40	35.63	40	ND	ND	40	ND	ND	37.02	ND	ND	40	ND	38.77
hsa-miR-518d-3p	38.11	40	36.15	ND	ND	37.75	35.87	ND	ND	ND	ND	ND	36.56	40	36.61	ND	ND	40	ND	40
hsa-miR-518d-5p	45	36.57	40	37.28	40	40	ND	ND	ND	37.77	ND	40	40	ND	37.94	ND	ND	ND	ND	ND
hsa-miR-518e-3p	40	40	40	ND	ND	37.89	ND	36.89	ND	40	40	33.28	ND	ND	ND	ND	ND	ND	ND	40
hsa-miR-518e-5p	40.2	36.52	34.83	40	35.18	37.85	40	37.93	37.26	40	ND	ND	40	34.71	35.54	40	ND	40	40	32.61
hsa-miR-518f-3p	40	40	40	ND	40	40	ND	ND	ND	36.18	ND	ND	ND	ND	40	39.3	ND	ND	ND	ND
hsa-miR-518f-5p	29.43	31.32	34.94	36.45	35.54	31.49	34.12	33.78	34.69	32.91	38.74	40	40	36.68	33.82	36	35.96	35.87	37.58	37.12
hsa-miR-519a-3p	38.09	36.74	ND	40	ND	ND	40	ND	ND	ND	ND	ND	ND	ND	ND	ND	ND	30.45	ND	ND
hsa-miR-519b-3p	36.62	36.88	ND	38.37	ND	37.35	ND	ND	ND	ND	ND	ND	ND	ND	ND	ND	ND	ND	ND	ND
hsa-miR-519c-3p	42.73	35.57	38.26	39.09	40	40	ND	ND	ND	ND	ND	ND	40	ND	ND	ND	ND	ND	ND	ND
hsa-miR-519d-3p	39.09	35.68	ND	ND	ND	ND	ND	40	39.26	36.82	ND	ND	ND	ND	ND	ND	40	ND	ND	ND
hsa-miR-519e-3p	37.97	36.27	37.71	38.04	ND	36.02	ND	40	ND	ND	ND	38.31	ND	ND	36.64	40	ND	ND	ND	ND
hsa-miR-519e-5p	41.09	37.18	ND	40	40	40	38.25	ND	ND	ND	40	ND	39.37	ND	40	ND	ND	40	ND	ND
hsa-miR-520a-3p	38.68	40	40	ND	40	36.82	40	ND	40	40	ND	40	40	ND	ND	40	40	40	ND	40
hsa-miR-520a-5p	45	ND	36.71	ND	ND	ND	ND	ND	40	ND	38.36	40	ND	ND	ND	ND	ND	ND	ND	ND
hsa-miR-520b	ND	ND	ND	ND	ND	ND	40	ND	ND	ND	ND	ND	ND	ND	ND	ND	ND	ND	ND	ND
hsa-miR-520c-3p	37.06	38.35	ND	40	ND	40	ND	ND	ND	ND	ND	40	ND	ND	ND	40	ND	ND	ND	ND
hsa-miR-520d-3p	45	ND	ND	ND	ND	ND	ND	ND	ND	ND	ND	ND	ND	ND	ND	ND	ND	ND	ND	38.06
hsa-miR-520d-5p	40	40	40	40	40	40	ND	ND	ND	ND	ND	40	ND	ND	ND	ND	ND	ND	ND	40
hsa-miR-520e	45	36.62	ND	ND	ND	40	ND	37.58	36.86	ND	ND	ND	ND	ND	ND	ND	ND	ND	ND	ND
hsa-miR-520f-3p	39.62	40	ND	40	ND	38.67	ND	ND	37.27	40	ND	ND	ND	ND	ND	ND	ND	ND	40	ND
hsa-miR-520g-3p	43.49	ND	40	ND	40	38.21	ND	ND	ND	ND	ND	ND	ND	ND	40	ND	ND	40	ND	ND
hsa-miR-520h	ND	40	ND	ND	ND	ND	ND	ND	ND	ND	ND	38.14	ND	ND	ND	ND	ND	ND	ND	ND
hsa-miR-521	ND	ND	38.4	ND	ND	ND	ND	ND	ND	ND	27.85	ND	38.69	38.19	ND	ND	ND	ND	ND	ND
hsa-miR-522-3p	43.7	36.74	35.97	ND	ND	ND	36.73	ND	36.97	ND	ND	36.67	ND	ND	ND	ND	ND	ND	ND	ND
hsa-miR-523-3p	40	40	ND	40	ND	35.59	35.43	37.6	36.15	37.29	ND	ND	ND	ND	35.1	33.21	ND	ND	ND	ND
hsa-miR-524-3p	39.23	40	40	40	ND	40	ND	ND	ND	ND	40	37.87	ND	ND	40	ND	40	34.77	ND	ND
hsa-miR-524-5p	ND	35.97	40	40	40	39.59	36.27	40	40	37.39	ND	40	ND	ND	40	40	39.2	ND	40	40
hsa-miR-525-3p	ND	40	ND	40	38.33	40	40	40	40	ND	ND	ND	40	ND	ND	40	ND	35.97	ND	ND
hsa-miR-525-5p	ND	37.6	40	40	ND	40	37.6	ND	ND	40	ND	40	ND	ND	40	40	ND	ND	40	ND
hsa-miR-526b-3p	36.74	40	38.54	40	40	ND	40	40	40	40	36.83	40	40	38.25	40	ND	ND	ND	ND	ND
hsa-miR-526b-5p	ND	37.72	24.44	39.28	40	39.03	ND	ND	36.64	35.17	ND	ND	ND	ND	ND	40	ND	ND	ND	40
hsa-miR-532-3p	29.68	29.03	29.34	29.7	31.1	28.84	30.45	32.64	32.25	32.69	31.83	31.35	31.88	33.69	30.97	33.59	32.66	35.73	34.73	32.16
hsa-miR-532-5p	29.71	29.29	31.14	32.23	33.01	29.13	31.07	32.24	32.29	33.45	33.32	33.45	34.12	33.79	31.68	34.26	32.49	37.27	33.46	32.91
hsa-miR-539-5p	ND	ND	37.88	ND	ND	40	ND	ND	ND	ND	28.14	ND	ND	ND	ND	ND	ND	ND	ND	36.9
hsa-miR-541-3p	40.51	40	40	38.46	ND	34.89	40	40	ND	36.62	40	40	40	ND	38.75	ND	40	ND	ND	ND
hsa-miR-541-5p	ND	ND	40	ND	ND	40	40	ND	ND	ND	ND	ND	40	ND	ND	40	ND	ND	ND	ND
hsa-miR-542-5p	32.96	31.25	32.98	33.43	35.78	32.06	34.62	ND	35.45	34.7	36.52	37.11	ND	ND	33.8	36.74	37.01	ND	35.22	36.69
hsa-miR-543	34.77	33.96	34.77	35.23	40	33.57	34.94	40	36.17	36.07	36.49	40	38.52	36.69	36.28	37.4	39.44	40	40	35.74
hsa-miR-544a	45	ND	ND	ND	ND	40	ND	ND	40	ND	40	ND	ND	ND	ND	ND	40	ND	ND	ND
hsa-miR-545-3p	33.93	33.13	34.74	35.92	36.93	33.68	32.43	36.21	35.94	34.74	40	36.11	36.01	36.66	34.88	ND	ND	35.99	37.43	34.24
hsa-miR-548a-3p	41.34	33.61	33.57	33.05	36.92	34.02	34.84	36.9	38.25	37.14	40	35.08	35.05	35.1	35.19	ND	ND	36.99	ND	36.92
hsa-miR-548a-5p	36.81	36.81	36.58	36.07	37.7	36.2	40	40	36.86	34.87	37	40	37.43	37.15	39.53	40	40	40	40	37.27
hsa-miR-548b-3p	33.03	31.94	33.1	33.53	ND	32.47	34.13	40	37.01	36.05	36.93	36.68	36.87	36.24	36.68	ND	37.77	37.34	37.59	39.02
hsa-miR-548c-3p	ND	ND	40	ND	ND	ND	ND	ND	ND	ND	ND	ND	ND	ND	ND	ND	ND	30.01	ND	ND
hsa-miR-548c-5p	34.54	33.88	33.76	32.87	35.7	33.16	35.73	38.07	40	36.62	37.02	40	35.3	35.82	35.55	37.32	36.49	ND	36.69	36.89
hsa-miR-548d-3p	35.95	36.75	40	39.49	40	36.21	31.76	40	32.12	ND	40	39.38	ND	ND	40	ND	40	ND	ND	40
hsa-miR-548d-5p	37.03	34.02	34.84	34.82	37.61	34.95	35.8	38.98	38.1	38.01	40	36.46	36.14	36.52	37.07	ND	40	38.14	38.43	ND
hsa-miR-548e-3p	45	40	40	40	ND	36.88	39.12	36.53	36.78	40	40	40	ND	ND	ND	ND	40	40	ND	40
hsa-miR-548h-5p	37.13	40	36.06	37.1	40	35.46	40	40	40	40	40	40	40	40	ND	39.08	40	40	40	39.98
hsa-miR-548i	37.18	38.89	36.79	36.8	ND	36.61	40	ND	ND	ND	40	ND	ND	38.1	40	ND	ND	ND	40	40
hsa-miR-548j-5p	35.11	35.33	33.76	36.86	ND	35.2	36.8	ND	40	ND	35.77	36.87	36.82	36.6	35.74	40	ND	36.63	37.9	ND
hsa-miR-548k	35.42	34.47	34.14	34.57	ND	34.24	34.71	35.93	ND	ND	35.78	ND	34.89	36.7	ND	ND	36.8	ND	ND	36.75
hsa-miR-548l	35	34.73	34.74	34.57	ND	33.71	36.9	37.25	36.01	ND	35.9	36.95	37.13	ND	36.07	ND	ND	ND	36.12	36.85
hsa-miR-548m	45	40	ND	40	40	40	40	40	ND	40	ND	ND	ND	40	40	ND	40	40	40	40
hsa-miR-548n	ND	ND	ND	30.03	ND	ND	ND	ND	ND	ND	ND	ND	ND	40	ND	ND	ND	ND	ND	ND
hsa-miR-549a	40	39.57	ND	34.63	ND	36.78	ND	ND	40	36.97	ND	ND	ND	ND	40	ND	ND	ND	ND	ND
hsa-miR-550a-3p	29.74	29.2	29.33	29.61	32.59	29.07	30.62	32.76	32	33.41	32.42	31.99	32.12	32.72	31.26	33.42	32.85	34.51	33.25	32.63
hsa-miR-550a-5p	34.11	33.87	35.31	37.34	ND	33.73	38.15	36.1	36.3	37.42	ND	38.55	37.45	37.94	36.11	ND	38.15	ND	40	34.59
hsa-miR-551a	30.93	29.74	29.52	29.76	33.67	29.03	31.55	34.73	32.63	33.69	33.75	32.48	32.74	33.64	31.96	34.06	33.5	ND	33.82	32.86
hsa-miR-551b-3p	27.01	25.98	28.57	30.2	31.19	26.66	28.49	30.6	29.89	31.15	31.11	30.12	32.92	32.08	29.45	31.8	31.1	33.17	31.67	30.48
hsa-miR-551b-5p	35.29	34.71	34.09	37.04	40	36.31	37.77	38.21	40	ND	40	36.18	37.46	ND	36.84	36.93	ND	ND	36.52	38.93
hsa-miR-552-3p	41.72	40	36.83	ND	38.63	37.39	ND	40	ND	ND	ND	36.72	ND	ND	40	ND	37	ND	36.75	ND
hsa-miR-553	45	ND	ND	ND	ND	ND	ND	40	ND	40	ND	ND	ND	ND	ND	ND	ND	ND	ND	ND
hsa-miR-554	37.32	36.76	40	36.65	40	36.41	40	ND	40	ND	38.33	40	40	40	36.77	40	40	ND	37.34	40
hsa-miR-555	45	40	36.28	36.91	40	ND	ND	40	ND	ND	ND	ND	ND	40	ND	ND	ND	40	ND	ND
hsa-miR-556-3p	35.72	33.21	34.95	33.57	35.83	34.42	34.82	35.6	ND	ND	36.03	35.99	ND	ND	35.66	ND	ND	ND	ND	35.54
hsa-miR-556-5p	35.62	36.15	36.68	36.19	ND	37.26	37.82	ND	40	ND	40	35.94	38.01	ND	38.25	ND	38.91	ND	37.92	ND
hsa-miR-557	ND	ND	ND	ND	ND	ND	ND	ND	40	ND	ND	ND	ND	ND	ND	ND	ND	ND	ND	ND
hsa-miR-558	37.52	40	ND	ND	ND	40	40	ND	ND	ND	ND	ND	ND	ND	ND	40	ND	ND	ND	ND
hsa-miR-559	ND	ND	ND	ND	ND	ND	ND	ND	ND	ND	ND	ND	ND	ND	ND	ND	ND	ND	ND	ND
hsa-miR-561-3p	31.59	34.23	35.84	37.31	40	34.83	40	40	40	34.8	40	40	40	40	40	35.89	ND	38.52	40	34.96
hsa-miR-562	ND	ND	ND	40	23.06	37.46	ND	ND	ND	ND	ND	ND	ND	ND	ND	ND	ND	ND	40	ND
hsa-miR-563	ND	ND	37.3	ND	ND	ND	ND	ND	ND	ND	ND	ND	ND	ND	ND	ND	ND	ND	ND	ND
hsa-miR-564	ND	ND	40	40	ND	36.29	ND	ND	ND	ND	ND	ND	40	ND	ND	40	ND	ND	ND	ND
hsa-miR-566	37.34	35.98	36.18	35.61	38.34	34.91	40	ND	ND	ND	40	40	40	ND	35.65	ND	40	ND	ND	ND
hsa-miR-567	34.76	33.26	30.05	33.8	33.06	33.67	33.01	29.72	32.88	34.26	36.04	38.95	34.95	33	34.65	34.14	32	34	34.72	33.54
hsa-miR-569	ND	ND	ND	ND	ND	ND	ND	ND	ND	ND	ND	ND	ND	ND	ND	ND	ND	ND	ND	ND
hsa-miR-570-3p	34.56	33.22	35	35.99	36.01	30.49	33.16	33.06	36.39	34.42	37.69	37.74	37.26	36.78	33.5	34.09	40	ND	34.77	35.01
hsa-miR-571	36.12	37.05	36.74	38.13	40	35.7	40	ND	40	40	40	36.53	40	40	40	40	ND	ND	36.86	38.98
hsa-miR-572	40	35.19	36.39	40	40	34.03	34.66	40	38.5	40	36.42	40	40	40	34.15	37.79	ND	40	40	40
hsa-miR-573	ND	40	40	ND	ND	40	40	ND	ND	ND	ND	36.87	ND	ND	ND	ND	ND	ND	ND	ND
hsa-miR-574-3p	32.12	31.77	32.64	34.26	35.77	31.85	32.93	35.72	35.51	33.64	35.72	35.18	34.56	34.79	34.45	36.74	35.16	35.85	36.08	34.69
hsa-miR-576-3p	34.88	34.22	35.43	35.45	37.12	34.85	36.9	ND	36.74	36.91	40	38.07	36.69	36.49	ND	ND	ND	ND	ND	ND
hsa-miR-576-5p	32.61	31.78	32.64	34.46	37.09	31.86	33.73	38.4	34.56	35.72	ND	36.55	40	40	33.88	35.71	35.68	ND	40	36.2
hsa-miR-577	ND	ND	34.89	34.83	38.39	35.04	40	40	38.43	37.72	ND	ND	40	37.11	36.22	ND	40	40	39.07	40
hsa-miR-578	ND	ND	ND	ND	ND	ND	ND	ND	ND	ND	ND	ND	ND	ND	ND	ND	ND	ND	ND	ND
hsa-miR-579-3p	36.74	36.95	37.02	36.89	ND	37.12	38.34	ND	40	ND	40	ND	ND	ND	40	40	40	ND	ND	40
hsa-miR-580-3p	39.72	ND	40	36.26	38.55	ND	35.92	37.89	ND	ND	ND	ND	ND	ND	ND	ND	40	ND	ND	40
hsa-miR-581	45	ND	ND	ND	ND	37.95	ND	ND	ND	ND	40	ND	ND	ND	ND	ND	ND	ND	40	ND
hsa-miR-582-3p	43.96	36.7	36.75	40	37.86	34.9	40	ND	ND	ND	40	36.9	38.09	ND	ND	ND	40	ND	39.33	ND
hsa-miR-582-5p	35.06	33.11	33.72	34.24	40	32.44	34.94	35.75	35.91	35.88	40	36.46	34.29	35.92	35.52	36.46	36.89	ND	36.53	34.83
hsa-miR-583	36.84	36.41	40	ND	37.01	38.43	40	34.02	33.93	36.58	40	40	40	40	ND	ND	38.98	ND	40	40
hsa-miR-584-5p	32.01	35.33	34.78	38.12	40	30.73	31.25	28.12	33.66	27.03	40	36.7	35.98	34.28	38.31	38.33	36.74	ND	40	34.27
hsa-miR-585-3p	38.18	36.49	37.68	36.53	36.89	37.32	40	40	ND	34.65	40	40	40	40	ND	40	ND	40	40	ND
hsa-miR-586	ND	ND	ND	40	ND	ND	ND	ND	ND	ND	ND	ND	40	ND	40	ND	ND	ND	ND	ND
hsa-miR-587	41.62	40	ND	ND	ND	ND	ND	ND	ND	ND	ND	39.32	ND	ND	ND	ND	ND	ND	ND	ND
hsa-miR-588	ND	ND	ND	39.35	37.71	37.23	ND	ND	ND	ND	40	ND	ND	ND	ND	ND	ND	ND	ND	ND
hsa-miR-589-3p	33.51	32.98	32.78	33.17	35.62	32.63	34.09	36.04	35.47	35.17	35.11	34.6	33.93	36.89	33.99	36.23	ND	ND	35.67	34.92
hsa-miR-589-5p	33.17	32.84	33.68	34.82	40	32.82	34.12	36.62	34.83	36.13	35.85	35.24	40	40	36.16	36.04	40	40	36.76	36.69
hsa-miR-590-3p	31.76	31.08	31.82	31.74	36.17	31.25	32.11	33.94	33.53	35.14	33.62	33.72	33.47	36.07	33.84	34.78	34.22	35.01	34.94	34.48
hsa-miR-590-5p	28.68	30.14	31.5	32.63	35.14	29.71	31.82	33.75	29.93	33.42	34.33	33.77	33.87	33.22	32.07	35.76	33.67	36.08	36.82	34.22
hsa-miR-591	ND	ND	ND	ND	ND	ND	ND	ND	ND	ND	ND	ND	ND	ND	ND	ND	ND	ND	ND	ND
hsa-miR-592	34.98	35.29	33.79	35.1	ND	33.62	36.15	ND	ND	ND	36.83	36.94	35.57	36.73	35.83	ND	36.6	ND	ND	36.69
hsa-miR-593-3p	37.82	35.77	37.07	37.2	38.92	35.96	37.74	40	37.99	40	37.03	40	40	40	37.99	37.75	ND	36.94	38.38	38.02
hsa-miR-593-5p	38.21	36.78	40	40	ND	40	40	ND	40	ND	40	ND	ND	ND	40	ND	ND	ND	40	40
hsa-miR-595	37.83	40	40	40	40	35.98	40	ND	ND	40	40	40	40	40	36.2	40	39.59	ND	40	40
hsa-miR-596	35.14	34.9	36.75	37.25	40	33.92	35.82	39.97	39.4	40	40	37.06	40	40	35.32	35.1	38.48	40	40	37.09
hsa-miR-597-5p	34.15	33.02	36.48	36.16	37.05	32.67	36.98	40	40	40	ND	38.26	40	40	34.74	36.59	40	ND	40	36.84
hsa-miR-598-3p	29.9	29	29.02	29.71	31.76	27.49	29.52	32.24	30.99	32.11	32.97	32.72	32.67	31.77	30.06	32.2	32.26	33.69	33.24	31.5
hsa-miR-599	ND	ND	ND	ND	ND	40	ND	ND	ND	ND	ND	ND	ND	ND	ND	ND	ND	ND	ND	ND
hsa-miR-600	33.58	33.95	33.87	37.23	40	33.21	36.23	40	40	40	36.69	35.71	38.2	40	36.8	40	40	40	37.18	37.38
hsa-miR-601	45	ND	ND	28.54	ND	40	ND	ND	ND	32.27	40	40	ND	ND	40	40	ND	ND	40	33.96
hsa-miR-602	36.56	35.23	36.63	36.57	36.62	33.32	40	40	37.88	ND	40	38.01	40	40	36.41	35.69	40	40	36.05	37.16
hsa-miR-603	45	27.98	ND	27.48	ND	40	40	ND	ND	ND	ND	ND	ND	ND	ND	ND	ND	ND	ND	ND
hsa-miR-604	39.89	40	36.55	36.89	ND	37.75	ND	37.37	40	40	40	ND	ND	ND	40	ND	ND	37.12	ND	ND
hsa-miR-605-5p	37.45	40	35.7	35.16	40	40	36.42	40	ND	40	40	ND	36.04	40	38.4	ND	37	ND	ND	40
hsa-miR-606	ND	ND	ND	ND	ND	ND	ND	ND	ND	ND	ND	ND	ND	ND	ND	ND	ND	ND	ND	ND
hsa-miR-607	ND	ND	ND	ND	ND	ND	ND	ND	ND	ND	ND	ND	ND	ND	ND	ND	ND	ND	ND	ND
hsa-miR-608	ND	36.29	35.42	ND	ND	ND	40	ND	ND	ND	ND	32.75	ND	ND	40	ND	ND	ND	ND	ND
hsa-miR-609	36.62	35.73	40	37.61	38.63	36.25	40	ND	40	40	ND	40	37.12	40	38.02	36.75	40	ND	40	40
hsa-miR-610	36.47	38.36	40	ND	ND	37.29	40	ND	ND	ND	ND	ND	37.84	ND	36.24	ND	ND	40	ND	ND
hsa-miR-611	37.66	40	40	ND	ND	40	ND	ND	ND	ND	ND	ND	ND	ND	40	ND	ND	ND	ND	40
hsa-miR-612	ND	40	40	40	ND	40	ND	ND	40	40	ND	40	40	40	40	40	39.56	34.19	40	40
hsa-miR-614	ND	ND	ND	ND	ND	36.82	ND	ND	ND	ND	ND	ND	ND	ND	40	ND	ND	ND	ND	ND
hsa-miR-615-3p	34.57	34.15	35.88	37.36	37.09	33.48	35.73	36.03	40	37.04	40	36.4	40	40	35.16	36.77	40	40	40	40
hsa-miR-615-5p	36.81	35.93	36.54	36.14	36.21	34.62	35.62	40	40	38.96	40	37.63	40	40	35.61	40	37.86	ND	ND	37.3
hsa-miR-616-3p	ND	36.26	35.69	35.92	ND	34.8	36	ND	40	ND	ND	36.28	ND	ND	39.13	ND	ND	ND	36.49	ND
hsa-miR-616-5p	34.95	34.62	33.49	34.67	35.97	35.21	36.69	ND	ND	ND	ND	ND	37.21	36.75	36.62	40	35.75	36.73	ND	40
hsa-miR-617	40	ND	ND	28.82	40	ND	ND	ND	ND	ND	38.09	23.32	ND	ND	ND	ND	ND	ND	ND	ND
hsa-miR-618	34.27	33.59	34.46	34.62	ND	33.56	35.07	ND	ND	ND	37.17	35.53	ND	36.9	35.23	36.16	36.93	40	ND	35.66
hsa-miR-619-3p	ND	ND	40	ND	ND	ND	ND	ND	ND	ND	ND	ND	ND	ND	ND	ND	ND	ND	ND	ND
hsa-miR-620	ND	39.15	40	ND	ND	ND	40	ND	40	ND	ND	ND	ND	ND	ND	ND	ND	ND	ND	ND
hsa-miR-621	38.92	36.04	40	36.89	40	37.12	40	36.1	37.17	38.4	38.4	ND	40	40	40	ND	40	37.27	40	ND
hsa-miR-622	39.24	37.25	40	ND	ND	40	38.19	ND	40	40	40	40	40	40	40	ND	40	ND	40	38.93
hsa-miR-623	39.21	40	40	38.14	20.68	40	ND	ND	ND	40	ND	ND	39.01	38.93	39.46	40	40	21.34	ND	ND
hsa-miR-624-3p	ND	ND	36.69	40	ND	ND	ND	ND	ND	ND	ND	ND	ND	ND	ND	ND	ND	ND	ND	ND
hsa-miR-624-5p	33.09	32.64	32.9	31.94	32.82	32.47	31.71	34.13	33.55	33.45	34.56	33.22	32.72	35.72	36.4	34.45	33.69	33.99	36.53	32.58
hsa-miR-625-3p	30.16	29.63	29.87	30.56	32.84	28.79	30.07	32.54	31.44	32.2	33.83	33.85	32.09	32.66	31.12	33.02	31.92	33.82	33.8	31.72
hsa-miR-626	37.31	36.62	38.26	40	34.46	36.13	33.23	36.8	40	33.07	40	40	35.96	40	36.06	36.87	40	34.24	40	40
hsa-miR-627-5p	35.83	35.05	36.23	40	ND	34.55	37.24	ND	35.44	36.52	ND	40	ND	ND	40	37.42	ND	40	ND	36.65
hsa-miR-628-3p	33.32	31.98	33.76	35.15	34.74	31.7	33.3	34.91	34.65	35.22	40	37.64	36.04	35.65	33.74	36.6	35.17	ND	38.9	35.15
hsa-miR-628-5p	33.48	32.24	33.19	32.96	ND	32.79	34.66	35.76	36.78	36.79	36.17	34.69	39.39	36.9	36.02	36.93	37.21	ND	ND	36.01
hsa-miR-629-3p	32.81	32.73	32.75	32.58	35.28	32.84	32.86	35.89	35.9	ND	36.17	35.09	36.08	36.2	33.54	36.63	35.63	40	40	34.96
hsa-miR-629-5p	31.73	31.54	32.53	33.86	35.22	31.25	32.52	33.45	34.75	ND	35.08	35.32	35.57	34.27	33.22	36	34.43	35.78	36.6	35.57
hsa-miR-630	45	40	40	ND	40	40	ND	ND	ND	ND	40	ND	ND	ND	ND	ND	ND	ND	ND	ND
hsa-miR-631	38.26	36.63	40	39.4	40	35.97	39.32	ND	40	ND	36.34	38.02	ND	ND	40	38.11	ND	ND	40	40
hsa-miR-632	32.49	33.12	33.85	33.79	34.68	32.68	35.86	35.13	35.21	37.33	39.41	36.52	40	35.91	33.43	36.52	ND	38.24	36.99	40
hsa-miR-634	39.57	36.98	39.28	40	40	37.84	40	37.86	ND	40	40	37.76	ND	ND	40	ND	ND	40	40	ND
hsa-miR-635	ND	40	ND	ND	ND	ND	ND	ND	36.46	ND	ND	ND	ND	ND	ND	ND	ND	ND	ND	ND
hsa-miR-636	41.58	32.81	34	33.46	35.34	28.26	34.46	37.36	35.26	35.76	34.76	35.79	36.05	36.97	33.6	35.75	37.26	36.92	35.31	35.67
hsa-miR-637	36.72	38.31	40	40	ND	34.8	38.94	40	40	37.01	37.36	39.48	ND	ND	40	40	38.31	ND	37.16	ND
hsa-miR-638	31.11	31	30.91	31.26	35.06	30.44	32.09	34.66	34.41	34.69	34.65	33.73	33.51	35.97	33.2	35.64	34.09	35.85	34.76	34.47
hsa-miR-639	ND	ND	ND	40	40	40	40	ND	ND	ND	ND	40	ND	ND	ND	ND	ND	ND	40	ND
hsa-miR-640	40.88	36.77	40	38.06	40	36.87	ND	ND	ND	40	40	40	ND	ND	40	36.99	40	ND	36.86	37.29
hsa-miR-641	34.32	33.31	34.31	34.47	36.89	33.67	34.22	37.19	36.02	36.1	36.01	35.87	37.11	35.45	36.39	38.18	37.08	ND	37.17	ND
hsa-miR-642a-5p	34.1	33.88	35.13	36.26	35.91	34.21	35.92	36.67	ND	ND	38.86	40	ND	ND	35.95	36.19	40	ND	ND	35.95
hsa-miR-643	33.74	32.52	34.29	34.65	36.5	33.51	35.08	35.95	35.92	35.81	40	36.93	38.09	40	34.45	37.36	40	40	37.48	38.64
hsa-miR-645	45	37.07	40	40	ND	38.36	39.42	ND	39.16	38.43	38.28	38.55	40	40	37.72	40	37.5	40	ND	38.67
hsa-miR-646	36.27	33.92	37.34	38.19	39.38	33.9	37.98	40	38.24	ND	40	36.98	37.47	ND	36.73	36.6	38.75	40	37.37	38.21
hsa-miR-647	45	36.57	40	40	35.68	39.05	40	40	40	40	ND	40	ND	ND	40	40	ND	ND	ND	ND
hsa-miR-649	39.26	40	ND	ND	ND	36.92	ND	40	ND	ND	ND	40	ND	ND	ND	ND	36.57	ND	ND	ND
hsa-miR-650	37.43	37.31	40	40	34.46	36.2	40	ND	ND	ND	40	40	40	40	40	ND	ND	ND	ND	ND
hsa-miR-651-5p	ND	ND	ND	34.96	32.25	ND	ND	ND	ND	ND	ND	ND	ND	ND	ND	ND	ND	ND	ND	ND
hsa-miR-652-3p	28.17	27.59	28.82	29.76	31.43	27.14	29.1	31.69	30.32	30.94	32.05	31.79	31.94	32.04	29.66	31.19	32.81	33.83	32.04	30.88
hsa-miR-653-5p	ND	37.79	ND	36.98	ND	ND	ND	ND	ND	40	ND	ND	ND	ND	ND	ND	40	ND	ND	ND
hsa-miR-654-3p	24.43	33.57	33.95	34.81	28.33	33.08	35.75	35.11	31.14	36.48	31.6	34.48	32.07	37.4	35.05	30.46	31.05	37.3	34.88	33.51
hsa-miR-654-5p	40	36.91	38.05	40	40	36.59	36.51	ND	40	ND	36.78	40	30.69	30.21	ND	ND	ND	32.56	ND	ND
hsa-miR-655-3p	45	37.81	40	40	40	ND	40	40	40	40	40	40	40	40	40	40	40	38.05	40	40
hsa-miR-658	40	ND	31.9	ND	ND	36.93	ND	ND	ND	ND	ND	39.3	ND	ND	ND	40	36.71	ND	ND	ND
hsa-miR-659-3p	ND	39.47	36.74	36.72	ND	36.04	39.42	ND	ND	ND	40	ND	ND	ND	ND	ND	40	ND	ND	40
hsa-miR-660-5p	30.11	29.02	31.17	32.5	33.95	29.05	30.86	34.64	32.22	32.89	34.14	33.11	34.02	34.53	31.92	33.84	34.28	36.04	35.44	32.69
hsa-miR-661	33.82	32.48	33.75	34.32	35.43	32.42	35.32	36.47	34.87	38.47	36.49	34.3	36.44	36.16	34.64	37.73	35.85	36.69	36.72	35.05
hsa-miR-662	36.24	35.51	37.14	40	ND	36.17	37.18	36.73	40	36.09	37.76	38.35	ND	ND	37.08	40	38.5	ND	40	37.22
hsa-miR-663a	28.88	28.07	29.87	30.76	32.06	27.98	29.9	32	31.1	31.5	31.98	31.06	33.26	33.08	29.81	31.93	31.9	34.11	32.93	30.86
hsa-miR-663b	29.54	28.85	29.24	29.41	31.91	28.47	30.6	32.33	31.78	31.97	31.44	31.09	31.59	33.05	30.5	32.49	32	34.29	32.78	31.7
hsa-miR-664a-3p	28.46	27.78	27.32	27.32	30.7	27.11	28.81	31.49	30.06	30.74	31.17	30.57	30	31.12	29.26	31.66	31.35	32.88	31.48	30.54
hsa-miR-665	32.66	32.29	33.49	33.25	34.73	32.33	34.74	36.64	37.68	35.91	36.46	35.65	38.98	38.37	34.71	36.1	38.06	40	36.27	34.92
hsa-miR-668-3p	37.26	36.17	37.13	40	38.13	36.06	40	40	40	40	40	37.2	40	40	40	37.74	35.96	ND	40	40
hsa-miR-671-3p	32.14	32.13	32.66	33.03	40	31.3	33.64	35.27	37.65	40	37.81	34.98	34.94	37.97	35.56	36.43	35.78	36.9	37.86	35.56
hsa-miR-671-5p	31.63	30.6	32.76	33.44	33.86	31.04	32.49	34.91	34.03	33.65	34.88	33.78	34.57	34.96	32.95	34.93	35.22	40	36.02	33.72
hsa-miR-675-3p	36.07	33.96	37.67	35.85	36.65	34.89	35.61	40	36.43	40	36.93	35.79	40	40	38.7	40	ND	40	37.13	40
hsa-miR-675-5p	36.18	36.79	40	37.18	40	35.75	36.66	40	37.4	40	40	ND	40	40	40	40	36.49	40	ND	ND
hsa-miR-708-3p	36.26	35.21	34.98	35.8	37.64	35.04	35.58	39.31	38.76	40	38.35	39.29	38.18	40	37.06	40	ND	40	37.41	40
hsa-miR-708-5p	28.78	28.07	28.44	28.62	30.71	26.89	28.5	30.67	30.3	30.9	31.97	31.78	31.27	30.68	29.17	31.33	30.82	33.1	32.73	30.66
hsa-miR-7-1-3p	31.98	30.67	31.1	31.04	34.44	30.97	31.94	35.28	34.48	34.55	33.85	33.15	34.99	34.82	32.63	35.54	33.73	35.67	37.84	33.47
hsa-miR-7-2-3p	ND	36.67	32.16	32.59	40	33.48	33.62	35.62	36.66	35.72	40	36.65	34.24	34.88	36.67	35.64	34.76	ND	36.87	ND
hsa-miR-744-3p	34.47	32.99	32.94	32.75	35.53	31.59	33.74	36.88	ND	36.97	35.92	35.89	34.8	36.49	36.16	ND	36.99	36.43	37.14	34.73
hsa-miR-744-5p	28.37	27.72	29.5	30.19	31.1	27.45	28.68	31.43	30.71	30.83	30.91	31.74	31.86	31.73	29.35	31.56	30.84	33.55	32.17	30.5
hsa-miR-758-3p	36.25	34.64	36.82	36.64	40	35.09	37.32	39.06	40	40	40	38.09	40	35.89	36.95	32.18	39.52	40	40	38.05
hsa-miR-759	38.75	36.07	40	40	38.33	37.78	40	37.18	33.87	40	40	35.7	37.8	40	ND	40	34.74	34.77	40	40
hsa-miR-7-5p	28.95	28.14	29.53	30.14	31.82	27.76	27.83	30.04	30.64	31.17	32.63	31.73	31.58	31.32	30.29	31.73	29.53	31.91	32.11	31.32
hsa-miR-760	30.36	30.03	33.07	33.23	33.85	29.03	32.72	33.9	33.01	30.6	35.66	34.76	34.21	34.79	32.87	35.85	34.5	ND	35.83	33.6
hsa-miR-761	39.34	40	40	36.82	40	34.51	36.48	40	36.28	40	ND	38.43	39.05	40	ND	40	35.23	40	40	40
hsa-miR-765	35.12	34.63	36.81	40	40	36.48	35.16	33.16	40	40	40	39.21	37.39	37.44	37.18	37.25	37.89	ND	34.52	37.58
hsa-miR-766-3p	30.23	29.82	30.56	30.95	32.76	29.72	31.11	33.44	31.94	32.3	34.79	33.1	34.23	32.56	30.91	34.01	32.72	35.29	33.77	32.57
hsa-miR-767-3p	40.95	40	40	ND	40	36.1	34.02	40	ND	ND	ND	ND	ND	ND	ND	ND	ND	ND	ND	ND
hsa-miR-767-5p	ND	ND	ND	ND	ND	40	ND	ND	ND	ND	ND	ND	ND	ND	ND	ND	ND	ND	40	ND
hsa-miR-769-3p	33.94	33.26	33.9	34.77	34.92	32.77	34.06	35.24	34.96	36.09	35.53	36.66	36.78	37.08	33.83	36.01	40	36.43	36.71	37.18
hsa-miR-769-5p	29.95	29.07	29.23	29.52	32.79	28.68	30.83	33.19	31.72	32.23	32.72	31.68	31.64	33.06	30.91	32.54	32.55	34.83	32.73	32.53
hsa-miR-770-5p	34.96	36.53	40	40	36.95	36.6	39.11	36.92	35.88	40	38.07	37.31	35.9	40	40	40	39.56	40	40	40
hsa-miR-802	22.98	40	ND	ND	ND	40	40	40	ND	ND	ND	ND	ND	ND	ND	ND	ND	ND	ND	ND
hsa-miR-873-5p	35.76	34.34	35.48	34.26	35.25	33.3	37.16	37.3	35.97	40	36.74	38.7	36.59	36.73	34.83	36.81	ND	ND	36.11	40
hsa-miR-874-3p	29.31	28.69	30.19	30.64	31.74	28.55	30.29	32.67	32.19	32.44	32.63	31.72	32.98	32.64	30.79	32.47	33.06	34.44	32.93	32.49
hsa-miR-875-3p	45	40	ND	40	40	36.98	ND	40	ND	ND	ND	40	ND	ND	ND	ND	40	ND	40	ND
hsa-miR-875-5p	40.74	ND	36.83	ND	40	ND	ND	ND	ND	ND	40	ND	ND	ND	40	40	ND	ND	ND	40
hsa-miR-876-3p	34.3	36.41	33.45	33.55	36.65	33.59	37.45	ND	36.53	36.98	ND	ND	36.42	40	36.77	ND	ND	ND	ND	40
hsa-miR-876-5p	35.88	33.98	32.62	32.36	37.64	31.44	35.17	ND	34.93	35.72	ND	36.77	36.75	36.63	33.72	36.76	35.86	ND	35.67	35.96
hsa-miR-877-3p	31.67	31.51	31.57	32.05	34.25	30.85	32.67	33.81	33.53	33.11	34.56	34.26	34.9	36.22	32.26	34.17	35.58	35.42	33.78	33.57
hsa-miR-877-5p	28.94	28.53	28.96	29.9	31.14	27.67	29.53	31.5	30.17	30.77	31.66	32.21	32.94	32.16	29.69	31.85	31.52	33.86	31.89	30.55
hsa-miR-885-3p	33.75	31.88	34.25	34.82	31.72	33.59	35.29	33.58	30.25	31.86	36.95	37.46	34.63	32.1	32.31	34.32	30	35.07	37.05	32.9
hsa-miR-885-5p	34.85	33.55	34.57	34.68	35.15	32.48	34.51	36.56	36.6	32.74	36.98	36.66	35.62	35.97	35.85	36.92	ND	ND	40	35.89
hsa-miR-887-3p	29.56	28.81	28.89	29.43	31.5	27.86	29.47	31.14	31.13	30.99	32.94	32.16	31.73	31.15	29.84	31.88	31.72	34.03	33.42	30.82
hsa-miR-888-3p	37.88	39.57	37.15	ND	ND	40	ND	37.83	35.71	ND	ND	40	ND	40	36.46	38.53	40	40	39.18	40
hsa-miR-888-5p	ND	39.33	ND	ND	ND	ND	ND	ND	ND	ND	ND	ND	ND	ND	ND	ND	ND	ND	ND	ND
hsa-miR-889-3p	36.81	40	37.16	36.87	ND	36.73	ND	ND	40	ND	40	40	ND	ND	ND	ND	ND	ND	ND	ND
hsa-miR-890	ND	40	ND	ND	ND	36.74	40	ND	37.43	ND	ND	ND	ND	ND	38.83	ND	ND	ND	ND	40
hsa-miR-891a-5p	40	36.59	35.66	35.42	40	36.59	40	ND	40	ND	40	ND	ND	ND	36.68	36.42	40	ND	ND	ND
hsa-miR-891b	33.92	32.88	35.68	36.23	38.1	32.94	35.89	40	40	40	37.78	35.24	40	40	34.26	35.71	35.95	40	35.79	36.48
hsa-miR-892a	37.7	38.55	40	ND	ND	40	38.43	ND	40	40	40	36.14	40	ND	40	40	40	40	ND	36.01
hsa-miR-920	37.87	40	40	35.7	ND	35.68	38.31	ND	40	ND	40	40	40	ND	38.92	ND	40	ND	40	ND
hsa-miR-921	37.01	40	ND	ND	ND	36.17	39.39	ND	ND	ND	40	ND	37.98	37.13	ND	ND	ND	ND	ND	40
hsa-miR-922	ND	ND	ND	ND	ND	ND	37.19	ND	ND	ND	ND	ND	ND	ND	ND	ND	ND	ND	ND	ND
hsa-miR-924	ND	40	ND	ND	ND	ND	ND	ND	ND	ND	40	40	ND	ND	ND	ND	ND	ND	ND	ND
hsa-miR-92a-1-5p	34.67	32.99	34.33	34.61	35.52	33.06	34.51	36.68	35.89	36.93	36.97	35.73	36.04	40	34.42	40	ND	36.88	34.79	35.93
hsa-miR-92a-2-5p	33.6	34.12	35.54	35.65	36.28	36.54	34.84	35.99	36.69	37.57	36.95	36.05	ND	ND	36.85	ND	ND	36.94	ND	ND
hsa-miR-92a-3p	21.64	21.04	22.58	23.21	24.45	20.8	22.55	24.76	23.52	24.04	25.69	24.81	25.98	25.18	22.89	24.86	24.85	26.74	25.77	23.81
hsa-miR-92b-3p	22.57	22.06	23.77	24.47	25.5	21.81	23.01	25.07	24.29	24.82	26.83	26.06	25.01	25.82	23.63	25.43	24.9	27.47	26.71	24.49
hsa-miR-92b-5p	28.97	28.45	28.71	29.05	30.85	28.13	29.45	31.19	30.75	31.19	31.63	31.42	30.68	31.43	29.9	31.82	31.64	32.3	31.15	30.48
hsa-miR-933	36.52	34.86	36.27	36.66	ND	36.92	36.14	37.18	40	ND	ND	40	ND	ND	ND	ND	ND	ND	37.27	40
hsa-miR-93-3p	28.25	27.74	27.72	27.9	30.84	27.19	28.91	31.32	30.24	31.03	30.89	30.36	30.49	31.54	29.45	31.65	31.31	33.07	31.03	30.6
hsa-miR-934	37.28	ND	40	40	40	ND	ND	38.68	40	ND	40	40	ND	ND	ND	ND	40	40	40	ND
hsa-miR-935	28.25	27.73	28.89	28.97	31.79	28.1	29.14	31.51	30.94	31.86	31.06	30.72	30.92	32.21	30.08	32.76	31.29	32.7	32.09	31.72
hsa-miR-93-5p	23.53	22.74	24.18	24.71	26.44	22.53	24.3	26.62	25.49	26.19	27.63	26.62	26.12	26.96	24.96	27.02	27.07	28.67	26.75	25.89
hsa-miR-936	35.57	33.7	37.76	35.49	36.14	34.44	37.29	38.28	36.54	37.04	35.89	35.98	36.2	40	35.82	40	36.76	ND	40	37.84
hsa-miR-937-3p	33.59	32.88	32.95	33.29	34.85	31.89	34.14	40	33.61	34.65	35.03	35.16	34.86	36.98	34.52	38.75	37.39	35.62	36.78	36.65
hsa-miR-938	41.58	35.51	35.84	36.65	ND	34.92	ND	ND	ND	ND	36.57	ND	ND	36.51	ND	ND	ND	ND	ND	36.67
hsa-miR-9-3p	30.64	29.78	29.8	30.49	33.49	28.98	30.68	33.32	31.57	32.18	34.7	33.56	31.94	32.53	31.28	33.77	33.26	36.03	34.33	31.61
hsa-miR-940	29.74	28.97	29.84	29.79	31.31	28.68	30.5	31.76	31.09	31.05	32.18	31.75	33.59	33.06	30.68	31.97	32.06	34.22	31.93	31.56
hsa-miR-941	30.58	29.89	30.13	30.28	33.14	29.7	31.14	34.05	32.49	33.91	33.3	32.69	32.49	33.5	32.2	33.54	33.44	35.12	33.9	32.63
hsa-miR-942-5p	34.09	32.9	32.85	33.7	36.73	33.49	35.9	ND	35.95	34.84	36.92	34.9	36.83	36.93	34.65	ND	36.57	ND	36.64	40
hsa-miR-943	37.29	38.01	36.53	36.04	40	35.29	36.69	36.57	35.78	40	40	40	36.27	ND	40	ND	40	ND	ND	40
hsa-miR-944	ND	ND	40	ND	ND	ND	ND	ND	ND	ND	ND	ND	ND	ND	ND	ND	ND	ND	ND	ND
hsa-miR-95-3p	31.2	30.1	31.13	31.46	33.63	29.54	30.93	32.83	33.33	31.32	34.26	34.31	33.98	33.66	31.85	34.25	32.89	35.42	34.75	33.19
hsa-miR-9-5p	26	25.02	26.01	26.19	28.69	24.54	25.96	28.48	26.77	27.85	30.45	29.09	27.32	27.74	27.21	28.8	28.33	30.34	29.08	27.2
hsa-miR-96-3p	40	37.75	40	40	ND	40	ND	40	ND	ND	ND	ND	ND	ND	ND	40	ND	ND	ND	37.13
hsa-miR-96-5p	ND	35.67	37.92	ND	ND	ND	ND	ND	ND	38.02	ND	ND	ND	ND	ND	39.16	ND	ND	ND	ND
hsa-miR-98-5p	36.98	36.55	34.97	35.51	37.73	34.31	36.03	40	36.16	37.11	40	40	38.01	37.9	35.42	40	37.07	38.91	38	35.08
hsa-miR-99a-3p	30.97	30.06	31.58	32.22	35.5	29.99	31.78	34.59	33.29	33.6	36.4	33.52	34.67	34.33	32.46	36.59	34.19	ND	34.94	32.95
hsa-miR-99a-5p	24.49	23.76	24.29	25.46	27.34	23.16	24.86	27.52	26.3	27.01	27.97	27.21	27.69	27.48	25.78	27.94	27.47	29.99	28.44	26.84
hsa-miR-99b-3p	30.6	29.84	29.98	30.25	33.3	29.78	30.95	33.56	32.7	33.46	34.48	32.62	32.25	35.06	32.05	33.21	35.88	34.44	33.78	33.7
hsa-miR-99b-5p	26.57	25.94	27.09	28.32	29.58	25.93	26.96	29.35	28.5	29.15	30.8	29.81	30.27	29.94	28.09	30.52	29.66	31.89	30.7	29.24
mmu-miR-378a-3p	31.08	30.57	32.67	33.99	35.8	30.01	33.2	36.25	33.82	33.74	36.05	34.33	34.56	36.95	32.21	34.07	34.2	36.74	37.25	33.49
SNORD38B	23.95	23.24	26.01	26.62	27.04	23.52	25.06	26.94	26.91	27.25	26.01	26.92	28.65	28.13	24.98	26.99	26.97	28.98	27.13	26.43
SNORD49A	25.47	24.87	28.19	29.3	29.31	25.44	27.08	28.54	29.26	29.67	29.11	28.95	31.24	30.05	26.92	29.15	29.21	31.6	29.93	28.54
U6 snRNA	28.58	27.69	30.56	30.88	31.73	28.58	29.96	31.14	31.45	31.07	32.88	31.85	33.74	33.22	29.99	31.31	32.26	33.62	32.84	31.28
UniSp2	19.7	19.67	21.42	22.42	21.29	19.7	20.56	20.82	20.96	20.65	22.71	21.46	21.78	21.69	20.75	21.45	21.71	24.24	22.88	21.07
UniSp3 IPC	18.98	18.96	19.22	19.27	19.43	18.82	18.74	18.86	19.02	18.76	18.82	19.08	19.22	19	19.12	18.92	18.64	19.11	18.76	19.14
UniSp3 IPC	18.88	18.91	19.19	19.47	19.15	18.76	18.7	18.72	18.89	18.72	18.79	19.05	18.72	18.99	19.05	19	18.29	19.03	18.77	18.96
UniSp3 IPC	18.92	18.85	19.12	19.23	19.16	18.75	18.71	18.81	18.86	18.72	18.79	19	18.69	18.99	18.93	18.97	18.48	19.05	18.57	19.12
UniSp3 IPC	18.59	18.63	18.77	18.81	18.74	18.56	18.55	18.48	18.94	18.94	19.14	18.99	19.17	19.25	18.99	18.96	19.08	19.01	19.09	18.9
UniSp3 IPC	18.64	18.65	18.8	18.82	18.79	18.65	18.61	18.31	18.93	18.96	19.11	19.1	19.11	19.05	19.1	19.01	19.1	19.09	19.11	19.07
UniSp3 IPC	18.49	18.6	18.75	18.67	18.49	18.51	18.64	18.5	18.83	19.02	19.02	19.02	19.02	18.85	18.96	18.94	18.97	18.81	18.95	19.08
UniSp4	27.53	27.47	29.09	29.91	29.59	27.53	28.22	28.48	28.81	28.58	28.92	29.16	29.65	29.27	28.15	28.93	29.46	31.53	30.63	28.66
UniSp5	33.21	35.07	35.02	35.02	36.8	33.42	33.74	35.53	37.45	34.47	35.98	36.24	33.67	33.92	34.42	35.2	36.73	36.68	36.73	33.44
UniSp6	17.91	17.95	19.68	20.44	18.33	17.93	17.91	17.87	17.84	17.96	19.55	19.61	17.25	17.95	17.93	17.92	17.97	19.19	18.88	17.94
