# Supplementary material for: MicroRNA Expression Profile in TSC Cell Lines and the Impact of mTOR Inhibitor
Source: Int J Mol Sci. 2022 Nov 21;23(22):14493. doi: 10.3390/ijms232214493 (PMC9694073; doi:10.3390/ijms232214493)
Supplement: Supplementary file 1 [file ijms-23-14493-s001.zip › Suppl. File S10 - DE shTSC2 rapamycin treated vs untreated.xlsx]

## Sheet: limma results
	logFC	AveExpr	t	P.Value	adj.P.Val	B
hsa-let-7a-5p	-0.2075	-4.84567	-0.378507	0.715099	0.991662	-6.4181
hsa-let-7c-5p	-0.265	-3.13367	-0.435111	0.675212	0.991662	-6.39325
hsa-let-7d-3p	-0.692258	-8.04437	-1.38994	0.215221	0.991662	-5.36939
hsa-let-7d-5p	-1.02	-7.72685	-2.36261	0.0509805	0.926214	-4.22816
hsa-let-7e-5p	0.3575	-3.19267	0.933927	0.378212	0.991662	-6.04104
hsa-let-7g-3p	1.25979	-8.87521	2.57865	0.042887	0.88708	-3.83449
hsa-let-7g-5p	-0.5375	-6.53796	-1.24966	0.252492	0.991662	-5.71015
hsa-let-7i-5p	-0.2725	-5.66417	-0.710982	0.497701	0.991662	-6.22651
hsa-miR-100-5p	-0.4125	-4.70167	-0.764775	0.466802	0.991662	-6.18567
hsa-miR-101-3p	0.22	-3.17317	0.59548	0.568311	0.991662	-6.30527
hsa-miR-101-5p	0.250833	-8.54283	0.394869	0.703466	0.991662	-6.41126
hsa-miR-103a-3p	0.1725	1.94833	0.415495	0.68892	0.991662	-6.40224
hsa-miR-106a-3p	-1.76667	-7.34017	-3.2556	0.0119294	0.474195	-2.84772
hsa-miR-106a-5p	-0.0625	2.57683	-0.172925	0.867092	0.991662	-6.47989
hsa-miR-106b-3p	-0.2725	-2.98317	-0.599078	0.566027	0.991662	-6.30301
hsa-miR-106b-5p	0.25	0.467333	0.691797	0.509032	0.991662	-6.24045
hsa-miR-107	0.0475	1.25983	0.133934	0.896829	0.991662	-6.48646
hsa-miR-1179	-1.365	-7.27019	-3.48212	0.0106237	0.474195	-2.6509
hsa-miR-1207-5p	-1.63509	-6.82241	-1.98894	0.0879916	0.991662	-4.59408
hsa-miR-1224-3p	-3.62428	-8.30963	-6.08922	0.000543161	0.0863627	0.344831
hsa-miR-1227-3p	-0.515	-4.35217	-0.995909	0.349039	0.991662	-5.98227
hsa-miR-1237-3p	-0.47	-6.38783	-1.26121	0.243469	0.991662	-5.69981
hsa-miR-124-3p	0.375	2.46633	0.923208	0.383436	0.991662	-6.0509
hsa-miR-124-5p	0.290673	-7.29537	0.508281	0.627236	0.991662	-6.16981
hsa-miR-1247-5p	0.175	-1.06117	0.309957	0.764673	0.991662	-6.44371
hsa-miR-1248	-0.43	-6.13683	-0.752458	0.473763	0.991662	-6.19525
hsa-miR-1249	-0.4	-5.94817	-0.857766	0.416475	0.991662	-6.1091
hsa-miR-1254	-0.5125	-6.97217	-0.929276	0.380472	0.991662	-6.04533
hsa-miR-125a-5p	-0.0925	-0.112667	-0.252465	0.807175	0.991662	-6.46135
hsa-miR-125b-2-3p	0.3075	-6.5425	0.398748	0.70072	0.991662	-6.40959
hsa-miR-125b-5p	0.0525	1.60033	0.157337	0.878956	0.991662	-6.48271
hsa-miR-1260a	-1.175	-0.926667	-2.38765	0.044633	0.88708	-4.1521
hsa-miR-126-3p	0.0975	-5.52617	0.201483	0.845451	0.991662	-6.47402
hsa-miR-1271-5p	-0.575	-4.61717	-0.977084	0.357713	0.991662	-6.00043
hsa-miR-127-3p	-0.536195	-8.69875	-0.511509	0.627755	0.991662	-6.16542
hsa-miR-128-3p	0.7975	-4.81917	2.14413	0.0650569	0.991662	-4.51418
hsa-miR-129-1-3p	-0.3275	-5.39917	-0.479722	0.644523	0.991662	-6.37135
hsa-miR-129-2-3p	-0.0775	-4.39817	-0.161569	0.875732	0.991662	-6.48197
hsa-miR-129-5p	-0.265833	-7.2565	-0.443181	0.66961	0.991662	-6.38944
hsa-miR-1296-5p	-0.105	-2.94467	-0.257247	0.803612	0.991662	-6.46002
hsa-miR-130a-3p	0.38	0.823333	0.661908	0.527004	0.991662	-6.2615
hsa-miR-130b-3p	0.4725	-0.131667	1.03057	0.333489	0.991662	-5.94814
hsa-miR-130b-5p	0.1525	-2.12667	0.352364	0.733851	0.991662	-6.42845
hsa-miR-132-3p	-0.185	-2.20567	-0.391038	0.706182	0.991662	-6.41288
hsa-miR-132-5p	0.59	-6.43767	1.13878	0.288398	0.991662	-5.83604
hsa-miR-133a-3p	-0.483333	-6.92583	-0.989043	0.352183	0.991662	-5.98892
hsa-miR-133b	-0.157318	-7.39042	-0.318229	0.761385	0.991662	-6.25347
hsa-miR-135a-3p	-0.25	-4.93717	-0.381544	0.712933	0.991662	-6.41685
hsa-miR-135a-5p	-0.05	-1.61117	-0.127546	0.90172	0.991662	-6.48738
hsa-miR-135b-5p	-0.2525	-4.46617	-0.519837	0.617533	0.991662	-6.34995
hsa-miR-137	0.2975	-5.06967	0.424178	0.682836	0.991662	-6.39831
hsa-miR-138-5p	-0.97	-7.04352	-2.48418	0.042733	0.88708	-4.0539
hsa-miR-139-3p	-0.7225	-5.23467	-1.52779	0.165854	0.991662	-5.37371
hsa-miR-139-5p	0.755	-6.29	1.47647	0.178824	0.991662	-5.43928
hsa-miR-140-3p	0.1175	-3.04117	0.315775	0.760417	0.991662	-6.44173
hsa-miR-140-5p	0.065	-4.51417	0.156724	0.879423	0.991662	-6.48282
hsa-miR-145-5p	-0.7925	-7.02317	-1.38696	0.203613	0.991662	-5.55059
hsa-miR-146b-5p	-0.443333	-7.4113	-0.984081	0.358601	0.991662	-5.98963
hsa-miR-148a-3p	0.315	-4.776	0.701743	0.503137	0.991662	-6.23327
hsa-miR-148b-3p	0.18	-3.13217	0.495513	0.633829	0.991662	-6.36312
hsa-miR-148b-5p	0.288981	-7.9187	0.361058	0.728951	0.991662	-6.23876
hsa-miR-149-3p	0.434131	-8.39667	0.919797	0.394091	0.991662	-5.86366
hsa-miR-149-5p	-0.12	-1.21717	-0.324204	0.754265	0.991662	-6.43879
hsa-miR-151a-3p	-0.0375	-2.65767	-0.0873424	0.932589	0.991662	-6.49213
hsa-miR-151a-5p	-0.09	-0.795167	-0.224239	0.828305	0.991662	-6.46871
hsa-miR-152-3p	0.4475	-5.02917	1.20704	0.262575	0.991662	-5.76125
hsa-miR-153-3p	0.25	-5.90783	0.402269	0.698232	0.991662	-6.40807
hsa-miR-1538	0.23	-6.95367	0.371286	0.720259	0.991662	-6.42103
hsa-miR-15a-3p	-1.35	-7.89617	-2.06531	0.0734747	0.991662	-4.62956
hsa-miR-15a-5p	0.2575	-1.70717	0.503626	0.628369	0.991662	-6.35879
hsa-miR-15b-3p	0.1425	-4.92167	0.284113	0.783684	0.991662	-6.45208
hsa-miR-15b-5p	-0.0625	-0.00366667	-0.134814	0.896156	0.991662	-6.48633
hsa-miR-16-2-3p	-0.495833	-6.56033	-1.12217	0.294982	0.991662	-5.85377
hsa-miR-16-5p	0.175	2.18983	0.459603	0.658278	0.991662	-6.38148
hsa-miR-17-3p	-0.2575	-3.30267	-0.551218	0.596841	0.991662	-6.33209
hsa-miR-17-5p	0.025	2.35183	0.0594047	0.954116	0.992012	-6.49439
hsa-miR-181a-2-3p	0.265	-4.07467	0.587642	0.573306	0.991662	-6.31016
hsa-miR-181a-3p	0.311667	-7.09883	0.469243	0.65167	0.991662	-6.37668
hsa-miR-181a-5p	0.23	0.356333	0.580134	0.578114	0.991662	-6.31479
hsa-miR-181b-5p	0.2175	0.248833	0.540139	0.604103	0.991662	-6.33851
hsa-miR-181c-5p	0.108333	-8.49611	0.186932	0.857138	0.991662	-6.47681
hsa-miR-181d-5p	0.0525	-6.70267	0.101356	0.921813	0.991662	-6.49068
hsa-miR-185-5p	0.2325	-3.39967	0.621771	0.551742	0.991662	-6.28844
hsa-miR-186-5p	0.525	-4.73567	1.45931	0.183359	0.991662	-5.46093
hsa-miR-187-3p	-0.395051	-8.56563	-0.612188	0.563476	0.991662	-6.10472
hsa-miR-188-5p	0.1975	-7.1313	0.343724	0.741379	0.991662	-6.43072
hsa-miR-18a-3p	0.1025	-1.47167	0.27279	0.792063	0.991662	-6.45552
hsa-miR-18a-5p	-0.1075	0.593833	-0.298356	0.773186	0.991662	-6.44755
hsa-miR-18b-3p	-0.4075	-5.33817	-0.958858	0.366266	0.991662	-6.01775
hsa-miR-18b-5p	-0.095	-0.323167	-0.248058	0.810464	0.991662	-6.46256
hsa-miR-1908-5p	-0.54	-5.60217	-1.23697	0.251872	0.991662	-5.72753
hsa-miR-190a-5p	0.355134	-7.48167	0.742082	0.482739	0.991662	-6.01701
hsa-miR-1913	-0.305	-6.33667	-0.609179	0.559642	0.991662	-6.29659
hsa-miR-1914-5p	0.498703	-8.36741	0.810464	0.444956	0.991662	-5.96307
hsa-miR-191-5p	0.0325	-0.338167	0.0854497	0.934046	0.991662	-6.49231
hsa-miR-192-5p	0.966667	-7.39083	1.36528	0.210056	0.991662	-5.57695
hsa-miR-193b-3p	0.01	-2.49817	0.029329	0.977335	0.992012	-6.49586
hsa-miR-193b-5p	-0.451667	-7.997	-1.06175	0.319963	0.991662	-5.91668
hsa-miR-194-3p	-0.818333	-8.08037	-2.09164	0.0757232	0.991662	-4.61363
hsa-miR-194-5p	-0.5425	-6.95317	-1.23134	0.253856	0.991662	-5.73391
hsa-miR-1972	-0.649942	-7.56146	-1.38195	0.217529	0.991662	-5.37872
hsa-miR-197-3p	-0.4525	-0.992167	-1.2176	0.258754	0.991662	-5.74941
hsa-miR-199a-3p	-0.981553	-7.89333	-1.66525	0.14828	0.991662	-5.03369
hsa-miR-199b-5p	2.74917	-5.43463	2.51343	0.0409625	0.88708	-4.01194
hsa-miR-19a-3p	0.065	1.78083	0.164667	0.873373	0.991662	-6.48142
hsa-miR-19b-1-5p	0.315	-6.33217	0.581508	0.577232	0.991662	-6.31394
hsa-miR-19b-3p	0.05	1.98383	0.140717	0.891642	0.991662	-6.48544
hsa-miR-200b-5p	-1.05032	-8.37241	-1.5294	0.171012	0.991662	-5.20049
hsa-miR-200c-3p	-0.56	-7.54883	-1.03125	0.333189	0.991662	-5.94746
hsa-miR-204-5p	0.59	-4.57617	0.995716	0.349127	0.991662	-5.98245
hsa-miR-208a-3p	-5.9375	-4.12574	-5.44995	0.00103318	0.109518	-0.290667
hsa-miR-20a-3p	0.1025	-3.82017	0.214021	0.835993	0.991662	-6.47116
hsa-miR-20a-5p	0.1425	3.06483	0.338514	0.743864	0.991662	-6.43364
hsa-miR-20b-3p	-0.700833	-5.287	-2.03211	0.0773322	0.991662	-4.67782
hsa-miR-20b-5p	-0.195	-1.70617	-0.361459	0.727305	0.991662	-6.42493
hsa-miR-210-3p	0.0275	-2.88067	0.067386	0.947961	0.992012	-6.49383
hsa-miR-2110	-0.32	-4.45517	-0.831365	0.430361	0.991662	-6.13159
hsa-miR-212-3p	-0.8325	-5.57117	-1.56674	0.156582	0.991662	-5.32316
hsa-miR-212-5p	-0.5825	-6.77367	-1.06583	0.318225	0.991662	-5.91251
hsa-miR-21-3p	0.300388	-8.03375	0.465953	0.658122	0.991662	-6.18962
hsa-miR-214-3p	-1.47833	-7.8165	-2.65275	0.0296528	0.88708	-3.75268
hsa-miR-215-5p	-0.745833	-7.90611	-1.40344	0.204225	0.991662	-5.52946
hsa-miR-21-5p	0.42	0.618333	1.03465	0.331695	0.991662	-5.94406
hsa-miR-216a-5p	0.6375	-5.63733	0.670685	0.521687	0.991662	-6.2554
hsa-miR-216b-5p	-0.63	-5.82567	-0.991756	0.350938	0.991662	-5.9863
hsa-miR-217	-0.0625	-5.81817	-0.0879061	0.932155	0.991662	-6.49208
hsa-miR-218-5p	0.195	-3.30017	0.494086	0.634791	0.991662	-6.36388
hsa-miR-219a-1-3p	0.0825	-4.23467	0.187718	0.855866	0.991662	-6.47696
hsa-miR-219a-2-3p	-0.285	0.225333	-0.643705	0.538139	0.991662	-6.2739
hsa-miR-219a-5p	0.4975	1.37233	1.1652	0.278168	0.991662	-5.80745
hsa-miR-221-3p	0.275	0.0668333	0.685597	0.512728	0.991662	-6.24489
hsa-miR-222-3p	0.1625	-0.757167	0.438565	0.672812	0.991662	-6.39163
hsa-miR-22-3p	0.58	-3.60617	1.45071	0.185668	0.991662	-5.47171
hsa-miR-23a-3p	0.255	-1.22367	0.653024	0.532421	0.991662	-6.26759
hsa-miR-23b-3p	0.045	-0.747167	0.111535	0.913995	0.991662	-6.48949
hsa-miR-24-2-5p	0.700007	-8.57479	1.48493	0.189434	0.991662	-5.25639
hsa-miR-24-3p	0.15	-0.464667	0.402788	0.697865	0.991662	-6.40784
hsa-miR-25-3p	0.155	0.708833	0.443747	0.669218	0.991662	-6.38917
hsa-miR-25-5p	-0.14	-6.927	-0.347901	0.737072	0.991662	-6.43014
hsa-miR-26a-5p	0.3325	-0.301667	0.738246	0.481879	0.991662	-6.20613
hsa-miR-26b-5p	0.1525	-3.70767	0.3799	0.714105	0.991662	-6.41752
hsa-miR-27a-3p	0.475	-2.35567	1.01884	0.338691	0.991662	-5.95979
hsa-miR-27a-5p	-2.725	-3.318	-3.50606	0.00826989	0.474195	-2.48001
hsa-miR-27b-3p	0.2775	-1.95167	0.641696	0.539376	0.991662	-6.27526
hsa-miR-28-3p	-0.1325	-2.42467	-0.306505	0.767203	0.991662	-6.44487
hsa-miR-28-5p	0.6725	-2.76817	1.60911	0.147034	0.991662	-5.26745
hsa-miR-296-5p	-0.0233333	-6.89963	-0.0424934	0.967319	0.992012	-6.49533
hsa-miR-29a-3p	0.685	-4.85817	1.69214	0.129854	0.991662	-5.1562
hsa-miR-29a-5p	-0.576667	-8.08783	-1.03344	0.332225	0.991662	-5.94527
hsa-miR-29b-2-5p	1.52087	-8.5375	2.9796	0.0254739	0.88708	-3.31352
hsa-miR-29c-3p	0.4875	-4.83767	0.969979	0.361029	0.991662	-6.00721
hsa-miR-29c-5p	0.45589	-8.14481	0.909094	0.394209	0.991662	-5.87851
hsa-miR-301a-3p	-0.005	-1.41167	-0.0127604	0.990138	0.994409	-6.49625
hsa-miR-301b	-0.045	-3.24067	-0.106792	0.917636	0.991662	-6.49006
hsa-miR-302a-3p	-0.3975	-7.17283	-0.620842	0.552323	0.991662	-6.28905
hsa-miR-302b-3p	0.1575	-6.86717	0.26147	0.800468	0.991662	-6.45882
hsa-miR-302d-3p	0.644873	-7.35537	1.20572	0.267978	0.991662	-5.58178
hsa-miR-30a-3p	-0.1575	-1.91717	-0.30368	0.769275	0.991662	-6.44581
hsa-miR-30a-5p	0.6075	-0.0426667	1.50036	0.172677	0.991662	-5.40891
hsa-miR-30b-5p	0.2975	-2.04567	0.899099	0.395378	0.991662	-6.07274
hsa-miR-30c-2-3p	0.1875	-7.177	0.402214	0.698271	0.991662	-6.40809
hsa-miR-30c-5p	0.295	1.02683	0.81825	0.437378	0.991662	-6.14254
hsa-miR-30d-3p	-0.1425	-3.38567	-0.287089	0.781486	0.991662	-6.45115
hsa-miR-30d-5p	0.0675	-0.975667	0.198106	0.848003	0.991662	-6.47476
hsa-miR-30e-3p	0.045	-1.97717	0.132066	0.898259	0.991662	-6.48673
hsa-miR-30e-5p	-0.0575	-2.68767	-0.173347	0.866771	0.991662	-6.47981
hsa-miR-31-5p	0.2	-4.77617	0.18978	0.854304	0.991662	-6.47653
hsa-miR-320a	-0.1725	1.01333	-0.441211	0.670976	0.991662	-6.39038
hsa-miR-320b	-0.195	-0.581667	-0.435021	0.675275	0.991662	-6.39329
hsa-miR-320c	-0.1075	-0.231167	-0.133555	0.897119	0.991662	-6.48652
hsa-miR-320d	-0.16	-1.13667	-0.370437	0.720866	0.991662	-6.42137
hsa-miR-324-3p	0.345	-2.79667	0.924511	0.382798	0.991662	-6.0497
hsa-miR-324-5p	0.2925	-2.36467	0.827218	0.432572	0.991662	-6.13507
hsa-miR-32-5p	-0.1425	-5.57267	-0.297859	0.773552	0.991662	-6.44772
hsa-miR-326	0.01	-6.63767	0.0224449	0.982654	0.992012	-6.49606
hsa-miR-328-3p	0.555	-4.45067	1.33244	0.220144	0.991662	-5.61637
hsa-miR-330-3p	-0.115	-5.518	-0.145809	0.887752	0.991662	-6.48463
hsa-miR-331-3p	0.2575	-1.62217	0.650168	0.534169	0.991662	-6.26953
hsa-miR-331-5p	0.456737	-7.7037	0.669786	0.524955	0.991662	-6.06964
hsa-miR-335-3p	0.1375	-2.93317	0.280135	0.786624	0.991662	-6.4533
hsa-miR-335-5p	-0.085	-3.91117	-0.25306	0.806732	0.991662	-6.46118
hsa-miR-338-3p	-2.595	-6.23367	-1.7884	0.112282	0.991662	-5.02415
hsa-miR-339-3p	0.3975	-4.78617	0.84786	0.421648	0.991662	-6.11761
hsa-miR-339-5p	0.01	-2.05667	0.024989	0.980688	0.992012	-6.49599
hsa-miR-33a-3p	-0.1725	-7.06533	-0.425862	0.68166	0.991662	-6.39754
hsa-miR-33a-5p	0.4925	-2.76317	0.979912	0.356399	0.991662	-5.99772
hsa-miR-340-3p	0.625	-2.475	0.499128	0.631393	0.991662	-6.3612
hsa-miR-340-5p	0.1975	-3.66617	0.47059	0.650749	0.991662	-6.376
hsa-miR-342-3p	-0.08	-0.496167	-0.236091	0.819413	0.991662	-6.46572
hsa-miR-342-5p	0.0175	-5.14967	0.0278115	0.978507	0.992012	-6.49591
hsa-miR-345-5p	0.2225	-2.06317	0.630187	0.546499	0.991662	-6.28292
hsa-miR-346	-0.308074	-7.87315	-0.46874	0.653829	0.991662	-6.19048
hsa-miR-34a-3p	-0.125	-4.48717	-0.14772	0.886292	0.991662	-6.48433
hsa-miR-34a-5p	-0.02	-1.52317	-0.0303949	0.976512	0.992012	-6.49583
hsa-miR-34b-3p	-0.3525	-7.385	-0.660919	0.53029	0.991662	-6.25925
hsa-miR-34b-5p	0.684167	-7.22483	0.782929	0.456667	0.991662	-6.1713
hsa-miR-34c-3p	-0.195	-2.89467	-0.32157	0.756185	0.991662	-6.43972
hsa-miR-34c-5p	0.505	-6.36117	0.663702	0.525915	0.991662	-6.26026
hsa-miR-361-3p	-0.335078	-6.98312	-0.67207	0.527221	0.991662	-6.06412
hsa-miR-361-5p	-0.015	-1.43117	-0.0396616	0.969354	0.992012	-6.49547
hsa-miR-362-3p	1.2325	-6.9025	2.04884	0.0753639	0.991662	-4.65352
hsa-miR-362-5p	-0.8475	-6.73867	-1.62789	0.142974	0.991662	-5.24252
hsa-miR-363-3p	0.24	-1.06567	0.474268	0.648238	0.991662	-6.37414
hsa-miR-365a-3p	-0.005	-4.24717	-0.0112795	0.991282	0.994409	-6.49627
hsa-miR-374a-5p	-0.1175	-2.51467	-0.249533	0.809363	0.991662	-6.46215
hsa-miR-374b-5p	0.305	-1.62717	0.855232	0.417794	0.991662	-6.11129
hsa-miR-375	-2.46196	-7.38741	-1.40173	0.204713	0.991662	-5.35678
hsa-miR-376c-3p	-0.945833	-8.1275	-1.71619	0.125238	0.991662	-5.12351
hsa-miR-378a-5p	-1.10019	-8.01019	-1.54228	0.16791	0.991662	-5.18436
hsa-miR-421	-0.2625	-7.01556	-0.414866	0.690944	0.991662	-6.40112
hsa-miR-423-3p	-0.0475	-0.238667	-0.124902	0.903745	0.991662	-6.48775
hsa-miR-423-5p	-0.195	-2.38217	-0.476788	0.64652	0.991662	-6.37286
hsa-miR-424-3p	0.447553	-7.20037	0.83634	0.431212	0.991662	-5.94164
hsa-miR-424-5p	0.4625	-4.66117	0.902538	0.393658	0.991662	-6.06966
hsa-miR-425-3p	-0.67	-4.37817	-1.70412	0.127535	0.991662	-5.13994
hsa-miR-425-5p	0.0175	-1.64217	0.0522515	0.959635	0.992012	-6.49483
hsa-miR-431-3p	-0.348333	-7.46625	-0.417891	0.690958	0.991662	-6.39785
hsa-miR-432-5p	-3.3575	-8.30889	-3.64536	0.00856761	0.474195	-2.4318
hsa-miR-433-3p	-0.8525	-7.13463	-1.91329	0.0982684	0.991662	-4.86258
hsa-miR-450a-5p	-0.3675	-7.47759	-0.65945	0.531177	0.991662	-6.26027
hsa-miR-454-3p	0.07	-2.16767	0.168754	0.870263	0.991662	-6.48067
hsa-miR-454-5p	-0.798333	-7.25767	-1.70751	0.126885	0.991662	-5.13532
hsa-miR-455-3p	-0.3725	-2.42317	-0.605105	0.562212	0.991662	-6.29919
hsa-miR-455-5p	-0.05	-5.51204	-0.0842935	0.935237	0.991662	-6.49236
hsa-miR-483-3p	-0.25	-7.6135	-0.654336	0.531619	0.991662	-6.2667
hsa-miR-484	0.31	-1.74367	0.808906	0.442426	0.991662	-6.15025
hsa-miR-486-3p	-0.378333	-7.0035	-0.679074	0.516635	0.991662	-6.24951
hsa-miR-486-5p	0.2975	-5.25967	0.504593	0.62772	0.991662	-6.35827
hsa-miR-488-3p	0.101667	-5.841	0.0255269	0.980273	0.992012	-6.49598
hsa-miR-491-3p	-0.7775	-7.81	-0.975777	0.362418	0.991662	-5.9976
hsa-miR-491-5p	0.4325	-4.28317	1.07833	0.312945	0.991662	-5.89966
hsa-miR-495-3p	-3.92058	-4.53167	-2.08703	0.0832172	0.991662	-4.48623
hsa-miR-500a-5p	-0.955	-6.30467	-1.74765	0.119429	0.991662	-5.08043
hsa-miR-501-3p	0.2475	-5.34217	0.487432	0.63929	0.991662	-6.36737
hsa-miR-501-5p	0.2225	-5.69817	0.448875	0.665671	0.991662	-6.38671
hsa-miR-502-3p	0.07	-3.69117	0.154388	0.881204	0.991662	-6.48322
hsa-miR-502-5p	-0.615	-5.9115	-0.964907	0.363411	0.991662	-6.01203
hsa-miR-503-5p	-0.439676	-7.06093	-0.809563	0.44544	0.991662	-5.9638
hsa-miR-504-5p	-0.5425	-4.02017	-1.3397	0.217881	0.991662	-5.60772
hsa-miR-505-3p	0.0675	-4.17117	0.163686	0.874119	0.991662	-6.48159
hsa-miR-505-5p	-1.2325	-6.83017	-2.24872	0.0553398	0.926214	-4.35955
hsa-miR-513c-5p	-1.7325	-6.91593	-1.70822	0.132358	0.991662	-5.14071
hsa-miR-515-5p	-5.515	-6.74567	-8.21948	4.04172e-05	0.0128527	2.73053
hsa-miR-532-3p	0.635	-4.05467	1.15454	0.282259	0.991662	-5.81904
hsa-miR-532-5p	-0.115	-4.68817	-0.210264	0.838824	0.991662	-6.47204
hsa-miR-542-5p	-0.276931	-7.40687	-0.565814	0.592581	0.991662	-6.13389
hsa-miR-543	0.620678	-8.54148	1.03983	0.33378	0.991662	-5.75506
hsa-miR-545-3p	-1.07333	-7.65517	-1.56887	0.156088	0.991662	-5.32038
hsa-miR-548c-5p	-0.569167	-8.19796	-0.802743	0.449116	0.991662	-6.15164
hsa-miR-548l	-0.285818	-8.94208	-0.439167	0.676325	0.991662	-6.20288
hsa-miR-550a-3p	-0.095	-4.11417	-0.212606	0.837058	0.991662	-6.4715
hsa-miR-551a	-0.4725	-4.78967	-0.829264	0.43148	0.991662	-6.13335
hsa-miR-551b-3p	0.3	-2.52117	0.484776	0.641091	0.991662	-6.36875
hsa-miR-567	-0.5125	-5.86533	-0.497453	0.632521	0.991662	-6.36209
hsa-miR-570-3p	-0.495878	-7.40167	-0.80349	0.45315	0.991662	-5.96397
hsa-miR-574-3p	-0.3625	-6.81067	-0.656841	0.53009	0.991662	-6.26498
hsa-miR-576-5p	-0.500833	-7.45796	-1.35121	0.21962	0.991662	-5.59218
hsa-miR-582-5p	0.1425	-7.8345	0.31644	0.75993	0.991662	-6.4415
hsa-miR-584-5p	4.29002	-6.35352	3.50848	0.0102583	0.474195	-2.49689
hsa-miR-589-3p	-0.386106	-7.16889	-0.587589	0.575686	0.991662	-6.12371
hsa-miR-589-5p	0.135749	-7.89521	0.279614	0.789413	0.991662	-6.26635
hsa-miR-590-3p	-0.75	-5.97367	-1.13919	0.288235	0.991662	-5.83559
hsa-miR-590-5p	-0.055	-5.36567	-0.100182	0.922715	0.991662	-6.49081
hsa-miR-598-3p	-0.045	-3.58017	-0.117001	0.909801	0.991662	-6.4888
hsa-miR-624-5p	0.005	-5.96717	0.00573825	0.995565	0.995565	-6.49632
hsa-miR-625-3p	-0.435	-4.13567	-0.954489	0.368339	0.991662	-6.02187
hsa-miR-628-3p	0.025	-7.23389	0.0520657	0.959964	0.992012	-6.49482
hsa-miR-628-5p	0.580499	-7.95852	0.720855	0.494895	0.991662	-6.03294
hsa-miR-629-3p	-0.3425	-7.275	-0.668372	0.523085	0.991662	-6.25701
hsa-miR-629-5p	-0.0975	-6.55617	-0.197628	0.848364	0.991662	-6.47486
hsa-miR-632	-0.343652	-7.63093	-0.712488	0.499741	0.991662	-6.03912
hsa-miR-636	-0.0783333	-7.13567	-0.099733	0.92306	0.991662	-6.49086
hsa-miR-638	-0.2125	-5.91417	-0.391032	0.706186	0.991662	-6.41288
hsa-miR-652-3p	0.1875	-2.99867	0.467053	0.653169	0.991662	-6.37778
hsa-miR-654-3p	-2.6475	-5.03933	-1.66916	0.134414	0.991662	-5.18726
hsa-miR-660-5p	0.05	-5.16017	0.113007	0.912865	0.991662	-6.4893
hsa-miR-661	-0.788333	-7.523	-1.3477	0.215406	0.991662	-5.59813
hsa-miR-663a	-0.3925	-3.49117	-0.742433	0.479478	0.991662	-6.20294
hsa-miR-663b	-0.3525	-3.59067	-0.664344	0.525526	0.991662	-6.25981
hsa-miR-664a-3p	-0.085	-2.33017	-0.16881	0.87022	0.991662	-6.48066
hsa-miR-665	0.130858	-7.45021	0.245969	0.814124	0.991662	-6.27625
hsa-miR-671-5p	0.0225	-6.14467	0.0561458	0.95663	0.992012	-6.4946
hsa-miR-708-5p	0.0675	-2.60867	0.180553	0.861299	0.991662	-6.47841
hsa-miR-7-1-3p	-0.61	-5.8245	-0.887021	0.401461	0.991662	-6.08351
hsa-miR-7-2-3p	-0.9975	-7.827	-0.775666	0.460704	0.991662	-6.17708
hsa-miR-744-3p	0.666667	-7.64983	0.855662	0.41757	0.991662	-6.11092
hsa-miR-744-5p	-0.185	-2.84867	-0.465957	0.653919	0.991662	-6.37833
hsa-miR-7-5p	-0.3425	-2.84767	-0.552429	0.59605	0.991662	-6.33139
hsa-miR-760	0.5725	-5.73017	0.872421	0.408905	0.991662	-6.09637
hsa-miR-766-3p	-0.37	-4.67817	-1.08927	0.308385	0.991662	-5.88834
hsa-miR-769-3p	-0.78	-7.443	-1.6982	0.128675	0.991662	-5.14798
hsa-miR-769-5p	-0.51	-3.95917	-1.16096	0.279787	0.991662	-5.81206
hsa-miR-873-5p	0.1	-8.13333	0.128	0.902443	0.991662	-6.15164
hsa-miR-874-3p	0.0325	-3.98217	0.0835214	0.93553	0.991662	-6.49249
hsa-miR-876-5p	-0.698333	-7.72817	-0.777538	0.459661	0.991662	-6.1756
hsa-miR-877-3p	-0.3825	-5.82617	-0.697831	0.505451	0.991662	-6.2361
hsa-miR-877-5p	-0.075	-3.11117	-0.184212	0.858523	0.991662	-6.47767
hsa-miR-885-3p	-2.465	-5.84067	-2.51213	0.0368226	0.88708	-3.96493
hsa-miR-885-5p	0.960395	-7.98037	2.01682	0.0844779	0.991662	-4.55577
hsa-miR-887-3p	0.03	-3.26267	0.0749059	0.942166	0.992012	-6.49325
hsa-miR-92a-1-5p	-0.988333	-7.71767	-2.26843	0.0536771	0.926214	-4.33024
hsa-miR-92a-3p	-0.15	3.70233	-0.408155	0.69408	0.991662	-6.4055
hsa-miR-92b-3p	-0.335	2.97483	-0.739951	0.4809	0.991662	-6.20484
hsa-miR-92b-5p	-0.335	-2.79867	-0.837636	0.427034	0.991662	-6.1263
hsa-miR-93-3p	-0.04	-2.41567	-0.0838359	0.935288	0.991662	-6.49246
hsa-miR-935	-0.2725	-2.97567	-0.555778	0.593865	0.991662	-6.32942
hsa-miR-93-5p	0.1125	1.93983	0.325761	0.753131	0.991662	-6.43824
hsa-miR-937-3p	-0.919167	-7.06317	-1.12167	0.295185	0.991662	-5.8543
hsa-miR-9-3p	0.1225	-4.53617	0.267441	0.796031	0.991662	-6.4571
hsa-miR-940	-0.175	-3.62567	-0.32465	0.75394	0.991662	-6.43864
hsa-miR-941	-0.2775	-4.74517	-0.647145	0.536024	0.991662	-6.27158
hsa-miR-942-5p	-1.40417	-7.90733	-2.38801	0.0446081	0.88708	-4.15156
hsa-miR-95-3p	0.025	-5.04067	0.0639085	0.950643	0.992012	-6.49409
hsa-miR-9-5p	-0.0925	0.107333	-0.179934	0.861769	0.991662	-6.47853
hsa-miR-99a-3p	-0.09	-5.80267	-0.193094	0.851794	0.991662	-6.47584
hsa-miR-99a-5p	0.23	1.11083	0.6636	0.525977	0.991662	-6.26033
hsa-miR-99b-3p	0.1525	-4.93367	0.326522	0.752576	0.991662	-6.43797
hsa-miR-99b-5p	0.24	-1.25467	0.632967	0.544773	0.991662	-6.28108
