# Supplementary material for: MicroRNA Expression Profile in TSC Cell Lines and the Impact of mTOR Inhibitor
Source: Int J Mol Sci. 2022 Nov 21;23(22):14493. doi: 10.3390/ijms232214493 (PMC9694073; doi:10.3390/ijms232214493)
Supplement: Supplementary file 1 [file ijms-23-14493-s001.zip › Suppl. File S11 - DE control rapamycin treated vs untreated.xlsx]

## Sheet: limma results
	logFC	AveExpr	t	P.Value	adj.P.Val	B
hsa-let-7a-5p	-0.513333	-4.84567	-0.662125	0.526873	0.966301	-5.31728
hsa-let-7c-5p	-0.158333	-3.13367	-0.183828	0.858814	0.978864	-5.50299
hsa-let-7d-3p	-0.445	-8.04437	-0.764873	0.474115	0.966301	-5.24605
hsa-let-7d-5p	-1.42333	-7.72685	-2.33122	0.0533645	0.767397	-3.68929
hsa-let-7e-5p	0.241667	-3.19267	0.446415	0.667372	0.969511	-5.42572
hsa-let-7g-3p	-0.01	-8.87521	-0.0175226	0.986603	0.995197	-5.51885
hsa-let-7g-5p	-0.0483333	-6.53796	-0.0794593	0.938942	0.985104	-5.51595
hsa-let-7i-5p	-1.36833	-5.66417	-2.52446	0.0361285	0.765924	-3.4223
hsa-miR-100-5p	-1.51833	-4.70167	-1.9905	0.0824457	0.767397	-4.04977
hsa-miR-101-3p	0.471667	-3.17317	0.902745	0.393555	0.948109	-5.15371
hsa-miR-101-5p	-1.02833	-8.54283	-1.14469	0.286084	0.850231	-4.9508
hsa-miR-103a-3p	-0.333333	s	-0.567728	0.586108	0.966301	-5.36946
hsa-miR-106a-3p	-0.37	-7.34017	-0.482129	0.642887	0.969511	-5.41046
hsa-miR-106a-5p	-0.143333	2.57683	-0.280421	0.786413	0.978864	-5.48187
hsa-miR-106b-3p	-1.19833	-2.98317	-1.86286	0.100253	0.767397	-4.19726
hsa-miR-106b-5p	0.111667	0.467333	0.218498	0.832622	0.978864	-5.49641
hsa-miR-107	-0.0633333	1.25983	-0.126274	0.902693	0.979715	-5.51144
hsa-miR-1179	-0.363333	-7.27019	-0.655392	0.533632	0.966301	-5.31885
hsa-miR-1207-5p	-1.19	-6.82241	-1.23917	0.256118	0.82671	-4.86137
hsa-miR-1224-3p	2.07	-8.30963	2.97723	0.0211633	0.637837	-2.98956
hsa-miR-1227-3p	-0.188333	-4.35217	-0.257528	0.803402	0.978864	-5.48765
hsa-miR-1237-3p	-0.748333	-6.38783	-1.41994	0.194148	0.824493	-4.68301
hsa-miR-124-3p	0.166667	2.46633	0.290136	0.779239	0.978864	-5.47927
hsa-miR-124-5p	-0.133333	-7.29537	-0.199591	0.847605	0.978864	-5.49983
hsa-miR-1247-5p	-0.323333	-1.06117	-0.404948	0.696341	0.974832	-5.44205
hsa-miR-1248	-1.95667	-6.13683	-2.42112	0.0423819	0.767397	-3.54374
hsa-miR-1249	-1.07833	-5.94817	-1.63511	0.141441	0.775487	-4.45342
hsa-miR-1254	-0.968333	-6.97217	-1.24154	0.250268	0.82671	-4.86051
hsa-miR-125a-5p	0.0266667	-0.112667	0.0514651	0.960242	0.985104	-5.51774
hsa-miR-125b-2-3p	0.205	-6.5425	0.187972	0.855673	0.978864	-5.50226
hsa-miR-125b-5p	-0.0733333	1.60033	-0.155403	0.880431	0.979715	-5.50755
hsa-miR-1260a	-1.18333	-0.926667	-1.7003	0.12827	0.767397	-4.38124
hsa-miR-126-3p	-0.343333	-5.52617	-0.50169	0.62967	0.969511	-5.40164
hsa-miR-1271-5p	-1.09333	-4.61717	-1.31372	0.226084	0.82671	-4.79033
hsa-miR-127-3p	-2.05667	-8.69875	-1.67957	0.145409	0.78166	-4.42212
hsa-miR-128-3p	-0.613333	-4.81917	-1.16601	0.277859	0.841517	-4.93133
hsa-miR-129-1-3p	-1.20833	-5.39917	-1.25156	0.246787	0.82671	-4.85091
hsa-miR-129-2-3p	-1.54333	-4.39817	-2.2751	0.0531259	0.767397	-3.71582
hsa-miR-129-5p	0.195	-7.2565	0.229875	0.824074	0.978864	-5.494
hsa-miR-1296-5p	-0.803333	-2.94467	-1.39169	0.202234	0.824493	-4.712
hsa-miR-130a-3p	-0.00833333	0.823333	-0.010264	0.992067	0.995197	-5.51895
hsa-miR-130b-3p	-0.203333	-0.131667	-0.313594	0.762011	0.978864	-5.47263
hsa-miR-130b-5p	-0.933333	-2.12667	-1.52491	0.166559	0.81559	-4.57284
hsa-miR-132-3p	-0.153333	-2.20567	-0.229176	0.824598	0.978864	-5.49415
hsa-miR-132-5p	-1.36333	-6.43767	-1.86069	0.100585	0.767397	-4.19974
hsa-miR-133a-3p	-0.323333	-6.92583	-0.467847	0.652625	0.969511	-5.41669
hsa-miR-133b	0.491667	-7.39042	0.851404	0.428075	0.966301	-5.18509
hsa-miR-135a-3p	-1.65333	-4.93717	-1.78423	0.112994	0.767397	-4.28688
hsa-miR-135a-5p	-0.618333	-1.61117	-1.11533	0.297731	0.876652	-4.97722
hsa-miR-135b-5p	0.216667	-4.46617	0.315415	0.76068	0.978864	-5.47209
hsa-miR-137	-0.468333	-5.06967	-0.472173	0.649668	0.969511	-5.41482
hsa-miR-138-5p	-0.488333	-7.04352	-0.884325	0.406534	0.950573	-5.16464
hsa-miR-139-3p	0.0316667	-5.23467	0.0473492	0.963419	0.985104	-5.51794
hsa-miR-139-5p	0.0266667	-6.29	0.0368749	0.971506	0.990189	-5.51835
hsa-miR-140-3p	0.196667	-3.04117	0.373728	0.718512	0.978864	-5.45334
hsa-miR-140-5p	0.0966667	-4.51417	0.16481	0.873264	0.979715	-5.50613
hsa-miR-145-5p	-0.963333	-7.02317	-1.19214	0.268042	0.829032	-4.90715
hsa-miR-146b-5p	-2.98333	-7.4113	-4.6826	0.00239792	0.278038	-1.4914
hsa-miR-148a-3p	-0.0383333	-4.776	-0.060385	0.95336	0.985104	-5.51727
hsa-miR-148b-3p	-0.288333	-3.13217	-0.561257	0.590301	0.966301	-5.37278
hsa-miR-148b-5p	-3.16667	-7.9187	-3.38698	0.0120643	0.479554	-2.57824
hsa-miR-149-3p	0.67	-8.39667	1.2152	0.27113	0.829032	-4.88166
hsa-miR-149-5p	-0.283333	-1.21717	-0.541278	0.603354	0.966301	-5.38279
hsa-miR-151a-3p	0.131667	-2.65767	0.216848	0.833864	0.978864	-5.49674
hsa-miR-151a-5p	-0.313333	-0.795167	-0.552028	0.596312	0.966301	-5.37744
hsa-miR-152-3p	0.241667	-5.02917	0.460925	0.657371	0.969511	-5.41965
hsa-miR-153-3p	1.19	-5.90783	1.35397	0.213485	0.82671	-4.7502
hsa-miR-1538	0.0466667	-6.95367	0.0532687	0.95885	0.985104	-5.51765
hsa-miR-15a-3p	-1.59333	-7.89617	-1.72363	0.123841	0.767397	-4.35517
hsa-miR-15a-5p	-0.333333	-1.70717	-0.460993	0.657324	0.969511	-5.41962
hsa-miR-15b-3p	-0.863333	-4.92167	-1.21714	0.258922	0.82671	-4.8837
hsa-miR-15b-5p	-0.0833333	-0.00366667	-0.127103	0.902058	0.979715	-5.51134
hsa-miR-16-2-3p	-0.878333	-6.56033	-1.40562	0.19821	0.824493	-4.69774
hsa-miR-16-5p	-0.358333	2.18983	-0.665453	0.524853	0.966301	-5.31531
hsa-miR-17-3p	-0.558333	-3.30267	-0.845132	0.42308	0.966301	-5.19663
hsa-miR-17-5p	-0.00333333	2.35183	-0.00560073	0.995671	0.995671	-5.51898
hsa-miR-181a-2-3p	-0.668333	-4.07467	-1.04796	0.32589	0.898699	-5.03605
hsa-miR-181a-3p	-0.953333	-7.09883	-1.01493	0.340436	0.89989	-5.06395
hsa-miR-181a-5p	0.0666667	0.356333	0.118903	0.908342	0.982493	-5.51229
hsa-miR-181b-5p	0.0416667	0.248833	0.0731678	0.943505	0.985104	-5.51646
hsa-miR-181c-5p	-0.345	-8.49611	-0.420946	0.686707	0.974832	-5.43471
hsa-miR-181d-5p	-0.678333	-6.70267	-0.926013	0.382064	0.948109	-5.13575
hsa-miR-185-5p	-0.0783333	-3.39967	-0.148129	0.88598	0.979715	-5.5086
hsa-miR-186-5p	0.726667	-4.73567	1.42826	0.191823	0.824493	-4.67442
hsa-miR-187-3p	-1.33667	-8.56563	-1.7732	0.127924	0.767397	-4.3244
hsa-miR-188-5p	-0.445	-7.1313	-0.547631	0.601351	0.966301	-5.37778
hsa-miR-18a-3p	-0.798333	-1.47167	-1.50236	0.172171	0.81559	-4.59682
hsa-miR-18a-5p	-0.318333	0.593833	-0.624732	0.549894	0.966301	-5.3388
hsa-miR-18b-3p	-1.18833	-5.33817	-1.9772	0.0841484	0.767397	-4.06524
hsa-miR-18b-5p	-0.148333	-0.323167	-0.273876	0.791258	0.978864	-5.48357
hsa-miR-1908-5p	-0.423333	-5.60217	-0.685695	0.51267	0.966301	-5.30314
hsa-miR-190a-5p	-0.363333	-7.48167	-0.649931	0.536948	0.966301	-5.32206
hsa-miR-1913	-3.06833	-6.33667	-4.33344	0.002623	0.278038	-1.53181
hsa-miR-1914-5p	-0.29	-8.36741	-0.403452	0.698931	0.974832	-5.44148
hsa-miR-191-5p	-0.293333	-0.338167	-0.545348	0.600682	0.966301	-5.38077
hsa-miR-192-5p	1.57	-7.39083	1.56794	0.156305	0.814834	-4.52663
hsa-miR-193b-3p	-0.148333	-2.49817	-0.307624	0.766382	0.978864	-5.47437
hsa-miR-193b-5p	-1.1	-7.997	-1.82844	0.105652	0.767397	-4.23662
hsa-miR-194-3p	-1.46	-8.08037	-2.63873	0.0341976	0.765924	-3.35011
hsa-miR-194-5p	-2.54333	-6.95317	-4.08194	0.00367968	0.292534	-1.75931
hsa-miR-1972	-1.26833	-7.56146	-2.30863	0.0615661	0.767397	-3.76081
hsa-miR-197-3p	-0.688333	-0.992167	-1.3097	0.227376	0.82671	-4.7943
hsa-miR-199a-3p	-1.19333	-7.89333	-1.73313	0.135139	0.767397	-4.36633
hsa-miR-199b-5p	1.37667	-5.43463	0.889977	0.403697	0.950573	-5.16037
hsa-miR-19a-3p	0.346667	1.78083	0.620997	0.552225	0.966301	-5.34089
hsa-miR-19b-1-5p	-0.793333	-6.33217	-1.03558	0.331283	0.898699	-5.04658
hsa-miR-19b-3p	-0.383333	1.98383	-0.76285	0.467885	0.966301	-5.25392
hsa-miR-200b-5p	-1.14667	-8.37241	-1.42935	0.196951	0.824493	-4.67479
hsa-miR-200c-3p	-0.7	-7.54883	-0.911502	0.389201	0.948109	-5.14699
hsa-miR-204-5p	0.461667	-4.57617	0.55093	0.597028	0.966301	-5.37799
hsa-miR-208a-3p	3.44167	-4.12574	2.23379	0.0615147	0.767397	-3.7981
hsa-miR-20a-3p	-0.393333	-3.82017	-0.580735	0.577728	0.966301	-5.3627
hsa-miR-20a-5p	0.166667	3.06483	0.27996	0.786754	0.978864	-5.48199
hsa-miR-20b-3p	0.436667	-5.287	0.895296	0.397286	0.949902	-5.15938
hsa-miR-20b-5p	-0.598333	-1.70617	-0.784246	0.455938	0.966301	-5.23949
hsa-miR-210-3p	-0.328333	-2.88067	-0.568901	0.585349	0.966301	-5.36886
hsa-miR-2110	-0.273333	-4.45517	-0.502134	0.629371	0.969511	-5.40143
hsa-miR-212-3p	-0.408333	-5.57117	-0.543391	0.601966	0.966301	-5.38174
hsa-miR-212-5p	-0.638333	-6.77367	-0.825893	0.433279	0.966301	-5.21045
hsa-miR-21-3p	-0.35	-8.03375	-0.464762	0.658926	0.969511	-5.41466
hsa-miR-214-3p	-1.5	-7.8165	-1.90327	0.0942491	0.767397	-4.1508
hsa-miR-215-5p	0.55	-7.90611	0.73181	0.488597	0.966301	-5.27157
hsa-miR-21-5p	-0.493333	0.618333	-0.859345	0.415654	0.964803	-5.18625
hsa-miR-216a-5p	-0.11	-5.63733	-0.0818306	0.936832	0.985104	-5.51582
hsa-miR-216b-5p	-0.413333	-5.82567	-0.460098	0.657939	0.969511	-5.42
hsa-miR-217	0.211667	-5.81817	0.210512	0.838637	0.978864	-5.49802
hsa-miR-218-5p	-0.153333	-3.30017	-0.27472	0.790633	0.978864	-5.48335
hsa-miR-219a-1-3p	-0.338333	-4.23467	-0.544354	0.601334	0.966301	-5.38127
hsa-miR-219a-2-3p	-0.778333	0.225333	-1.24306	0.249737	0.82671	-4.85906
hsa-miR-219a-5p	0.331667	1.37233	0.54928	0.598107	0.966301	-5.37882
hsa-miR-221-3p	-0.193333	0.0668333	-0.340822	0.742192	0.978864	-5.4643
hsa-miR-222-3p	-0.148333	-0.757167	-0.283077	0.784449	0.978864	-5.48117
hsa-miR-22-3p	-0.588333	-3.60617	-1.04055	0.329112	0.898699	-5.04237
hsa-miR-23a-3p	-0.0733333	-1.22367	-0.132793	0.897702	0.979715	-5.51064
hsa-miR-23b-3p	0.0816667	-0.747167	0.143129	0.889799	0.979715	-5.50928
hsa-miR-24-2-5p	-1.06333	-8.57479	-1.93098	0.10304	0.767397	-4.15823
hsa-miR-24-3p	-0.218333	-0.464667	-0.414563	0.689574	0.974832	-5.4384
hsa-miR-25-3p	0.0366667	0.708833	0.0742267	0.942689	0.985104	-5.51638
hsa-miR-25-5p	-0.7	-6.927	-1.23002	0.254325	0.82671	-4.8715
hsa-miR-26a-5p	0.421667	-0.301667	0.662009	0.526943	0.966301	-5.31734
hsa-miR-26b-5p	-0.533333	-3.70767	-0.939471	0.375531	0.947768	-5.1252
hsa-miR-27a-3p	0.201667	-2.35567	0.305865	0.767672	0.978864	-5.47487
hsa-miR-27a-5p	-1.685	-3.318	-1.53298	0.164589	0.81559	-4.56421
hsa-miR-27b-3p	0.326667	-1.95167	0.534141	0.608054	0.966301	-5.38628
hsa-miR-28-3p	-0.588333	-2.42467	-0.962344	0.364618	0.927589	-5.10701
hsa-miR-28-5p	0.266667	-2.76817	0.451176	0.664082	0.969511	-5.42375
hsa-miR-296-5p	-0.405	-6.89963	-0.521536	0.618451	0.969511	-5.39062
hsa-miR-29a-3p	0.306667	-4.85817	0.53567	0.607046	0.966301	-5.38554
hsa-miR-29a-5p	-0.64	-8.08783	-0.811007	0.441287	0.966301	-5.22097
hsa-miR-29b-2-5p	-0.54	-8.5375	-0.905653	0.400944	0.950573	-5.14441
hsa-miR-29c-3p	0.236667	-4.83767	0.332974	0.747884	0.978864	-5.46677
hsa-miR-29c-5p	-1.27	-8.14481	-2.16798	0.0677248	0.767397	-3.87175
hsa-miR-301a-3p	0.221667	-1.41167	0.400017	0.699823	0.974832	-5.44389
hsa-miR-301b	-0.473333	-3.24067	-0.79429	0.450401	0.966301	-5.2326
hsa-miR-302a-3p	-0.82	-7.17283	-0.905613	0.392125	0.948109	-5.15152
hsa-miR-302b-3p	-1.07333	-6.86717	-1.25997	0.243894	0.82671	-4.84281
hsa-miR-302d-3p	-1.105	-7.35537	-1.76863	0.121281	0.767397	-4.31554
hsa-miR-30a-3p	-0.468333	-1.91717	-0.638523	0.541335	0.966301	-5.33099
hsa-miR-30a-5p	0.571667	-0.0426667	0.998336	0.347932	0.903106	-5.07772
hsa-miR-30b-5p	0.0716667	-2.04567	0.153152	0.882147	0.979715	-5.50788
hsa-miR-30c-2-3p	0.985	-7.177	1.49409	0.174271	0.81559	-4.60558
hsa-miR-30c-5p	0.196667	1.02683	0.385727	0.709956	0.978864	-5.4491
hsa-miR-30d-3p	-0.408333	-3.38567	-0.581703	0.577107	0.966301	-5.36219
hsa-miR-30d-5p	0.346667	-0.975667	0.719435	0.49276	0.966301	-5.28217
hsa-miR-30e-3p	-0.338333	-1.97717	-0.702116	0.502917	0.966301	-5.29304
hsa-miR-30e-5p	0.191667	-2.68767	0.408583	0.693779	0.974832	-5.44068
hsa-miR-31-5p	-0.343333	-4.77617	-0.230367	0.823704	0.978864	-5.49389
hsa-miR-320a	0.0316667	1.01333	0.0572722	0.955761	0.985104	-5.51744
hsa-miR-320b	-0.523333	-0.581667	-0.825541	0.433468	0.966301	-5.2107
hsa-miR-320c	-0.603333	-0.231167	-0.530023	0.610775	0.966301	-5.38828
hsa-miR-320d	-0.778333	-1.13667	-1.27422	0.239059	0.82671	-4.82902
hsa-miR-324-3p	-0.0133333	-2.79667	-0.0252648	0.980475	0.992965	-5.5187
hsa-miR-324-5p	-0.0633333	-2.36467	-0.126652	0.902404	0.979715	-5.51139
hsa-miR-32-5p	0.496667	-5.57267	0.734083	0.484273	0.966301	-5.2728
hsa-miR-326	-1.19333	-6.63767	-1.89393	0.0956052	0.767397	-4.16155
hsa-miR-328-3p	0.171667	-4.45067	0.291425	0.778288	0.978864	-5.47891
hsa-miR-330-3p	-0.15	-5.518	-0.134481	0.896411	0.979715	-5.51042
hsa-miR-331-3p	0.431667	-1.62217	0.770694	0.463481	0.966301	-5.24867
hsa-miR-331-5p	-1.6	-7.7037	-2.00859	0.0855003	0.767397	-4.05002
hsa-miR-335-3p	-0.148333	-2.93317	-0.213692	0.83624	0.978864	-5.49738
hsa-miR-335-5p	-0.178333	-3.91117	-0.375424	0.7173	0.978864	-5.45275
hsa-miR-338-3p	0.106667	-6.23367	0.0519805	0.959844	0.985104	-5.51772
hsa-miR-339-3p	-0.138333	-4.78617	-0.208641	0.840048	0.978864	-5.49839
hsa-miR-339-5p	-0.733333	-2.05667	-1.29579	0.231897	0.82671	-4.80797
hsa-miR-33a-3p	0.42	-7.06533	0.733186	0.48479	0.966301	-5.27337
hsa-miR-33a-5p	0.231667	-2.76317	0.325934	0.753005	0.978864	-5.46894
hsa-miR-340-3p	2.95667	-2.475	1.66963	0.134319	0.767397	-4.41533
hsa-miR-340-5p	0.151667	-3.66617	0.255535	0.804887	0.978864	-5.48814
hsa-miR-342-3p	-0.133333	-0.496167	-0.278236	0.788029	0.978864	-5.48244
hsa-miR-342-5p	-0.928333	-5.14967	-1.04322	0.327948	0.898699	-5.0401
hsa-miR-345-5p	0.981667	-2.06317	1.96602	0.0856051	0.767397	-4.07821
hsa-miR-346	-3.61167	-7.87315	-4.70422	0.00233907	0.278038	-1.476
hsa-miR-34a-3p	-0.833333	-4.48717	-0.696361	0.506322	0.966301	-5.29661
hsa-miR-34a-5p	-0.458333	-1.52317	-0.492535	0.635838	0.969511	-5.40581
hsa-miR-34b-3p	-1.71	-7.385	-2.2671	0.0585951	0.767397	-3.76086
hsa-miR-34b-5p	0.665	-7.22483	0.538105	0.605441	0.966301	-5.38435
hsa-miR-34c-3p	-0.653333	-2.89467	-0.761834	0.468458	0.966301	-5.2546
hsa-miR-34c-5p	-0.268333	-6.36117	-0.249369	0.809485	0.978864	-5.4896
hsa-miR-361-3p	1.07667	-6.98312	1.84864	0.115356	0.767397	-4.24511
hsa-miR-361-5p	0.446667	-1.43117	0.835118	0.428368	0.966301	-5.20386
hsa-miR-362-3p	-0.558333	-6.9025	-0.656297	0.530422	0.966301	-5.3207
hsa-miR-362-5p	-0.363333	-6.73867	-0.493486	0.635196	0.969511	-5.40538
hsa-miR-363-3p	-0.0233333	-1.06567	-0.0326042	0.974805	0.990377	-5.51849
hsa-miR-365a-3p	-0.938333	-4.24717	-1.49679	0.173584	0.81559	-4.60272
hsa-miR-374a-5p	0.191667	-2.51467	0.28782	0.780947	0.978864	-5.47989
hsa-miR-374b-5p	0.0466667	-1.62717	0.0925286	0.928599	0.985104	-5.51494
hsa-miR-375	-0.423333	-7.38741	-0.206332	0.842539	0.978864	-5.49852
hsa-miR-376c-3p	-0.165	-8.1275	-0.211699	0.837742	0.978864	-5.49778
hsa-miR-378a-5p	-2.03667	-8.01019	-2.44409	0.0452889	0.767397	-3.56387
hsa-miR-421	-0.678333	-7.01556	-0.758065	0.473719	0.966301	-5.25432
hsa-miR-423-3p	-0.293333	-0.238667	-0.545407	0.600644	0.966301	-5.38075
hsa-miR-423-5p	-0.608333	-2.38217	-1.05176	0.324247	0.898699	-5.0328
hsa-miR-424-3p	-1.46833	-7.20037	-2.3489	0.0520079	0.767397	-3.66959
hsa-miR-424-5p	-0.268333	-4.66117	-0.370266	0.720989	0.978864	-5.45454
hsa-miR-425-3p	-0.718333	-4.37817	-1.29192	0.233168	0.82671	-4.81176
hsa-miR-425-5p	-0.573333	-1.64217	-1.21047	0.26133	0.82671	-4.88998
hsa-miR-431-3p	1.59667	-7.46625	1.35446	0.225651	0.82671	-4.74997
hsa-miR-432-5p	-2.74667	-8.30889	-2.1087	0.0738567	0.767397	-3.9381
hsa-miR-433-3p	0.73	-7.13463	1.15849	0.285511	0.850231	-4.93606
hsa-miR-450a-5p	-0.07	-7.47759	-0.0888193	0.93177	0.985104	-5.51519
hsa-miR-454-3p	-0.103333	-2.16767	-0.17615	0.864642	0.979715	-5.5043
hsa-miR-454-5p	-1.89833	-7.25767	-2.87103	0.0212412	0.637837	-3.02088
hsa-miR-455-3p	-0.913333	-2.42317	-1.0491	0.325395	0.898699	-5.03508
hsa-miR-455-5p	0.266667	-5.51204	0.317891	0.760054	0.978864	-5.47062
hsa-miR-483-3p	-0.868333	-7.6135	-1.60706	0.147483	0.78166	-4.48415
hsa-miR-484	0.0266667	-1.74367	0.0492028	0.961988	0.985104	-5.51785
hsa-miR-486-3p	-1.38333	-7.0035	-1.75572	0.117981	0.767397	-4.3191
hsa-miR-486-5p	-0.178333	-5.25967	-0.213881	0.836098	0.978864	-5.49735
hsa-miR-488-3p	-1.28833	-5.841	-0.228735	0.824929	0.978864	-5.49425
hsa-miR-491-3p	-1.99667	-7.81	-1.77191	0.120707	0.767397	-4.31196
hsa-miR-491-5p	-0.0733333	-4.28317	-0.129287	0.900386	0.979715	-5.51107
hsa-miR-495-3p	1.05667	-4.53167	0.481525	0.647657	0.969511	-5.40717
hsa-miR-500a-5p	-0.218333	-6.30467	-0.282525	0.784857	0.978864	-5.48131
hsa-miR-501-3p	-1.34833	-5.34217	-1.87768	0.0980098	0.767397	-4.18024
hsa-miR-501-5p	-0.393333	-5.69817	-0.561101	0.590403	0.966301	-5.37286
hsa-miR-502-3p	-0.863333	-3.69117	-1.34642	0.215801	0.82671	-4.75778
hsa-miR-502-5p	-0.578333	-5.9115	-0.641614	0.539427	0.966301	-5.32922
hsa-miR-503-5p	-1.055	-7.06093	-1.66293	0.141287	0.775487	-4.43017
hsa-miR-504-5p	-1.04333	-4.02017	-1.82186	0.106716	0.767397	-4.24413
hsa-miR-505-3p	-0.408333	-4.17117	-0.700178	0.504062	0.966301	-5.29425
hsa-miR-505-5p	-2.04833	-6.83017	-2.64261	0.0301183	0.765924	-3.28424
hsa-miR-513c-5p	0.595	-6.91593	0.414832	0.690968	0.974832	-5.43711
hsa-miR-515-5p	3.46667	-6.74567	3.65339	0.00669239	0.386673	-2.17546
hsa-miR-532-3p	-0.163333	-4.05467	-0.209988	0.839032	0.978864	-5.49813
hsa-miR-532-5p	-0.823333	-4.68817	-1.06446	0.318809	0.898699	-5.02189
hsa-miR-542-5p	-0.258333	-7.40687	-0.45184	0.667682	0.969511	-5.42027
hsa-miR-543	-0.55	-8.54148	-0.788786	0.456704	0.966301	-5.23351
hsa-miR-545-3p	-1.27	-7.65517	-1.31263	0.226434	0.82671	-4.7914
hsa-miR-548c-5p	-0.518333	-8.19796	-0.51693	0.621496	0.969511	-5.39283
hsa-miR-548l	-1.11333	-8.94208	-1.46443	0.194744	0.824493	-4.6417
hsa-miR-550a-3p	-0.903333	-4.11417	-1.42951	0.191477	0.824493	-4.67314
hsa-miR-551a	-0.958333	-4.78967	-1.1893	0.269094	0.829032	-4.90979
hsa-miR-551b-3p	-0.583333	-2.52117	-0.666533	0.524199	0.966301	-5.31467
hsa-miR-567	-0.578333	-5.86533	-0.396937	0.702001	0.974832	-5.44503
hsa-miR-570-3p	-1.65333	-7.40167	-2.29334	0.0628528	0.767397	-3.77674
hsa-miR-574-3p	-0.328333	-6.81067	-0.42068	0.685284	0.974832	-5.43603
hsa-miR-576-5p	0.89	-7.45796	1.69787	0.134351	0.767397	-4.39249
hsa-miR-582-5p	-1.35333	-7.8345	-2.12504	0.0670042	0.767397	-3.89246
hsa-miR-584-5p	3.755	-6.35352	2.62889	0.0346841	0.765924	-3.36082
hsa-miR-589-3p	-1.16333	-7.16889	-1.51556	0.174403	0.81559	-4.58616
hsa-miR-589-5p	0.106667	-7.89521	0.188085	0.857176	0.978864	-5.50161
hsa-miR-590-3p	-0.763333	-5.97367	-0.819853	0.436517	0.966301	-5.21474
hsa-miR-590-5p	2.70667	-5.36567	3.48615	0.00851168	0.386673	-2.34738
hsa-miR-598-3p	-0.318333	-3.58017	-0.585256	0.574831	0.966301	-5.36032
hsa-miR-624-5p	-0.0833333	-5.96717	-0.067626	0.947776	0.985104	-5.51683
hsa-miR-625-3p	-0.198333	-4.13567	-0.307725	0.766309	0.978864	-5.47434
hsa-miR-628-3p	0.045	-7.23389	0.0662688	0.949059	0.985104	-5.51688
hsa-miR-628-5p	-0.945	-7.95852	-1.00457	0.349314	0.903106	-5.06963
hsa-miR-629-3p	-1.56	-7.275	-2.15262	0.0642085	0.767397	-3.86006
hsa-miR-629-5p	-0.253333	-6.55617	-0.363096	0.726129	0.978864	-5.45699
hsa-miR-632	-0.776667	-7.63093	-1.37847	0.211461	0.82671	-4.72601
hsa-miR-636	-1.15833	-7.13567	-1.04282	0.32812	0.898699	-5.04044
hsa-miR-638	-1.07333	-5.91417	-1.3966	0.200806	0.824493	-4.70697
hsa-miR-652-3p	-0.308333	-2.99867	-0.543088	0.602165	0.966301	-5.38189
hsa-miR-654-3p	-0.753333	-5.03933	-0.335841	0.745803	0.978864	-5.46587
hsa-miR-660-5p	0.371667	-5.16017	0.593983	0.569263	0.966301	-5.35567
hsa-miR-661	-0.573333	-7.523	-0.693067	0.508277	0.966301	-5.29864
hsa-miR-663a	-0.543333	-3.49117	-0.726723	0.488526	0.966301	-5.27753
hsa-miR-663b	-0.773333	-3.59067	-1.03059	0.333479	0.898699	-5.05081
hsa-miR-664a-3p	-0.528333	-2.33017	-0.741948	0.479756	0.966301	-5.2677
hsa-miR-665	-1.00333	-7.45021	-1.61446	0.158914	0.815076	-4.48942
hsa-miR-671-5p	-0.108333	-6.14467	-0.191153	0.853263	0.978864	-5.50169
hsa-miR-708-5p	-0.0433333	-2.60867	-0.081961	0.936732	0.985104	-5.51581
hsa-miR-7-1-3p	-1.215	-5.8245	-1.2493	0.247569	0.82671	-4.85308
hsa-miR-7-2-3p	-1.42667	-7.827	-0.784458	0.455821	0.966301	-5.23934
hsa-miR-744-3p	-1.96	-7.64983	-1.77883	0.113923	0.767397	-4.293
hsa-miR-744-5p	-0.573333	-2.84867	-1.0211	0.337684	0.89989	-5.05879
hsa-miR-7-5p	-0.328333	-2.84767	-0.374469	0.717982	0.978864	-5.45308
hsa-miR-760	1.77167	-5.73017	1.90905	0.0934187	0.767397	-4.14413
hsa-miR-766-3p	-0.0883333	-4.67817	-0.183884	0.858772	0.978864	-5.50298
hsa-miR-769-3p	-0.921667	-7.443	-1.41891	0.194439	0.824493	-4.68408
hsa-miR-769-5p	-0.483333	-3.95917	-0.778002	0.459403	0.966301	-5.24374
hsa-miR-873-5p	-2.41667	-8.13333	-3.09333	0.0220635	0.637837	-2.98658
hsa-miR-874-3p	-0.743333	-3.98217	-1.35078	0.214461	0.82671	-4.75341
hsa-miR-876-5p	-0.648333	-7.72817	-0.510437	0.623804	0.969511	-5.39758
hsa-miR-877-3p	-0.783333	-5.82617	-1.01053	0.342411	0.89989	-5.06762
hsa-miR-877-5p	-0.388333	-3.11117	-0.674444	0.51942	0.966301	-5.30994
hsa-miR-885-3p	1.675	-5.84067	1.20705	0.262571	0.82671	-4.8932
hsa-miR-885-5p	1.05	-7.98037	1.8876	0.102019	0.767397	-4.18459
hsa-miR-887-3p	-0.0783333	-3.26267	-0.138301	0.893489	0.979715	-5.50993
hsa-miR-92a-1-5p	-2.18833	-7.71767	-3.55157	0.00774405	0.386673	-2.27951
hsa-miR-92a-3p	-0.128333	3.70233	-0.246921	0.811312	0.978864	-5.49017
hsa-miR-92b-3p	-0.0933333	2.97483	-0.145774	0.887778	0.979715	-5.50892
hsa-miR-92b-5p	-1.29333	-2.79867	-2.28668	0.0521817	0.767397	-3.70216
hsa-miR-93-3p	-0.958333	-2.41567	-1.42027	0.194055	0.824493	-4.68267
hsa-miR-935	-0.633333	-2.97567	-0.913381	0.388271	0.948109	-5.14554
hsa-miR-93-5p	-0.658333	1.93983	-1.34796	0.215326	0.82671	-4.75623
hsa-miR-937-3p	1.44667	-7.06317	1.24831	0.24791	0.82671	-4.85403
hsa-miR-9-3p	-0.0433333	-4.53617	-0.0668959	0.948339	0.985104	-5.51687
hsa-miR-940	-0.463333	-3.62567	-0.607793	0.560516	0.966301	-5.34819
hsa-miR-941	-1.07333	-4.74517	-1.76994	0.115468	0.767397	-4.30305
hsa-miR-942-5p	-0.861667	-7.90733	-1.0362	0.331014	0.898699	-5.04606
hsa-miR-95-3p	0.506667	-5.04067	0.915854	0.38705	0.948109	-5.14364
hsa-miR-9-5p	-0.308333	0.107333	-0.424108	0.682885	0.974832	-5.43469
hsa-miR-99a-3p	-0.638333	-5.80267	-0.968411	0.361764	0.927589	-5.10213
hsa-miR-99a-5p	-0.153333	1.11083	-0.312824	0.762575	0.978864	-5.47286
hsa-miR-99b-3p	-0.478333	-4.93367	-0.7242	0.489989	0.966301	-5.27914
hsa-miR-99b-5p	0.00666667	-1.25467	0.0124326	0.990391	0.995197	-5.51893
