# Supplementary material for: MicroRNA Expression Profile in TSC Cell Lines and the Impact of mTOR Inhibitor
Source: Int J Mol Sci. 2022 Nov 21;23(22):14493. doi: 10.3390/ijms232214493 (PMC9694073; doi:10.3390/ijms232214493)
Supplement: Supplementary file 1 [file ijms-23-14493-s001.zip › Suppl. File S12 - experimentaly validated targets of miR-29a-3p and miR-33a-3p.xlsx]

## Sheet: miRTarBase target
mirnaid	refseqid	genesymbol	duplex	start	end	bindingp	energy	seed	accessibility	au	phylopstem	phylopflank	me	number_of_pairings	binding_region_length	longest_consecutive_pairings	position	validated	TargetScan	miRDB
hsa-miR-29a-3p	NM_001114635	PLAG1	((((((((..((((...((((.&)))).)))))))))))).	5974	5992	0.953846	-15.7	1	0.0149913	0.603	4.16123	4.06186	-7.20497	16	18	12	3UTR	MIRT547103	1	1
hsa-miR-29a-3p	NM_000493	COL10A1	..((((((((.(((((......&.))))).)))))))).	2632	2664	0.980769	-18.9	1	0.0111608	0.559	5.46092	3.12443	-7.78178	13	16	8	3UTR	MIRT437546	0	0
hsa-miR-29a-3p	NM_001261844	TESPA1	(((((((((((...........&))))))))))).	3427	3439	1	-18.5	1	8.08349e-05	0.603	0.992307	1.45081	-10.3988	11	12	11	3UTR	MIRT642979	0	1
hsa-miR-29a-3p	NM_001265603	MORF4L1	.((((((((((((((.......&.))))))))).))))).	1721	1744	1	-18.9	1	0.0088571	0.603	2.67888	2.26568	-4.02637	14	17	9	3UTR	MIRT501877	1	1
hsa-miR-29a-3p	NM_001287491	TET3	((((((((.((((((.(((((.&.)))))..)))))).)))))))).	10502	10540	1	-22.9	1	0.00117549	0.544	1.83342	0.923555	-5.22701	19	24	8	3UTR	MIRT207248	1	1
hsa-miR-29a-3p	NM_001291746	REL	((((((((.((((.........&)))).)))))))).	6061	6075	1	-18.6	1	0.012473	0.441	0.807031	-0.270706	-6.8193	12	14	8	3UTR	MIRT469449	1	1
hsa-miR-29a-3p	NM_001314052	KLF4	..(((.((((((((((((....&.))))))))))))))).	2782	2817	1	-19.9	1	1.80408e-05	0.618	1.1067	0.903476	-6.85796	15	17	15	3UTR	MIRT052916	1	1
hsa-miR-29a-3p	NM_001314052	KLF4	.(((((((((.......(((((&))))).....))))))))).	2608	2628	1	-18.5	1	0.000477419	0.632	1.42174	1.11195	-13.0794	14	20	9	3UTR	MIRT052916	1	1
hsa-miR-29a-3p	NM_001316306	ITGA6	((((((..(((((((((((((.&)))))))))))))))).))).	3438	3459	1	-21.4	1	0.00543326	0.544	0.587315	0.963811	-7.7949	19	21	16	3UTR	MIRT437373	1	1
hsa-miR-29a-3p	NM_152298	NASP	((((((((.((((((.......&.)))))))))))))).	1794	1812	1	-19.3	1	2.20075e-05	0.515	0.575301	0.424138	-5.22701	14	16	14	3UTR	MIRT006250	1	1
hsa-miR-29a-3p	NM_153320	SLC22A7	(((((((((((...........&.))))))))))).	2214	2255	1	-19	1	0.000737838	0.588	0.330284	0.236935	-10.3988	11	13	11	3UTR	MIRT732683	1	1
hsa-miR-29a-3p	NM_175629	DNMT3A	.((((((((.((((.((((...&)))).))))..)))))))).	3926	3946	1	-20.7	1	0.0429624	0.603	2.52682	2.55948	-5.77128	16	20	8	3UTR	MIRT003021	1	1
hsa-miR-29a-3p	NM_175736	FMNL3	..(((((.((((..((((((..&))))))..))))))))).	8122	8140	1	-20.3	1	6.35409e-08	0.485	1.7832	1.31986	-9.41661	15	18	9	3UTR	MIRT739564	1	0
hsa-miR-29a-3p	NM_198900	FMNL3	..(((((.((((..((((((..&))))))..))))))))).	7969	7987	1	-20.3	1	6.35409e-08	0.485	0.770857	1.01006	-9.41661	15	18	9	3UTR	MIRT739564	1	0
hsa-miR-29a-3p	NM_206839	MORF4L1	.((((((((((((((.......&.))))))))).))))).	1953	1976	1	-18.9	1	0.0088571	0.603	2.67888	2.26568	-4.02637	14	17	9	3UTR	MIRT501877	1	1
hsa-miR-29a-3p	NM_206853	QKI	.(((((((((((..........&))))))))))).	2637	2649	1	-19.2	1	0.0238995	0.618	1.89883	2.26528	-6.90779	11	12	11	3UTR	MIRT734597	1	0
hsa-miR-29a-3p	NM_206854	QKI	.(((((((((((..........&))))))))))).	3916	3928	1	-19.2	1	0.0238995	0.618	1.89883	2.26528	-6.90779	11	12	11	3UTR	MIRT734597	1	0
hsa-miR-29a-3p	NM_206855	QKI	.(((((((((((..........&))))))))))).	4863	4875	1	-19.2	1	0.0238995	0.618	1.89883	2.26528	-6.90779	11	12	11	3UTR	MIRT734597	1	0
hsa-miR-29a-3p	XM_005250266	HBP1	(((((((((..((.(((((((.&))))))).))..))))))))).	2491	2513	1	-20.4	1	0.00404667	0.647	0	0	-8.8617	18	22	9	3UTR	MIRT035539	1	1
hsa-miR-29a-3p	XM_011536259	QKI	.(((((((((((..........&))))))))))).	3474	3486	1	-19.2	1	0.0238995	0.618	0	0	-6.90779	11	12	11	3UTR	MIRT734597	1	0
hsa-miR-29a-3p	NM_014721	PHACTR2	.((((((((((((((.......&.)))))))))))))).	8125	8183	1	-21.1	1	0.00124849	0.735	0.161897	0.74405	-4.02637	14	16	14	3UTR	MIRT437709	1	1
hsa-miR-29a-3p	NM_014796	TESPA1	(((((((((((...........&))))))))))).	3518	3530	1	-18.5	1	8.08349e-05	0.603	0.0426814	0.633499	-10.3988	11	12	11	3UTR	MIRT642979	0	1
hsa-miR-29a-3p	NM_014871	PAN2	((((((((((((..(((.....&.)))..)))))))))))).	3942	3991	1	-23	1	0.012051	0.529	5.1498	4.818	-6.08354	15	19	12	3UTR	MIRT049988	1	1
hsa-miR-29a-3p	NM_015322	FEM1B	..((((((((((((((((((((&))))))))))))))..........................)))))).	2718	2765	1	-21	1	0.000311963	0.676	0.816358	0.443848	-4.957	20	47	14	3UTR	MIRT548238	1	1
hsa-miR-29a-3p	NM_018713	SLC30A10	(((((((.(((((((.......&.)))))))))))))).	2951	2974	1	-19.7	1	0.000965342	0.515	0.469211	0.392718	-6.48426	14	16	14	3UTR	MIRT764376	1	0
hsa-miR-29a-3p	NM_021101	CLDN1	((((((((.((.(((((((((.&))))..))))).))...)))))))).	2496	2522	1	-21.8	1	0.000763426	0.529	0.459307	0.619079	-8.34077	19	26	8	3UTR	MIRT735110	1	1
hsa-miR-29a-3p	NM_022552	DNMT3A	.((((((((.((((.((((...&)))).))))..)))))))).	3865	3885	1	-20.7	1	0.0429624	0.603	1.30302	1.83178	-5.77128	16	20	8	3UTR	MIRT003021	1	1
hsa-miR-29a-3p	NM_002482	NASP	((((((((.((((((.......&.)))))))))))))).	2811	2829	1	-19.3	1	2.20075e-05	0.515	0.575301	0.424138	-5.22701	14	16	14	3UTR	MIRT006250	1	1
hsa-miR-29a-3p	NM_002908	REL	((((((((.((((.........&)))).)))))))).	6157	6171	1	-18.6	1	0.012473	0.441	0.807031	-0.270706	-6.8193	12	14	8	3UTR	MIRT469449	1	1
hsa-miR-29a-3p	NM_003620	PPM1D	((((((((((((..........&.)))))))))))).	2845	2871	1	-20.9	1	0.00673358	0.706	2.29196	1.84567	-7.05204	12	14	12	3UTR	MIRT004044	1	1
hsa-miR-29a-3p	NM_004235	KLF4	..(((.((((((((((((....&.))))))))))))))).	2680	2715	1	-19.9	1	1.80408e-05	0.618	1.1067	0.903476	-6.85796	15	17	15	3UTR	MIRT052916	1	1
hsa-miR-29a-3p	NM_004235	KLF4	.(((((((((.......(((((&))))).....))))))))).	2506	2526	1	-18.5	1	0.000477419	0.632	1.42174	1.11195	-13.0794	14	20	9	3UTR	MIRT052916	1	1
hsa-miR-29a-3p	NM_005542	INSIG1	.(((((((((............&))))))))).	1331	1341	1	-15.8	1	0.000603863	0.588	3.16304	1.42983	-13.0794	9	10	9	3UTR	MIRT102855	1	1
hsa-miR-29a-3p	NM_006672	SLC22A7	(((((((((((...........&.))))))))))).	2208	2249	1	-19	1	0.000737838	0.588	0.330284	0.236935	-10.3988	11	13	11	3UTR	MIRT732683	1	1
hsa-miR-29a-3p	NM_012257	HBP1	(((((((((..((.(((((((.&))))))).))..))))))))).	2012	2034	1	-20.4	1	0.00404667	0.647	6.73751	4.07635	-8.8617	18	22	9	3UTR	MIRT035539	1	1
hsa-miR-29a-3p	NM_001330511	AKT2	((((((((..((((((((((((&))))).)))))))..)))))))).	4897	4921	1	-22.6	1	0.000423473	0.559	0.831363	1.92675	-6.23647	20	24	8	3UTR	MIRT054191	0	1
hsa-miR-29a-3p	NM_001351148	TESPA1	(((((((((((...........&))))))))))).	3639	3651	1	-18.5	1	8.08349e-05	0.603	0.0426814	0.633499	-10.3988	11	12	11	3UTR	MIRT642979	0	1
hsa-miR-29a-3p	NM_001364187	HMGCR	((((((((..((((........&.))))..)))))))).	3237	3258	1	-16.8	1	0.00592556	0.662	1.83292	0.651211	-7.20497	12	16	8	3UTR	MIRT733335	1	1
hsa-miR-29a-3p	NM_001366022	TET3	((((((((.((((((.(((((.&.)))))..)))))).)))))))).	9637	9675	1	-22.9	1	0.00117549	0.544	1.83342	0.923555	-5.22701	19	24	8	3UTR	MIRT207248	1	1
hsa-miR-29a-3p	NM_001366057	OTUD4	.((((((((((((((((((...&.)))))))))))))..........))))).	4275	4332	1	-20.3	1	0.00994283	0.721	0.735852	0.618891	-3.79332	18	30	13	3UTR	MIRT707995	1	1
hsa-miR-29a-3p	NM_001432	EREG	..((((...((((((((((...&))))))))))...)))).	3066	3084	1	-19.7	1	0.155435	0.485	0.223561	0.00522457	-9.87071	14	18	10	3UTR	MIRT739562	0	0
hsa-miR-29a-3p	NM_001432	EREG	(((((((((((...........&.))))))))))).	3454	3481	1	-18	1	0.015466	0.676	0.201871	0.0649401	-10.3988	11	13	11	3UTR	MIRT739562	0	0
hsa-miR-29a-3p	NM_002031	FRK	(((((.(((((((((((((...&)))))))))).))).))))).	5509	5530	1	-18.7	1	0.000834397	0.515	0.122354	-0.0147043	-5.83853	18	21	10	3UTR	MIRT476722	0	0
hsa-miR-29a-3p	NM_000210	ITGA6	((((((..(((((((((((((.&)))))))))))))))).))).	3703	3724	1	-21.4	1	0.00543326	0.544	0.587315	0.963811	-7.7949	19	21	16	3UTR	MIRT437373	1	1
hsa-miR-29a-3p	NM_000426	LAMA2	((((((((((((((..(((...&.)))..)))))))))))))).	9586	9617	1	-26.2	1	0.0213423	0.676	0.884723	1.04075	-4.90607	17	21	14	3UTR	MIRT735296	1	1
hsa-miR-29a-3p	NM_000859	HMGCR	((((((((..((((........&.))))..)))))))).	3275	3296	1	-16.8	1	0.00592556	0.662	1.83292	0.651211	-7.20497	12	16	8	3UTR	MIRT733335	1	1
hsa-miR-29a-3p	NM_001001851	ITIH5	..((((((((.....(((((((&)))))))....)))))))).	2922	2942	1	-20.2	1	2.60007e-05	0.529	1.22724	1.04079	-14.01	15	20	8	3UTR	MIRT006553	0	0
hsa-miR-29a-3p	NM_001002034	PHETA2	((((((((((((..........&)))))))))))).	1620	1633	1	-21.2	1	0.00226333	0.426	0.350254	0.203436	-7.05204	12	13	12	3UTR	MIRT049987	1	0
hsa-miR-29a-3p	NM_001079818	ITGA6	((((((..(((((((((((((.&)))))))))))))))).))).	3573	3594	1	-21.4	1	0.00543326	0.544	0.587315	0.963811	-7.7949	19	21	16	3UTR	MIRT437373	1	1
hsa-miR-29a-3p	NM_001079823	LAMA2	((((((((((((((..(((...&.)))..)))))))))))))).	9574	9605	1	-26.2	1	0.0213423	0.676	0.884723	1.04075	-4.90607	17	21	14	3UTR	MIRT735296	1	1
hsa-miR-29a-3p	NM_001098815	TESPA1	(((((((((((...........&))))))))))).	3671	3683	1	-18.5	1	8.08349e-05	0.603	1.14055	2.13503	-10.3988	11	12	11	3UTR	MIRT642979	0	1
hsa-miR-29a-3p	NM_001100164	PHACTR2	.((((((((((((((.......&.)))))))))))))).	8227	8285	1	-21.1	1	0.00124849	0.735	0.161897	0.74405	-4.02637	14	16	14	3UTR	MIRT437709	1	1
hsa-miR-29a-3p	NM_001100165	PHACTR2	.((((((((((((((.......&.)))))))))))))).	7987	8045	1	-21.1	1	0.00124849	0.735	0.161897	0.74405	-4.02637	14	16	14	3UTR	MIRT437709	1	1
hsa-miR-29a-3p	NM_001100166	PHACTR2	.((((((((((((((.......&.)))))))))))))).	7885	7943	1	-21.1	1	0.00124849	0.735	0.161897	0.74405	-4.02637	14	16	14	3UTR	MIRT437709	1	1
hsa-miR-29a-3p	NM_001102653	OTUD4	.((((((((((((((((((...&.)))))))))))))..........))))).	3602	3659	1	-20.3	1	0.00994283	0.721	0.92114	0.725089	-3.79332	18	30	13	3UTR	MIRT707995	1	1
hsa-miR-29a-3p	NM_001105079	FBRS	(((((((((((((.........&))))).)))))))).	4567	4582	1	-18.8	1	0.00543128	0.471	3.12247	1.55276	-5.76291	13	15	8	3UTR	MIRT703642	1	1
hsa-miR-29a-3p	NM_001127208	TET2	(((((((((((((.........&))).)))))))))).	8010	8025	1	-19	1	0.0016965	0.632	5.8013	2.70705	-5.76291	13	15	10	3UTR	MIRT210968	1	1
hsa-miR-29a-3p	NM_001127460	PAN2	((((((((((((..(((.....&.)))..)))))))))))).	4047	4096	1	-23	1	0.012051	0.529	6.48492	5.49149	-6.08354	15	19	12	3UTR	MIRT049988	1	1
hsa-miR-29a-3p	NM_001129827	CACNA1C	((((((((((((..........&)))))))))))).	7807	7820	1	-20.6	1	1.94019e-05	0.353	1.21744	0.461366	-7.05204	12	13	12	3UTR	MIRT732349	1	1
hsa-miR-29a-3p	NM_001129830	CACNA1C	((((((((((((..........&)))))))))))).	7768	7781	1	-20.6	1	1.94019e-05	0.353	1.21744	0.461366	-7.05204	12	13	12	3UTR	MIRT732349	1	1
hsa-miR-29a-3p	NM_001129833	CACNA1C	((((((((((((..........&)))))))))))).	7720	7733	1	-20.6	1	1.94019e-05	0.353	0.447008	1.0497	-7.05204	12	13	12	3UTR	MIRT732349	1	1
hsa-miR-29a-3p	NM_001129837	CACNA1C	((((((((((((..........&)))))))))))).	7687	7700	1	-20.6	1	1.94019e-05	0.353	0.447008	1.0497	-7.05204	12	13	12	3UTR	MIRT732349	1	1
hsa-miR-29a-3p	NM_001129841	CACNA1C	((((((((((((..........&)))))))))))).	7663	7676	1	-20.6	1	1.94019e-05	0.353	0.447008	1.0497	-7.05204	12	13	12	3UTR	MIRT732349	1	1
hsa-miR-29a-3p	NM_001129843	CACNA1C	((((((((((((..........&)))))))))))).	7663	7676	1	-20.6	1	1.94019e-05	0.353	0.447008	1.0497	-7.05204	12	13	12	3UTR	MIRT732349	1	1
hsa-miR-29a-3p	NM_001136030	TESPA1	(((((((((((...........&))))))))))).	3691	3703	1	-18.5	1	8.08349e-05	0.603	0.175092	2.2567	-10.3988	11	12	11	3UTR	MIRT642979	0	1
hsa-miR-29a-3p	NM_001166279	PAN2	((((((((((((..(((.....&.)))..)))))))))))).	3951	4000	1	-23	1	0.012051	0.529	5.1498	4.818	-6.08354	15	19	12	3UTR	MIRT049988	1	1
hsa-miR-29a-3p	NM_001167624	CACNA1C	((((((((((((..........&)))))))))))).	7768	7781	1	-20.6	1	1.94019e-05	0.353	1.66569	0.726115	-7.05204	12	13	12	3UTR	MIRT732349	1	1
hsa-miR-29a-3p	NM_001195193	NASP	((((((((.((((((.......&.)))))))))))))).	2619	2637	1	-19.3	1	2.20075e-05	0.515	1.51531	0.162461	-5.22701	14	16	14	3UTR	MIRT006250	1	1
hsa-miR-29a-3p	NM_001204287	MUC1	((((.(((((((((.((((((.&))))))...))))))))))))).	1012	1035	1	-22.3	1	3.60634e-05	0.382	-0.621784	-0.475885	-8.79206	19	23	13	3UTR	MIRT731254	0	0
hsa-miR-33a-3p	NM_001271594	SESN3	...((((..((((((((((((.&.)))..)))))))))..)))).	5183	5220	1	-19.5	1	0.00164386	0.721	0.838189	0.565679	-9.88456	16	22	9	3UTR	MIRT561620	0	1
hsa-miR-33a-3p	NM_001293163	NRF1	...(((((((((((((((((..&.))))))))))))))))).	2091	2121	1	-30.3	1	0.0290314	0.574	2.24173	1.71984	-6.51454	17	19	17	3UTR	MIRT721713	0	0
hsa-miR-33a-3p	NM_033081	DIDO1	(..((((((((.(((((((...&))))))).))))))))..).	7744	7764	1	-18.7	1	0.000429535	0.603	2.27517	1.39021	-10.0056	16	20	8	3UTR	MIRT558372	0	1
hsa-miR-33a-3p	NM_080677	DYNLL2	((.((((((((((((.(.(((.&.)))..).)))))))))).))..)).	3733	3773	1	-19.6	1	0.00107923	0.544	0.212187	-0.219316	-5.72816	18	26	10	3UTR	MIRT507515	0	0
hsa-miR-33a-3p	NM_138328	RHBDL3	....((..((((((((((((((&))))))))))))))..)).	2593	2612	1	-24.3	0	2.33892e-05	0.426	-0.527611	-0.415935	-13.4039	16	19	14	3UTR	MIRT629936	0	0
hsa-miR-33a-3p	XM_006717130	PBX3	(((((((((((((.(.......&).))))))))))))).	2514	2530	1	-20.4	1	4.18418e-05	0.618	0	0	-5.02746	14	16	13	3UTR	MIRT733674	0	0
hsa-miR-33a-3p	XM_011518755	PBX3	(((((((((((((.(.......&).))))))))))))).	2462	2478	1	-20.4	1	4.18418e-05	0.618	0	0	-5.02746	14	16	13	3UTR	MIRT733674	0	0
hsa-miR-33a-3p	XM_017024279	RHBDL3	....((..((((((((((((((&))))))))))))))..)).	3140	3159	1	-24.3	0	2.33892e-05	0.426	0	0	-13.4039	16	19	14	3UTR	MIRT629936	0	0
hsa-miR-33a-3p	NM_018375	SLC39A9	((.((((((((((((((((...&))))))))).))))))).)).	4986	5007	1	-20.9	1	0.00253826	0.559	0.223535	0.236275	-5.49511	18	21	9	3UTR	MIRT442687	0	0
hsa-miR-33a-3p	NM_020130	TCIM	.(((((((.((((((((.....&.)))))))).))))))).	1111	1147	1	-18.6	1	0.00624573	0.735	0.334226	1.14716	-4.84971	15	18	8	3UTR	MIRT480276	0	0
hsa-miR-33a-3p	NM_022347	TOR1AIP2	..((((((((((...((.((..&)).))....)))))))))).	7416	7436	1	-18.2	1	0.00612143	0.544	0.826312	1.01472	-7.83842	14	20	10	3UTR	MIRT505318	0	0
hsa-miR-33a-3p	NM_003262	SEC62	((((((((((((((((..(((.&)))..))))))............)))))))))).	2232	2266	1	-18.5	1	0.00319767	0.676	1.76372	2.11821	-3.93757	19	34	10	3UTR	MIRT354894	0	1
hsa-miR-33a-3p	NM_003457	ZNF207	(((((((((((.(((((.....&.))))).))))))))))).	11338	11367	1	-20.8	1	8.20749e-05	0.647	0	0	-7.28438	16	19	11	3UTR	MIRT196784	0	1
hsa-miR-33a-3p	NM_005011	NRF1	...(((((((((((((((((..&.))))))))))))))))).	2031	2061	1	-30.3	1	0.0290314	0.574	2.24173	1.71984	-6.51454	17	19	17	3UTR	MIRT721713	0	0
hsa-miR-33a-3p	NM_005776	CNIH1	....((((((((((.(((((..&)))))..)))))))))).	1892	1910	1	-20.3	1	0.0102563	0.632	-0.00299388	-0.14192	-10.282	15	18	10	3UTR	MIRT038927	0	0
hsa-miR-33a-3p	NM_005776	CNIH1	..((((..((((((((...(((&)))...))))))))..)))).	3012	3033	1	-18.3	1	0.000452724	0.691	0.195112	0.106766	-8.81432	15	21	8	3UTR	MIRT038927	0	0
hsa-miR-33a-3p	NM_006195	PBX3	(((((((((((((.(.......&).))))))))))))).	2450	2466	1	-20.4	1	4.18418e-05	0.618	3.42301	5.14381	-5.02746	14	16	13	3UTR	MIRT733674	0	0
hsa-miR-33a-3p	NM_006313	USP15	...(((((((((((((((....&.))).)))))))))))).	3486	3523	1	-22.8	1	0.000500857	0.647	1.04745	1.7256	-6.51454	15	18	12	3UTR	MIRT066325	0	1
hsa-miR-33a-3p	NM_006391	IPO7	....((((((((((((..((((&.)))))))))))))))).	3486	3521	1	-21.2	1	0.00928118	0.529	2.73724	2.64358	-9.54656	16	18	16	3UTR	MIRT765687	0	0
hsa-miR-33a-3p	NM_006887	ZFP36L2	(((..((((((((..((((((.&))))))))))))))....))).	2941	2963	1	-17.4	1	0.00270744	0.632	3.60461	3.79586	-12.6809	17	22	14	3UTR	MIRT552560	0	1
hsa-miR-33a-3p	NM_001330181	RHBDL3	....((..((((((((((((((&))))))))))))))..)).	2569	2588	1	-24.3	0	2.33892e-05	0.426	-0.527611	-0.415935	-13.4039	16	19	14	3UTR	MIRT629936	0	0
hsa-miR-33a-3p	NM_001330185	SLC39A9	((.((((((((((((((((...&))))))))).))))))).)).	4788	4809	1	-20.9	1	0.00253826	0.559	0.223535	0.236275	-5.49511	18	21	9	3UTR	MIRT442687	0	0
hsa-miR-33a-3p	NM_001330782	PBX3	(((((((((((((.(.......&).))))))))))))).	2337	2353	1	-20.4	1	4.18418e-05	0.618	3.42301	5.14381	-5.02746	14	16	13	3UTR	MIRT733674	0	0
hsa-miR-33a-3p	NM_001363835	RHBDL3	....((..((((((((((((((&))))))))))))))..)).	2148	2167	1	-24.3	0	2.33892e-05	0.426	-0.527611	-0.415935	-13.4039	16	19	14	3UTR	MIRT629936	0	0
hsa-miR-33a-3p	NM_000983	RPL22	((((...(((((((.((((((.&)))))).)))))))....)))).	1592	1615	1	-23.7	1	0.0139761	0.574	0.798849	1.32498	-12.2367	17	23	7	3UTR	MIRT462153	0	1
hsa-miR-33a-3p	NM_001032293	ZNF207	(((((((((((.(((((.....&.))))).))))))))))).	11293	11322	1	-20.8	1	8.20749e-05	0.647	0	0	-7.28438	16	19	11	3UTR	MIRT196784	0	1
hsa-miR-33a-3p	NM_001040110	NRF1	...(((((((((((((((((..&.))))))))))))))))).	2030	2060	1	-30.3	1	0.0290314	0.574	2.57421	2.03383	-6.51454	17	19	17	3UTR	MIRT721713	0	0
hsa-miR-33a-3p	NM_001098507	ZNF207	(((((((((((.(((((.....&.))))).))))))))))).	11386	11415	1	-20.8	1	8.20749e-05	0.647	0.176192	0.00844203	-7.28438	16	19	11	3UTR	MIRT196784	0	1
hsa-miR-33a-3p	NM_001127697	ATXN3	..(((..(((((((.((.....&)))))))))..))).	6195	6210	1	-18.4	1	0.00215376	0.721	1.38182	3.28786	-9.1371	12	15	9	3UTR	MIRT741368	0	1
hsa-miR-33a-3p	NM_001134778	PBX3	(((((((((((((.(.......&).))))))))))))).	2415	2431	1	-20.4	1	4.18418e-05	0.618	0	0	-5.02746	14	16	13	3UTR	MIRT733674	0	0
hsa-miR-33a-3p	NM_001142285	RPS24	....(((((((((((((.....&))))))))))))).	989	1003	1	-22.7	1	0.0137007	0.441	0.0317539	-0.155197	-9.54656	13	14	13	3UTR	MIRT699998	0	0
hsa-miR-33a-3p	NM_001164779	ATXN3	..(((..(((((((.((.....&)))))))))..))).	5985	6000	1	-18.4	1	0.00215376	0.721	6.08509	1.82554	-9.1371	12	15	9	3UTR	MIRT741368	0	1
hsa-miR-33a-3p	NM_001193369	DIDO1	(..((((((((.(((((((...&))))))).))))))))..).	7702	7722	1	-18.7	1	0.000429535	0.603	1.98561	1.41554	-10.0056	16	20	8	3UTR	MIRT558372	0	1
hsa-miR-33a-3p	NM_001252078	USP15	...(((((((((((((((....&.))).)))))))))))).	3573	3610	1	-22.8	1	0.000500857	0.647	1.04745	1.7256	-6.51454	15	18	12	3UTR	MIRT066325	0	1
