# Supplementary material for: MicroRNA Expression Profile in TSC Cell Lines and the Impact of mTOR Inhibitor
Source: Int J Mol Sci. 2022 Nov 21;23(22):14493. doi: 10.3390/ijms232214493 (PMC9694073; doi:10.3390/ijms232214493)
Supplement: Supplementary file 1 [file ijms-23-14493-s001.zip › Suppl. File S13 predicted targets of miR-29a-3p and miR-33a-3p.xlsx]

## Sheet: miRDB targets
mirnaid	refseqid	genesymbol	duplex	start	end	bindingp	energy	seed	accessibility	au	phylopstem	phylopflank	me	number_of_pairings	binding_region_length	longest_consecutive_pairings	position	validated	TargetScan	miRDB
hsa-miR-29a-3p	NM_001114635	PLAG1	((((((((..((((...((((.&)))).)))))))))))).	5974	5992	0.953846	-15.7	1	0.0149913	0.603	4.16123	4.06186	-7.20497	16	18	12	3UTR	MIRT547103	1	1
hsa-miR-29a-3p	XM_024446715	TPK1	((((((((...((((.((((((&)))))).))))....)))))))).	1922	1946	0.961538	-21.1	1	0.0419386	0.618	0	0	-9.29429	18	24	8	3UTR		1	1
hsa-miR-29a-3p	NM_001042482	TPK1	((((((((...((((.((((((&)))))).))))....)))))))).	1947	1971	0.961538	-21.1	1	0.0419386	0.618	0	0	-9.29429	18	24	8	3UTR		1	1
hsa-miR-29a-3p	NM_017896	GID8	.((((((((((....(((((..&)))))..)))))))))).	2534	2552	0.974359	-20.6	1	1.24256e-06	0.471	-0.904791	-0.630811	-10.0215	15	18	10	3UTR		1	1
hsa-miR-29a-3p	NM_002758	MAP2K6	..((((((.(((((...((((.&.))))...))))))))))).	10183	10216	0.974359	-20.5	1	1.41471e-05	0.5	-0.185928	-0.295433	-6.98189	15	20	11	3UTR		1	1
hsa-miR-29a-3p	NM_001330450	MAP2K6	..((((((.(((((...((((.&.))))...))))))))))).	10303	10336	0.974359	-20.5	1	1.41471e-05	0.5	-0.185928	-0.295433	-6.98189	15	20	11	3UTR		1	1
hsa-miR-29a-3p	NM_001256163	BIRC2	.(((((((....((.(((((..&))))).)).....))))))).	3967	3988	1	-17.5	1	0.0103751	0.662	0.317187	0.362095	-12.9992	14	21	7	3UTR		0	1
hsa-miR-29a-3p	NM_001256166	BIRC2	.(((((((....((.(((((..&))))).)).....))))))).	2255	2276	1	-17.5	1	0.0103751	0.662	0.317187	0.362095	-12.9992	14	21	7	3UTR		0	1
hsa-miR-29a-3p	NM_001256420	MAPRE2	..((((((((((..........&)))))))))).	3313	3324	1	-17.1	1	4.39674e-06	0.529	-0.126019	-0.1085	-8.07147	10	11	10	3UTR		1	1
hsa-miR-29a-3p	NM_001256695	PRDM11	(((((((((((...........&))))))))))).	8409	8421	1	-18	1	0.00162565	0.529	0.466676	0.25135	-10.3988	11	12	11	3UTR		0	1
hsa-miR-29a-3p	NM_001258222	KCTD1	((((((((.(((....(((((.&)))))))).)))))))).	1167	1185	1	-21	1	7.56586e-07	0.485	5.41278	3.61782	-8.10843	16	18	8	3UTR		1	1
hsa-miR-29a-3p	NM_001261844	TESPA1	(((((((((((...........&))))))))))).	3427	3439	1	-18.5	1	8.08349e-05	0.603	0.992307	1.45081	-10.3988	11	12	11	3UTR	MIRT642979	0	1
hsa-miR-29a-3p	NM_001265603	MORF4L1	.((((((((((((((.......&.))))))))).))))).	1721	1744	1	-18.9	1	0.0088571	0.603	2.67888	2.26568	-4.02637	14	17	9	3UTR	MIRT501877	1	1
hsa-miR-29a-3p	NM_001276277	PPIP5K2	(((((((.((((((........&))))))))))))).	13539	13553	1	-16.4	1	0.000385002	0.618	-0.158101	-0.0368186	-7.21971	13	14	13	3UTR		1	1
hsa-miR-29a-3p	NM_001281471	PPIP5K2	(((((((.((((((........&))))))))))))).	13644	13658	1	-16.4	1	0.000385002	0.618	-0.158101	-0.0368186	-7.21971	13	14	13	3UTR		1	1
hsa-miR-29a-3p	NM_001281747	MLIP	((((((((((((((((((((..&.)))))....)))))))....)))))))).	3031	3077	1	-19.2	1	0.000880956	0.647	0.692729	1.57084	-3.93757	20	30	8	3UTR		1	1
hsa-miR-29a-3p	NM_001282408	IL1RL1	(((((((((((...........&))))))))))).	1625	1637	1	-18.5	1	5.48433e-06	0.559	-0.0908024	0.00150012	-10.3988	11	12	11	3UTR		0	1
hsa-miR-29a-3p	NM_001282728	PXYLP1	((((((((((.(((((((....&))))))).)).....)))))))).	2960	2984	1	-19.1	1	0.0277508	0.691	2.53607	0.988228	-6.76235	17	24	8	3UTR		1	1
hsa-miR-29a-3p	NM_001286398	RNF217	.(((((((.(((((........&.)))))))))))).	5500	5528	1	-17.3	1	0.0116366	0.574	0.579315	0.165978	-5.81821	12	14	12	3UTR		1	1
hsa-miR-29a-3p	NM_001287491	TET3	((((((((.((((((.(((((.&.)))))..)))))).)))))))).	10502	10540	1	-22.9	1	0.00117549	0.544	1.83342	0.923555	-5.22701	19	24	8	3UTR	MIRT207248	1	1
hsa-miR-29a-3p	NM_001291746	REL	((((((((.((((.........&)))).)))))))).	6061	6075	1	-18.6	1	0.012473	0.441	0.807031	-0.270706	-6.8193	12	14	8	3UTR	MIRT469449	1	1
hsa-miR-29a-3p	NM_001291825	GRAP2	..((((((((((..........&)))))))))).	3162	3173	1	-19.3	1	0.000842126	0.368	0	0	-8.07147	10	11	10	3UTR		1	1
hsa-miR-29a-3p	NM_001297707	CAMSAP2	((((((((((((((..(((...&.)))..))))))))))..)))).	5092	5134	1	-19.3	1	0.00647971	0.662	0.863459	0.999771	-4.90607	17	23	10	3UTR		1	1
hsa-miR-29a-3p	NM_001297708	CAMSAP2	((((((((((((((..(((...&.)))..))))))))))..)))).	5011	5053	1	-19.3	1	0.00647971	0.662	0.863459	0.999771	-4.90607	17	23	10	3UTR		1	1
hsa-miR-29a-3p	NM_001300860	DDX46	.(((((((......((((((..&))))))......))))))).	5404	5424	1	-17	1	0.000617895	0.559	2.54045	0.591629	-14.4098	13	20	7	3UTR		1	1
hsa-miR-29a-3p	NM_001301056	VASH2	.((((((((..((((((.....&)))))).)))))))).	1496	1512	1	-19.1	1	0.000171694	0.456	2.35292	1.72663	-7.86061	14	16	8	3UTR		1	1
hsa-miR-29a-3p	NM_001301063	NDST1	((((((.((((((((.(((((.&))))))))))))).)))))).	7856	7877	1	-18.9	1	5.91437e-05	0.529	2.65705	1.64111	-5.71431	19	21	13	3UTR		1	1
hsa-miR-29a-3p	NM_001304481	FGD4	(((((((.(((((.........&))))).))))))).	3607	3621	1	-16.3	1	0.000981775	0.632	2.79716	1.11874	-8.07655	12	14	7	3UTR		1	1
hsa-miR-29a-3p	NM_001314052	KLF4	..(((.((((((((((((....&.))))))))))))))).	2782	2817	1	-19.9	1	1.80408e-05	0.618	1.1067	0.903476	-6.85796	15	17	15	3UTR	MIRT052916	1	1
hsa-miR-29a-3p	NM_001314052	KLF4	.(((((((((.......(((((&))))).....))))))))).	2608	2628	1	-18.5	1	0.000477419	0.632	1.42174	1.11195	-13.0794	14	20	9	3UTR	MIRT052916	1	1
hsa-miR-29a-3p	NM_001316306	ITGA6	((((((..(((((((((((((.&)))))))))))))))).))).	3438	3459	1	-21.4	1	0.00543326	0.544	0.587315	0.963811	-7.7949	19	21	16	3UTR	MIRT437373	1	1
hsa-miR-29a-3p	NM_032862	TIGD5	..((.((((((((....(((..&)))...)))))))))).	5331	5348	1	-18.1	1	8.27552e-08	0.485	-0.421097	-0.0126075	-10.9014	13	17	10	3UTR		1	1
hsa-miR-29a-3p	NM_033285	TP53INP1	((((.((((.(.((((((((..&)))))))).).)))).)))).	2319	2340	1	-17.8	1	0.0208308	0.603	0.678653	0.618284	-12.6459	17	21	8	3UTR		1	1
hsa-miR-29a-3p	NM_033380	COL4A5	(((((((((.(((...((((..&)))))))))))))))).	5461	5478	1	-19.2	1	0.00119441	0.588	1.25451	1.77285	-7.00542	16	17	16	3UTR		1	1
hsa-miR-29a-3p	NM_053016	PALM2AKAP2	(((((((((((...........&.))))))))))).	2503	2539	1	-18.1	1	7.55645e-05	0.515	0.0937228	1.08404	-10.3988	11	13	11	3UTR		1	1
hsa-miR-29a-3p	NM_057166	COL6A3	(((((((((((((.........&)))).))))))))).	8114	8129	1	-19.3	1	0.00924713	0.471	2.117	0.900556	-5.76291	13	15	9	3UTR		1	1
hsa-miR-29a-3p	NM_057167	COL6A3	(((((((((((((.........&)))).))))))))).	9317	9332	1	-19.3	1	0.00924713	0.471	3.81113	2.30132	-5.76291	13	15	9	3UTR		1	1
hsa-miR-29a-3p	NM_133265	AMOT	.(((((((.(((((((......&.)))))))))))))).	3429	3469	1	-19.1	1	0.0100361	0.544	1.61989	0.86734	-4.84971	14	16	14	3UTR		1	1
hsa-miR-29a-3p	NM_134260	RORA	(((((((((.....(((((...&)))))..))))))))).	8984	9001	1	-17.4	1	0.00824809	0.676	3.78073	3.62406	-13.4976	14	17	9	3UTR		1	1
hsa-miR-29a-3p	NM_134261	RORA	(((((((((.....(((((...&)))))..))))))))).	8813	8830	1	-17.4	1	0.00824809	0.676	1.4756	2.22709	-13.4976	14	17	9	3UTR		1	1
hsa-miR-29a-3p	NM_138730	HMGN3	.(((((((.((((.....(((.&))).....))))))))))).	705	725	1	-17	1	0.0016279	0.676	0.883402	2.06691	-6.67505	14	20	11	3UTR		1	1
hsa-miR-29a-3p	NM_138959	VANGL1	.(((.(((.((((((((((((.&)))))))))))))))))).	3106	3125	1	-23.4	1	3.67212e-05	0.441	0.528927	-0.492074	-8.96875	18	19	18	3UTR		1	1
hsa-miR-29a-3p	NM_138967	SCAMP5	(((((((((..((.(((.....&))).))..))))))))).	1147	1165	1	-18	1	0.00261363	0.5	3.29613	1.17098	-8.8617	14	18	9	3UTR		1	1
hsa-miR-29a-3p	NM_139241	FGD4	(((((((.(((((.........&))))).))))))).	3731	3745	1	-16.3	1	0.000981775	0.632	2.79716	1.11874	-8.07655	12	14	7	3UTR		1	1
hsa-miR-29a-3p	NM_145174	DNAJB7	((((((((.(((..((((....&.))))..))).)))))))).	1193	1241	1	-19.6	1	0.00152554	0.574	-0.221267	-0.0485398	-7.13993	15	20	8	3UTR		0	1
hsa-miR-29a-3p	NM_152282	PXYLP1	((((((((((.(((((((....&))))))).)).....)))))))).	3036	3060	1	-19.1	1	0.0277508	0.691	2.53607	0.988228	-6.76235	17	24	8	3UTR		1	1
hsa-miR-29a-3p	NM_152298	NASP	((((((((.((((((.......&.)))))))))))))).	1794	1812	1	-19.3	1	2.20075e-05	0.515	0.575301	0.424138	-5.22701	14	16	14	3UTR	MIRT006250	1	1
hsa-miR-29a-3p	NM_152553	RNF217	.(((((((.(((((........&.)))))))))))).	5077	5105	1	-17.3	1	0.0116366	0.574	0.579315	0.165978	-5.81821	12	14	12	3UTR		1	1
hsa-miR-29a-3p	NM_152621	SGMS2	((((((((((((((..(((((.&)))))))))))...............)))))))).	3319	3354	1	-19.3	1	0.00133061	0.618	1.00261	0.371821	-4.90607	19	35	11	3UTR		1	1
hsa-miR-29a-3p	NM_153320	SLC22A7	(((((((((((...........&.))))))))))).	2214	2255	1	-19	1	0.000737838	0.588	0.330284	0.236935	-10.3988	11	13	11	3UTR	MIRT732683	1	1
hsa-miR-29a-3p	NM_153714	C10orf67	(((((((((((.((........&)).))))))))))).	2277	2292	1	-19.9	1	1.28035e-06	0.353	0.235082	0.275904	-8.25288	13	15	11	3UTR		0	1
hsa-miR-29a-3p	NM_172349	NSD1	.((((((((((....((((((.&))))))....)))))))))).	8707	8728	1	-19.7	1	1.78251e-05	0.471	2.92677	1.91532	-10.0215	16	21	10	3UTR		1	1
hsa-miR-29a-3p	NM_173082	SHPRH	.(((((((.......((((...&)))).......))))))).	6638	6657	1	-17.1	1	0.000154632	0.574	-0.185729	0.151856	-15.1452	11	19	7	3UTR		1	1
hsa-miR-29a-3p	NM_173163	NFATC3	.(((.((((((((.........&.))))))))))).	6169	6197	1	-16.9	1	6.01868e-05	0.647	2.35167	1.38524	-9.7377	11	13	11	3UTR		1	1
hsa-miR-29a-3p	NM_173165	NFATC3	.(((.((((((((.........&.))))))))))).	6080	6108	1	-16.9	1	6.01868e-05	0.647	2.35167	1.38524	-9.7377	11	13	11	3UTR		1	1
hsa-miR-29a-3p	NM_173170	IL36RN	(((((((((((...........&))))))))))).	800	812	1	-18.2	1	0.000109356	0.456	-0.135017	0.130016	-10.3988	11	12	11	3UTR		0	1
hsa-miR-29a-3p	NM_175629	DNMT3A	.((((((((.((((.((((...&)))).))))..)))))))).	3926	3946	1	-20.7	1	0.0429624	0.603	2.52682	2.55948	-5.77128	16	20	8	3UTR	MIRT003021	1	1
hsa-miR-29a-3p	NM_175635	RUNX1T1	((((((((((((((........&)))))))))))))).	4229	4244	1	-17.3	1	0.0796654	0.779	3.38797	3.91026	-4.90607	14	15	14	3UTR		1	1
hsa-miR-29a-3p	NM_178566	ZDHHC21	..((((((((((..........&)))))))))).	6024	6035	1	-17.4	1	0.0105527	0.588	-0.169764	0.317278	-8.07147	10	11	10	3UTR		1	1
hsa-miR-29a-3p	NM_181354	OXR1	.((((((((((...........&)))))))))).	3006	3017	1	-16.9	1	0.00117419	0.676	2.41539	0.600962	-10.2546	10	11	10	3UTR		0	1
hsa-miR-29a-3p	NM_198320	CPM	..(((((((((((((((((((.&)))))))))).)))....)))))).	4114	4139	1	-21.2	1	0.014307	0.603	0.102197	0.0506443	-4.957	19	25	10	3UTR		1	1
hsa-miR-29a-3p	NM_198859	PRICKLE2	..((((((.(((((((((((..&.)))..)))))))))))))).	4465	4503	1	-22.1	1	0.000305908	0.559	-0.00923692	0.250057	-6.01339	17	21	14	3UTR		1	1
hsa-miR-29a-3p	NM_203459	CAMSAP2	((((((((((((((..(((...&.)))..))))))))))..)))).	5059	5101	1	-19.3	1	0.00647971	0.662	0.863459	0.999771	-4.90607	17	23	10	3UTR		1	1
hsa-miR-29a-3p	NM_206839	MORF4L1	.((((((((((((((.......&.))))))))).))))).	1953	1976	1	-18.9	1	0.0088571	0.603	2.67888	2.26568	-4.02637	14	17	9	3UTR	MIRT501877	1	1
hsa-miR-29a-3p	NM_207645	C11orf87	..((((((.(((((........&.))))))))))).	2194	2219	1	-16.7	1	8.6434e-05	0.559	0.578495	2.16406	-6.98189	11	13	11	3UTR		1	1
hsa-miR-29a-3p	XM_005247903	PXYLP1	((((((((((.(((((((....&))))))).)).....)))))))).	3214	3238	1	-19.1	1	0.0277508	0.691	0	0	-6.76235	17	24	8	3UTR		1	1
hsa-miR-29a-3p	XM_005250266	HBP1	(((((((((..((.(((((((.&))))))).))..))))))))).	2491	2513	1	-20.4	1	0.00404667	0.647	0	0	-8.8617	18	22	9	3UTR	MIRT035539	1	1
hsa-miR-29a-3p	XM_005252098	SH3GLB2	.(((.(((((((....(((((.&)))))...)))))))))).	1684	1703	1	-21	1	1.69251e-05	0.294	0	0	-11.0268	15	19	10	3UTR		1	1
hsa-miR-29a-3p	XM_005266298	PDS5B	(((((((.((((((........&))))))))))))).	5088	5102	1	-19.1	1	0.000214618	0.529	0	0	-7.21971	13	14	13	3UTR		0	1
hsa-miR-29a-3p	XM_005268757	GRIP1	((.(((((((((.....((((.&))))....))))))))).)).	4024	4045	1	-17.9	1	0.000143494	0.588	0	0	-8.60958	15	21	9	3UTR		1	1
hsa-miR-29a-3p	XM_005273810	DLG2	((((((((((((..........&)))).)))))))).	5183	5197	1	-17.7	1	0.00106929	0.441	0	0	-7.05204	12	14	8	3UTR		1	1
hsa-miR-29a-3p	XM_006715043	DAAM2	..((((((((((((........&)))))))))))).	4575	4588	1	-21.7	1	0.000368432	0.382	0	0	-5.9255	12	13	12	3UTR		1	1
hsa-miR-29a-3p	XM_006721937	RAPGEFL1	..(((((((((...........&))))))))).	3796	3806	1	-16.2	1	7.67519e-06	0.382	0	0	-11.4183	9	10	9	3UTR		1	1
hsa-miR-29a-3p	XM_011513595	TADA2B	(((((((((((...((((.(..&.).))))..))))))))))).	3849	3879	1	-21.8	1	0.0016475	0.544	0	0	-9.43035	16	21	11	3UTR		1	1
hsa-miR-29a-3p	XM_011518821	STX17	((((((((((............&)))))))))).	5176	5187	1	-16.9	1	0.000484355	0.515	0	0	-13.2236	10	11	10	3UTR		1	1
hsa-miR-29a-3p	XM_011532055	MARCHF1	(((((((((((((....((...&.))....))))....))))))))).	5458	5496	1	-17.9	1	0.00168605	0.647	0	0	-5.76291	15	25	9	3UTR		1	1
hsa-miR-29a-3p	XM_011533435	PRICKLE2	..((((((.(((((((((((..&.)))..)))))))))))))).	4073	4111	1	-22.1	1	0.000305908	0.559	0	0	-6.01339	17	21	14	3UTR		1	1
hsa-miR-29a-3p	XM_011535500	RNF217	.(((((((.(((((........&.)))))))))))).	4850	4878	1	-17.3	1	0.0116366	0.574	0	0	-5.81821	12	14	12	3UTR		1	1
hsa-miR-29a-3p	XM_011536265	SNAP91	(((((((.(((..(((((....&.)))))..)))))))))).	3648	3670	1	-19.6	1	0.000953561	0.559	0	0	-10.8871	15	19	10	3UTR		0	1
hsa-miR-29a-3p	XM_011536269	SNAP91	(((((((.(((..(((((....&.)))))..)))))))))).	3626	3648	1	-19.6	1	0.000953561	0.559	0	0	-10.8871	15	19	10	3UTR		0	1
hsa-miR-29a-3p	XM_017001256	ILDR2	.....(((((((((...((((.&))))....))))))))).	4034	4052	1	-17.8	1	0.000903545	0.603	0	0	-14.6341	13	18	9	3UTR		1	1
hsa-miR-29a-3p	XM_017008334	MARCHF1	(((((((((((((....((...&.))....))))....))))))))).	4678	4716	1	-17.9	1	0.00168605	0.647	0	0	-5.76291	15	25	9	3UTR		1	1
hsa-miR-29a-3p	XM_017011557	SNAP91	(((((((.(((..(((((....&.)))))..)))))))))).	3790	3812	1	-19.6	1	0.000953561	0.559	0	0	-10.8871	15	19	10	3UTR		0	1
hsa-miR-29a-3p	XM_017012659	CALU	((((((((((((((........&.)))))))))))))).	3111	3163	1	-23.1	1	9.89028e-05	0.647	0	0	-4.90607	14	16	14	3UTR		1	1
hsa-miR-29a-3p	XM_017013600	OXR1	.((((((((((...........&)))))))))).	2637	2648	1	-16.9	1	0.00117419	0.676	0	0	-10.2546	10	11	10	3UTR		0	1
hsa-miR-29a-3p	XM_024453830	PXYLP1	((((((((((.(((((((....&))))))).)).....)))))))).	2806	2830	1	-19.1	1	0.0277508	0.691	0	0	-6.76235	17	24	8	3UTR		1	1
hsa-miR-29a-3p	NM_014721	PHACTR2	.((((((((((((((.......&.)))))))))))))).	8125	8183	1	-21.1	1	0.00124849	0.735	0.161897	0.74405	-4.02637	14	16	14	3UTR	MIRT437709	1	1
hsa-miR-29a-3p	NM_014796	TESPA1	(((((((((((...........&))))))))))).	3518	3530	1	-18.5	1	8.08349e-05	0.603	0.0426814	0.633499	-10.3988	11	12	11	3UTR	MIRT642979	0	1
hsa-miR-29a-3p	NM_014829	DDX46	.(((((((......((((((..&))))))......))))))).	5401	5421	1	-17	1	0.000617895	0.559	2.54045	0.591629	-14.4098	13	20	7	3UTR		1	1
hsa-miR-29a-3p	NM_014870	ZBTB40	.((((((((((....((((((.&)))))).....)))))))))).	5613	5635	1	-22.5	1	0.000935828	0.544	4.86004	0.504935	-10.0215	16	22	10	3UTR		1	1
hsa-miR-29a-3p	NM_014871	PAN2	((((((((((((..(((.....&.)))..)))))))))))).	3942	3991	1	-23	1	0.012051	0.529	5.1498	4.818	-6.08354	15	19	12	3UTR	MIRT049988	1	1
hsa-miR-29a-3p	NM_015032	PDS5B	(((((((.((((((........&))))))))))))).	5065	5079	1	-19.1	1	0.000214618	0.529	3.97887	1.14825	-7.21971	13	14	13	3UTR		0	1
hsa-miR-29a-3p	NM_015155	LARP4B	.(((((((((((((((.((((.&.))))..))))))))).)))))).	2703	2755	1	-21.4	1	5.26329e-05	0.676	4.52506	1.97139	-3.79332	19	24	9	3UTR		1	1
hsa-miR-29a-3p	NM_015172	PRRC2C	((((((((.......((((((.&)))))).......)))))))).	9189	9211	1	-17.3	1	0.0105021	0.603	2.70953	1.20244	-15.2895	14	22	8	3UTR		1	1
hsa-miR-29a-3p	NM_015216	PPIP5K2	(((((((.((((((........&))))))))))))).	13476	13490	1	-16.4	1	0.000385002	0.618	-0.158101	-0.0368186	-7.21971	13	14	13	3UTR		1	1
hsa-miR-29a-3p	NM_015322	FEM1B	..((((((((((((((((((((&))))))))))))))..........................)))))).	2718	2765	1	-21	1	0.000311963	0.676	0.816358	0.443848	-4.957	20	47	14	3UTR	MIRT548238	1	1
hsa-miR-29a-3p	NM_015329	MAU2	.(((((((.((((((..(((((&.))))))))))).))))))).	4693	4719	1	-20.8	1	0.00472383	0.676	0.730024	0.673827	-5.08276	18	21	11	3UTR		1	1
hsa-miR-29a-3p	NM_015345	DAAM2	..((((((((((((........&)))))))))))).	4609	4622	1	-21.7	1	0.000368432	0.382	0.177785	-0.641114	-5.9255	12	13	12	3UTR		1	1
hsa-miR-29a-3p	NM_016480	PAIP2	.(((((((.((.((((((((((&.)))).)))))).))))))))).	1210	1256	1	-21.4	1	0.000920539	0.603	1.75672	2.05811	-8.19652	19	23	9	3UTR		1	1
hsa-miR-29a-3p	NM_016603	FAM13B	.(((((((((.((.........&)).))))))))).	4107	4120	1	-16.9	1	0.000190235	0.603	4.00986	2.88505	-8.44344	11	13	9	3UTR		1	1
hsa-miR-29a-3p	NM_017766	CASZ1	((((((((((((....((((..&.)))))))))))))))).	3888	3918	1	-21.3	1	8.15299e-05	0.338	2.46454	1.81398	-7.05204	16	18	16	3UTR		0	1
hsa-miR-29a-3p	NM_017919	STX17	((((((((((............&)))))))))).	4824	4835	1	-16.9	1	0.000484355	0.515	-0.50161	0.263271	-13.2236	10	11	10	3UTR		1	1
hsa-miR-29a-3p	NM_018002	OXR1	.((((((((((...........&)))))))))).	3176	3187	1	-16.9	1	0.00117419	0.676	2.41539	0.600962	-10.2546	10	11	10	3UTR		0	1
hsa-miR-29a-3p	NM_018416	FOXJ2	(((((((((.(((((((.....&)))))))..))))))))).	3383	3402	1	-18.8	1	0.151438	0.559	2.69964	0.64567	-5.18008	16	19	9	3UTR		1	1
hsa-miR-29a-3p	NM_020360	PLSCR3	.(((((((.(((((...(((..&)))))))).))))))).	1623	1640	1	-19.1	1	0.000272616	0.426	0.641062	0.828318	-5.81821	15	17	8	3UTR		1	1
hsa-miR-29a-3p	NM_020443	NAV1	(((((((((((...........&))))))))))).	8263	8275	1	-18.2	1	0.00713948	0.471	3.49643	1.38016	-10.3988	11	12	11	3UTR		1	1
hsa-miR-29a-3p	NM_021101	CLDN1	((((((((.((.(((((((((.&))))..))))).))...)))))))).	2496	2522	1	-21.8	1	0.000763426	0.529	0.459307	0.619079	-8.34077	19	26	8	3UTR	MIRT735110	1	1
hsa-miR-29a-3p	NM_021643	TRIB2	(((((((((((.......((((&)))).......))))))))))).	4211	4234	1	-19.9	1	0.00788449	0.647	4.39086	1.25599	-10.3988	15	23	11	3UTR		1	1
hsa-miR-29a-3p	NM_022552	DNMT3A	.((((((((.((((.((((...&)))).))))..)))))))).	3865	3885	1	-20.7	1	0.0429624	0.603	1.30302	1.83178	-5.77128	16	20	8	3UTR	MIRT003021	1	1
hsa-miR-29a-3p	NM_023016	SOWAHC	..((((((((.....(((((((&)))))))....)))))))).	3507	3527	1	-23.2	1	0.00013398	0.515	0.0985197	0.155569	-14.01	15	20	8	3UTR		1	1
hsa-miR-29a-3p	NM_024051	GGCT	((((((((((............&)))))))))).	1012	1023	1	-17.1	1	0.000154352	0.618	-0.438565	1.52136	-13.2236	10	11	10	3UTR		1	1
hsa-miR-29a-3p	NM_024627	RTL10	..(((((((((.(..(((((..&))))).).))))))))).	2558	2576	1	-19.3	1	3.47045e-06	0.515	-0.438173	-0.615378	-9.89609	15	18	9	3UTR		0	1
hsa-miR-29a-3p	NM_024700	SNIP1	.(((((((.(((((((((....&.))))))))).))))))).	1514	1555	1	-21.1	1	0.00118035	0.603	-0.431914	-0.103622	-4.84971	16	19	9	3UTR		1	1
hsa-miR-29a-3p	NM_024749	VASH2	.((((((((..((((((.....&)))))).)))))))).	1364	1380	1	-19.1	1	0.000171694	0.456	2.35292	1.72663	-7.86061	14	16	8	3UTR		1	1
hsa-miR-29a-3p	NM_002293	LAMC1	..(((((((((....((((((.&))))))...))))))))).	7160	7179	1	-20.2	1	0.000392581	0.529	-0.47078	-0.253417	-11.1852	15	19	9	3UTR		1	1
hsa-miR-29a-3p	NM_002359	MAFG	.(((((((((((..........&))))))))))).	2427	2439	1	-18.6	1	1.30862e-05	0.338	0.358976	0.0944952	-6.90779	11	12	11	3UTR		1	1
hsa-miR-29a-3p	NM_002482	NASP	((((((((.((((((.......&.)))))))))))))).	2811	2829	1	-19.3	1	2.20075e-05	0.515	0.575301	0.424138	-5.22701	14	16	14	3UTR	MIRT006250	1	1
hsa-miR-29a-3p	NM_002908	REL	((((((((.((((.........&)))).)))))))).	6157	6171	1	-18.6	1	0.012473	0.441	0.807031	-0.270706	-6.8193	12	14	8	3UTR	MIRT469449	1	1
hsa-miR-29a-3p	NM_003620	PPM1D	((((((((((((..........&.)))))))))))).	2845	2871	1	-20.9	1	0.00673358	0.706	2.29196	1.84567	-7.05204	12	14	12	3UTR	MIRT004044	1	1
hsa-miR-29a-3p	NM_003651	YBX3	(((((((((((((((((((...&))).........))))))))...)))))))).	1741	1773	1	-17.9	1	0.000778451	0.691	1.18105	1.0665	-3.93757	19	32	8	3UTR		1	1
hsa-miR-29a-3p	NM_003856	IL1RL1	(((((((((((...........&))))))))))).	1999	2011	1	-18.5	1	5.48433e-06	0.559	-0.204636	0.0546313	-10.3988	11	12	11	3UTR		0	1
hsa-miR-29a-3p	NM_003983	SLC7A6	..(((((((((.(...((((..&))))...).))))))))).	5557	5576	1	-20.3	1	1.65558e-06	0.515	0.191993	0.0845841	-10.1291	14	19	9	3UTR		1	1
hsa-miR-29a-3p	NM_004235	KLF4	..(((.((((((((((((....&.))))))))))))))).	2680	2715	1	-19.9	1	1.80408e-05	0.618	1.1067	0.903476	-6.85796	15	17	15	3UTR	MIRT052916	1	1
hsa-miR-29a-3p	NM_004235	KLF4	.(((((((((.......(((((&))))).....))))))))).	2506	2526	1	-18.5	1	0.000477419	0.632	1.42174	1.11195	-13.0794	14	20	9	3UTR	MIRT052916	1	1
hsa-miR-29a-3p	NM_004242	HMGN3	.(((((((.((((.....(((.&))).....))))))))))).	746	766	1	-17	1	0.0016279	0.676	0.883402	2.06691	-6.67505	14	20	11	3UTR		1	1
hsa-miR-29a-3p	NM_004369	COL6A3	(((((((((((((.........&)))).))))))))).	9935	9950	1	-19.3	1	0.00924713	0.471	2.75313	2.3809	-5.76291	13	15	9	3UTR		1	1
hsa-miR-29a-3p	NM_004555	NFATC3	.(((.((((((((.........&.))))))))))).	6184	6212	1	-16.9	1	6.01868e-05	0.647	2.35167	1.38524	-9.7377	11	13	11	3UTR		1	1
hsa-miR-29a-3p	NM_004664	LIN7A	((((((((...((...((((((&.)))))).....))....)))))))).	5798	5871	1	-19	1	0.00153579	0.647	4.66965	4.00938	-10.8866	16	27	8	3UTR		1	1
hsa-miR-29a-3p	NM_004846	EIF4E2	(((((((((.(((..((((((.&.))))))..)))........))))))))).	911	963	1	-19.3	1	0.0136516	0.651	1.89631	2.3386	-6.77237	18	30	9	3UTR		1	1
hsa-miR-29a-3p	NM_005259	MSTN	..(((((((((...........&.))))))))).	1744	1764	1	-16.4	1	0.000707844	0.676	4.24229	3.02157	-11.4183	9	11	9	3UTR		1	1
hsa-miR-29a-3p	NM_005302	GPR37	..(((((((((...(((((((.&)))))))...))))))))).	4634	4654	1	-22.6	1	0.0177032	0.5	0.273716	0.270693	-10.4498	16	20	9	3UTR		1	1
hsa-miR-29a-3p	NM_005542	INSIG1	.(((((((((............&))))))))).	1331	1341	1	-15.8	1	0.000603863	0.588	3.16304	1.42983	-13.0794	9	10	9	3UTR	MIRT102855	1	1
hsa-miR-29a-3p	NM_005761	PLXNC1	(((((((((((((....(((((&)))))...))))))).)))))).	7189	7212	1	-19.9	1	0.00207386	0.618	2.56616	1.78197	-5.76291	18	23	7	3UTR		1	1
hsa-miR-29a-3p	NM_006303	AIMP2	.((((((((((((((((.....&))))))).)).))))))).	1083	1102	1	-18.4	1	0.000765174	0.662	0.102048	0.524465	-3.79332	16	19	7	3UTR		0	1
hsa-miR-29a-3p	NM_006672	SLC22A7	(((((((((((...........&.))))))))))).	2208	2249	1	-19	1	0.000737838	0.588	0.330284	0.236935	-10.3988	11	13	11	3UTR	MIRT732683	1	1
hsa-miR-29a-3p	NM_006991	ZNF197	(((.((((((((((((((((((&))))))))).))))))))).))).	7234	7258	1	-20.1	1	0.0122639	0.691	0.142103	0.264787	-6.9696	21	24	9	3UTR		0	1
hsa-miR-29a-3p	NM_012069	ATP1B4	...((((((((...(((((((.&))))))).)))))))).	3383	3400	1	-20.7	1	8.78298e-05	0.574	-0.364336	0.0381245	-12.0073	15	17	8	3UTR		1	1
hsa-miR-29a-3p	NM_012257	HBP1	(((((((((..((.(((((((.&))))))).))..))))))))).	2012	2034	1	-20.4	1	0.00404667	0.647	6.73751	4.07635	-8.8617	18	22	9	3UTR	MIRT035539	1	1
hsa-miR-29a-3p	NM_012275	IL36RN	(((((((((((...........&))))))))))).	738	750	1	-18.2	1	0.000109356	0.456	-0.135017	0.130016	-10.3988	11	12	11	3UTR		0	1
hsa-miR-29a-3p	NM_014268	MAPRE2	..((((((((((..........&)))))))))).	3441	3452	1	-17.1	1	4.39674e-06	0.529	-0.126019	-0.1085	-8.07147	10	11	10	3UTR		1	1
hsa-miR-29a-3p	NM_001319985	MAGOHB	(((((((((..(((.(((((((&.))))))).)))))))))))).	1502	1549	1	-20.2	1	0.0946671	0.676	-0.354942	0.178408	-8.7403	19	22	12	3UTR		0	1
hsa-miR-29a-3p	NM_001323293	ZNF197	(((.((((((((((((((((((&))))))))).))))))))).))).	7243	7267	1	-20.1	1	0.0122639	0.691	0	0	-6.9696	21	24	9	3UTR		0	1
hsa-miR-29a-3p	NM_001323294	ZNF197	(((.((((((((((((((((((&))))))))).))))))))).))).	2643	2667	1	-20.1	1	0.0122639	0.691	0.142103	0.264787	-6.9696	21	24	9	3UTR		0	1
hsa-miR-29a-3p	NM_001323374	CAMK4	..((((((((((((........&.)))))))))))).	5978	5998	1	-19.8	1	0.00108288	0.691	0.146911	0.838817	-5.9255	12	14	12	3UTR		1	1
hsa-miR-29a-3p	NM_001326607	AIMP2	.((((((((((((((((.....&))))))).)).))))))).	876	895	1	-18.4	1	0.000765174	0.662	-0.0613768	1.359	-3.79332	16	19	7	3UTR		0	1
hsa-miR-29a-3p	NM_001326610	AIMP2	.((((((((((((((((.....&))))))).)).))))))).	1114	1133	1	-18.4	1	0.000765174	0.662	-0.0613768	1.359	-3.79332	16	19	7	3UTR		0	1
hsa-miR-29a-3p	NM_001330201	EIF4E2	(((((((((.(((..((((((.&.))))))..)))........))))))))).	776	828	1	-19.3	1	0.0136516	0.651	2.56256	2.3966	-6.77237	18	30	9	3UTR		1	1
hsa-miR-29a-3p	NM_001330373	FGD4	(((((((.(((((.........&))))).))))))).	3427	3441	1	-16.3	1	0.000981775	0.632	1.59301	1.38126	-8.07655	12	14	7	3UTR		1	1
hsa-miR-29a-3p	NM_001330398	ZBTB40	.((((((((((....((((((.&)))))).....)))))))))).	5277	5299	1	-22.5	1	0.000935828	0.544	4.86004	0.504935	-10.0215	16	22	10	3UTR		1	1
hsa-miR-29a-3p	NM_001330511	AKT2	((((((((..((((((((((((&))))).)))))))..)))))))).	4897	4921	1	-22.6	1	0.000423473	0.559	0.831363	1.92675	-6.23647	20	24	8	3UTR	MIRT054191	0	1
hsa-miR-29a-3p	NM_001351148	TESPA1	(((((((((((...........&))))))))))).	3639	3651	1	-18.5	1	8.08349e-05	0.603	0.0426814	0.633499	-10.3988	11	12	11	3UTR	MIRT642979	0	1
hsa-miR-29a-3p	NM_001364187	HMGCR	((((((((..((((........&.))))..)))))))).	3237	3258	1	-16.8	1	0.00592556	0.662	1.83292	0.651211	-7.20497	12	16	8	3UTR	MIRT733335	1	1
hsa-miR-29a-3p	NM_001366022	TET3	((((((((.((((((.(((((.&.)))))..)))))).)))))))).	9637	9675	1	-22.9	1	0.00117549	0.544	1.83342	0.923555	-5.22701	19	24	8	3UTR	MIRT207248	1	1
hsa-miR-29a-3p	NM_001366057	OTUD4	.((((((((((((((((((...&.)))))))))))))..........))))).	4275	4332	1	-20.3	1	0.00994283	0.721	0.735852	0.618891	-3.79332	18	30	13	3UTR	MIRT707995	1	1
hsa-miR-29a-3p	NM_001369407	PLSCR3	.(((((((.(((((...(((..&)))))))).))))))).	1627	1644	1	-19.1	1	0.000272616	0.426	1.57961	0.771464	-5.81821	15	17	8	3UTR		1	1
hsa-miR-29a-3p	NM_001370298	FGD4	(((((((.(((((.........&))))).))))))).	3837	3851	1	-16.3	1	0.000981775	0.632	2.79716	1.11874	-8.07655	12	14	7	3UTR		1	1
hsa-miR-29a-3p	NM_001377979	DLG2	((((((((((((..........&)))).)))))))).	3846	3860	1	-17.7	1	0.00106929	0.441	1.21714	1.15377	-7.05204	12	14	8	3UTR		1	1
hsa-miR-29a-3p	NM_001384323	ZHX3	..((((((((.....(((((((&)))))))....)))))))).	9197	9217	1	-22.3	1	5.84692e-06	0.485	3.01212	2.76456	-14.01	15	20	8	3UTR		1	1
hsa-miR-29a-3p	NM_001385118	FGD4	(((((((.(((((.........&))))).))))))).	3612	3626	1	-16.3	1	0.000981775	0.632	2.79716	1.11874	-8.07655	12	14	7	3UTR		1	1
hsa-miR-29a-3p	NM_001543	NDST1	((((((.((((((((.(((((.&))))))))))))).)))))).	7922	7943	1	-18.9	1	5.91437e-05	0.529	2.65705	1.64111	-5.71431	19	21	13	3UTR		1	1
hsa-miR-29a-3p	NM_001662	ARF5	((((((((((((((........&.)))))))))))))).	952	988	1	-22.7	1	7.80581e-05	0.485	1.05913	1.46436	-4.90607	14	16	14	3UTR		1	1
hsa-miR-29a-3p	NM_001690	ATP6V1A	((((((((((............&)))))))))).	3951	3962	1	-16.9	1	8.3544e-05	0.574	2.14862	0.951657	-13.2236	10	11	10	3UTR		1	1
hsa-miR-29a-3p	NM_001744	CAMK4	..((((((((((((........&.)))))))))))).	5946	5966	1	-19.8	1	0.00108288	0.691	0.146911	0.838817	-5.9255	12	14	12	3UTR		1	1
hsa-miR-29a-3p	NM_001859	SLC31A1	..((((((((((.(((((((..&)))))))..)))))))))).	2127	2147	1	-22.1	1	0.00782731	0.588	0.410715	0.477329	-6.24613	17	20	10	3UTR		1	1
hsa-miR-29a-3p	NM_001859	SLC31A1	..((((((((.....(((((((&)))))))....)))))))).	4435	4455	1	-20.2	1	1.46784e-05	0.515	-0.227511	0.110045	-14.01	15	20	8	3UTR		1	1
hsa-miR-29a-3p	NM_001874	CPM	..(((((((((((((((((((.&)))))))))).)))....)))))).	4385	4410	1	-21.2	1	0.014307	0.603	0.258328	0.145207	-4.957	19	25	10	3UTR		1	1
hsa-miR-29a-3p	NM_000210	ITGA6	((((((..(((((((((((((.&)))))))))))))))).))).	3703	3724	1	-21.4	1	0.00543326	0.544	0.587315	0.963811	-7.7949	19	21	16	3UTR	MIRT437373	1	1
hsa-miR-29a-3p	NM_000386	BLMH	((((((((((((..........&)))))))))))).	2260	2273	1	-19.3	1	0.00936425	0.676	-0.231782	0.360125	-7.05204	12	13	12	3UTR		1	1
hsa-miR-29a-3p	NM_000426	LAMA2	((((((((((((((..(((...&.)))..)))))))))))))).	9586	9617	1	-26.2	1	0.0213423	0.676	0.884723	1.04075	-4.90607	17	21	14	3UTR	MIRT735296	1	1
hsa-miR-29a-3p	NM_000859	HMGCR	((((((((..((((........&.))))..)))))))).	3275	3296	1	-16.8	1	0.00592556	0.662	1.83292	0.651211	-7.20497	12	16	8	3UTR	MIRT733335	1	1
hsa-miR-29a-3p	NM_001010971	SAMD13	..((((((((((((........&)))).)))))))).	1204	1218	1	-16.1	1	0.00432144	0.765	1.69236	1.60261	-5.9255	12	14	8	3UTR		0	1
hsa-miR-29a-3p	NM_001018050	POLR3H	..(((.(((((((..((((((.&))))))...)))))))))).	2673	2693	1	-19.1	1	0.00318135	0.353	2.65895	2.11627	-8.45025	16	20	10	3UTR		0	1
hsa-miR-29a-3p	NM_001024855	ZNF197	(((.((((((((((((((((((&))))))))).))))))))).))).	2652	2676	1	-20.1	1	0.0122639	0.691	0.142103	0.264787	-6.9696	21	24	9	3UTR		0	1
hsa-miR-29a-3p	NM_001033112	PAIP2	.(((((((.((.((((((((((&.)))).)))))).))))))))).	1226	1272	1	-21.4	1	0.000920539	0.603	0.641651	0.987079	-8.19652	19	23	9	3UTR		1	1
hsa-miR-29a-3p	NM_001037172	PXYLP1	((((((((((.(((((((....&))))))).)).....)))))))).	2862	2886	1	-19.1	1	0.0277508	0.691	2.53607	0.988228	-6.76235	17	24	8	3UTR		1	1
hsa-miR-29a-3p	NM_001037293	PALM2AKAP2	(((((((((((...........&.))))))))))).	2191	2227	1	-18.1	1	7.55645e-05	0.515	-0.114709	1.04105	-10.3988	11	13	11	3UTR		1	1
hsa-miR-29a-3p	NM_001040455	SIDT2	((((((((((((..(((((((.&)))))))..))))....)))))))).	3582	3608	1	-23.6	1	0.00138911	0.368	1.6041	0.242482	-6.08354	19	26	8	3UTR		1	1
hsa-miR-29a-3p	NM_001042683	SHPRH	.(((((((.......((((...&)))).......))))))).	6973	6992	1	-17.1	1	0.000154632	0.574	-0.185729	0.151856	-15.1452	11	19	7	3UTR		1	1
hsa-miR-29a-3p	NM_001076785	SLC7A6	..(((((((((.(...((((..&))))...).))))))))).	5644	5663	1	-20.3	1	1.65558e-06	0.515	0.191993	0.0845841	-10.1291	14	19	9	3UTR		1	1
hsa-miR-29a-3p	NM_001079818	ITGA6	((((((..(((((((((((((.&)))))))))))))))).))).	3573	3594	1	-21.4	1	0.00543326	0.544	0.587315	0.963811	-7.7949	19	21	16	3UTR	MIRT437373	1	1
hsa-miR-29a-3p	NM_001079823	LAMA2	((((((((((((((..(((...&.)))..)))))))))))))).	9574	9605	1	-26.2	1	0.0213423	0.676	0.884723	1.04075	-4.90607	17	21	14	3UTR	MIRT735296	1	1
hsa-miR-29a-3p	NM_001080491	USP6NL	(((((((((((((....(((..&)))...)))).))))))))).	5933	5954	1	-21.2	1	2.13205e-06	0.471	0	0	-5.76291	16	21	9	3UTR		1	1
hsa-miR-29a-3p	NM_001083621	ZBTB40	.((((((((((....((((((.&)))))).....)))))))))).	5901	5923	1	-22.5	1	0.000935828	0.544	4.86004	0.504935	-10.0215	16	22	10	3UTR		1	1
hsa-miR-29a-3p	NM_001098815	TESPA1	(((((((((((...........&))))))))))).	3671	3683	1	-18.5	1	8.08349e-05	0.603	1.14055	2.13503	-10.3988	11	12	11	3UTR	MIRT642979	0	1
hsa-miR-29a-3p	NM_001100164	PHACTR2	.((((((((((((((.......&.)))))))))))))).	8227	8285	1	-21.1	1	0.00124849	0.735	0.161897	0.74405	-4.02637	14	16	14	3UTR	MIRT437709	1	1
hsa-miR-29a-3p	NM_001100165	PHACTR2	.((((((((((((((.......&.)))))))))))))).	7987	8045	1	-21.1	1	0.00124849	0.735	0.161897	0.74405	-4.02637	14	16	14	3UTR	MIRT437709	1	1
hsa-miR-29a-3p	NM_001100166	PHACTR2	.((((((((((((((.......&.)))))))))))))).	7885	7943	1	-21.1	1	0.00124849	0.735	0.161897	0.74405	-4.02637	14	16	14	3UTR	MIRT437709	1	1
hsa-miR-29a-3p	NM_001101800	FAM13B	.(((((((((.((.........&)).))))))))).	4023	4036	1	-16.9	1	0.000190235	0.603	4.00986	2.88505	-8.44344	11	13	9	3UTR		1	1
hsa-miR-29a-3p	NM_001101801	FAM13B	.(((((((((.((.........&)).))))))))).	3897	3910	1	-16.9	1	0.000190235	0.603	2.1361	2.10176	-8.44344	11	13	9	3UTR		1	1
hsa-miR-29a-3p	NM_001102653	OTUD4	.((((((((((((((((((...&.)))))))))))))..........))))).	3602	3659	1	-20.3	1	0.00994283	0.721	0.92114	0.725089	-3.79332	18	30	13	3UTR	MIRT707995	1	1
hsa-miR-29a-3p	NM_001105079	FBRS	(((((((((((((.........&))))).)))))))).	4567	4582	1	-18.8	1	0.00543128	0.471	3.12247	1.55276	-5.76291	13	15	8	3UTR	MIRT703642	1	1
hsa-miR-29a-3p	NM_001113490	AMOT	.(((((((.(((((((......&.)))))))))))))).	3844	3884	1	-19.1	1	0.0100361	0.544	0	0	-4.84971	14	16	14	3UTR		1	1
hsa-miR-29a-3p	NM_001127208	TET2	(((((((((((((.........&))).)))))))))).	8010	8025	1	-19	1	0.0016965	0.632	5.8013	2.70705	-5.76291	13	15	10	3UTR	MIRT210968	1	1
hsa-miR-29a-3p	NM_001127460	PAN2	((((((((((((..(((.....&.)))..)))))))))))).	4047	4096	1	-23	1	0.012051	0.529	6.48492	5.49149	-6.08354	15	19	12	3UTR	MIRT049988	1	1
hsa-miR-29a-3p	NM_001129827	CACNA1C	((((((((((((..........&)))))))))))).	7807	7820	1	-20.6	1	1.94019e-05	0.353	1.21744	0.461366	-7.05204	12	13	12	3UTR	MIRT732349	1	1
hsa-miR-29a-3p	NM_001129830	CACNA1C	((((((((((((..........&)))))))))))).	7768	7781	1	-20.6	1	1.94019e-05	0.353	1.21744	0.461366	-7.05204	12	13	12	3UTR	MIRT732349	1	1
hsa-miR-29a-3p	NM_001129833	CACNA1C	((((((((((((..........&)))))))))))).	7720	7733	1	-20.6	1	1.94019e-05	0.353	0.447008	1.0497	-7.05204	12	13	12	3UTR	MIRT732349	1	1
hsa-miR-29a-3p	NM_001129837	CACNA1C	((((((((((((..........&)))))))))))).	7687	7700	1	-20.6	1	1.94019e-05	0.353	0.447008	1.0497	-7.05204	12	13	12	3UTR	MIRT732349	1	1
hsa-miR-29a-3p	NM_001129841	CACNA1C	((((((((((((..........&)))))))))))).	7663	7676	1	-20.6	1	1.94019e-05	0.353	0.447008	1.0497	-7.05204	12	13	12	3UTR	MIRT732349	1	1
hsa-miR-29a-3p	NM_001129843	CACNA1C	((((((((((((..........&)))))))))))).	7663	7676	1	-20.6	1	1.94019e-05	0.353	0.447008	1.0497	-7.05204	12	13	12	3UTR	MIRT732349	1	1
hsa-miR-29a-3p	NM_001130674	CALU	((((((((((((((........&.)))))))))))))).	2679	2731	1	-23.1	1	9.89028e-05	0.647	1.78755	1.40778	-4.90607	14	16	14	3UTR		1	1
hsa-miR-29a-3p	NM_001134663	SAMD13	..((((((((((((........&)))).)))))))).	1268	1282	1	-16.1	1	0.00432144	0.765	1.69236	1.60261	-5.9255	12	14	8	3UTR		0	1
hsa-miR-29a-3p	NM_001134664	SAMD13	..((((((((((((........&)))).)))))))).	1214	1228	1	-16.1	1	0.00432144	0.765	1.69236	1.60261	-5.9255	12	14	8	3UTR		0	1
hsa-miR-29a-3p	NM_001135733	TP53INP1	((((.((((.(.((((((((..&)))))))).).)))).)))).	2357	2378	1	-17.8	1	0.0208308	0.603	1.03017	0.631275	-12.6459	17	21	8	3UTR		1	1
hsa-miR-29a-3p	NM_001136030	TESPA1	(((((((((((...........&))))))))))).	3691	3703	1	-18.5	1	8.08349e-05	0.603	0.175092	2.2567	-10.3988	11	12	11	3UTR	MIRT642979	0	1
hsa-miR-29a-3p	NM_001136204	RCC2	.(((((((.(((((........&.)))))))))))).	2860	2886	1	-17.3	1	3.63953e-05	0.603	4.44475	4.95749	-5.81821	12	14	12	3UTR		1	1
hsa-miR-29a-3p	NM_001136257	SGMS2	((((((((((((((..(((((.&)))))))))))...............)))))))).	3043	3078	1	-19.3	1	0.00133061	0.618	1.00261	0.371821	-4.90607	19	35	11	3UTR		1	1
hsa-miR-29a-3p	NM_001136258	SGMS2	((((((((((((((..(((((.&)))))))))))...............)))))))).	3247	3282	1	-19.3	1	0.00133061	0.618	1.00261	0.371821	-4.90607	19	35	11	3UTR		1	1
hsa-miR-29a-3p	NM_001136474	VASH2	.((((((((..((((((.....&)))))).)))))))).	1300	1316	1	-19.1	1	0.000171694	0.456	2.35292	1.72663	-7.86061	14	16	8	3UTR		1	1
hsa-miR-29a-3p	NM_001136475	VASH2	.((((((((..((((((.....&)))))).)))))))).	1016	1032	1	-19.1	1	0.000171694	0.456	2.35292	1.72663	-7.86061	14	16	8	3UTR		1	1
hsa-miR-29a-3p	NM_001142447	ATP1B4	...((((((((...(((((((.&))))))).)))))))).	3395	3412	1	-20.7	1	8.78298e-05	0.574	-0.364336	0.0381245	-12.0073	15	17	8	3UTR		1	1
hsa-miR-29a-3p	NM_001142475	NREP	(((((((((.....((((((..&.))))))..))))))))).	1046	1094	1	-18.6	1	0.000472245	0.5	0.822755	0.567887	-13.4976	15	19	9	3UTR		1	1
hsa-miR-29a-3p	NM_001142479	NREP	(((((((((.....((((((..&.))))))..))))))))).	1001	1049	1	-18.6	1	0.000472245	0.5	5.02637	5.34336	-13.4976	15	19	9	3UTR		1	1
hsa-miR-29a-3p	NM_001142482	NREP	(((((((((.....((((((..&.))))))..))))))))).	911	959	1	-18.6	1	0.000472245	0.5	4.50583	3.18213	-13.4976	15	19	9	3UTR		1	1
hsa-miR-29a-3p	NM_001142483	NREP	(((((((((.....((((((..&.))))))..))))))))).	1200	1248	1	-18.6	1	0.000472245	0.5	3.02278	3.70255	-13.4976	15	19	9	3UTR		1	1
hsa-miR-29a-3p	NM_001142702	DLG2	((((((((((((..........&)))).)))))))).	3804	3818	1	-17.7	1	0.00106929	0.441	1.5249	0.980849	-7.05204	12	14	8	3UTR		1	1
hsa-miR-29a-3p	NM_001143827	MAPRE2	..((((((((((..........&)))))))))).	3428	3439	1	-17.1	1	4.39674e-06	0.529	-0.126019	-0.1085	-8.07147	10	11	10	3UTR		1	1
hsa-miR-29a-3p	NM_001145426	YBX3	(((((((((((((((((((...&))).........))))))))...)))))))).	1534	1566	1	-17.9	1	0.000778451	0.691	1.18105	1.0665	-3.93757	19	32	8	3UTR		1	1
hsa-miR-29a-3p	NM_001164344	ZBTB20	...((((((((((.........&)))))))))).	2886	2897	1	-16.7	1	6.23558e-05	0.485	0.991891	0.841794	-8.33988	10	11	10	3UTR		1	1
hsa-miR-29a-3p	NM_001166	BIRC2	.(((((((....((.(((((..&))))).)).....))))))).	3690	3711	1	-17.5	1	0.0103751	0.662	0.317187	0.362095	-12.9992	14	21	7	3UTR		0	1
hsa-miR-29a-3p	NM_001166279	PAN2	((((((((((((..(((.....&.)))..)))))))))))).	3951	4000	1	-23	1	0.012051	0.529	5.1498	4.818	-6.08354	15	19	12	3UTR	MIRT049988	1	1
hsa-miR-29a-3p	NM_001167624	CACNA1C	((((((((((((..........&)))))))))))).	7768	7781	1	-20.6	1	1.94019e-05	0.353	1.66569	0.726115	-7.05204	12	13	12	3UTR	MIRT732349	1	1
hsa-miR-29a-3p	NM_001167738	NAV1	(((((((((((...........&))))))))))).	6858	6870	1	-18.2	1	0.00713948	0.471	3.49643	1.38016	-10.3988	11	12	11	3UTR		1	1
hsa-miR-29a-3p	NM_001170794	BACH2	(((((((((.((((...(((..&.)))))))..))))))))).	3335	3365	1	-17	1	0.00793722	0.471	3.25858	1.14829	-6.14858	16	20	9	3UTR		1	1
hsa-miR-29a-3p	NM_001172411	VANGL1	.(((.(((.((((((((((((.&)))))))))))))))))).	3100	3119	1	-23.4	1	3.67212e-05	0.441	0.528927	-0.492074	-8.96875	18	19	18	3UTR		1	1
hsa-miR-29a-3p	NM_001172412	VANGL1	.(((.(((.((((((((((((.&)))))))))))))))))).	3067	3086	1	-23.4	1	3.67212e-05	0.441	0.528927	-0.492074	-8.96875	18	19	18	3UTR		1	1
hsa-miR-29a-3p	NM_001178111	SCAMP5	(((((((((..((.(((.....&))).))..))))))))).	1230	1248	1	-18	1	0.00261363	0.5	3.29613	1.17098	-8.8617	14	18	9	3UTR		1	1
hsa-miR-29a-3p	NM_001195193	NASP	((((((((.((((((.......&.)))))))))))))).	2619	2637	1	-19.3	1	2.20075e-05	0.515	1.51531	0.162461	-5.22701	14	16	14	3UTR	MIRT006250	1	1
hsa-miR-29a-3p	NM_001198532	OXR1	.((((((((((...........&)))))))))).	3031	3042	1	-16.9	1	0.00117419	0.676	2.41539	0.600962	-10.2546	10	11	10	3UTR		0	1
hsa-miR-29a-3p	NM_001198533	OXR1	.((((((((((...........&)))))))))).	3245	3256	1	-16.9	1	0.00117419	0.676	0.472669	0.879312	-10.2546	10	11	10	3UTR		0	1
hsa-miR-29a-3p	NM_001198534	OXR1	.((((((((((...........&)))))))))).	1176	1187	1	-16.9	1	0.00117419	0.676	2.41539	0.600962	-10.2546	10	11	10	3UTR		0	1
hsa-miR-29a-3p	NM_001198535	OXR1	.((((((((((...........&)))))))))).	1095	1106	1	-16.9	1	0.00117419	0.676	2.41539	0.600962	-10.2546	10	11	10	3UTR		0	1
hsa-miR-29a-3p	NM_001198626	RUNX1T1	((((((((((((((........&)))))))))))))).	4475	4490	1	-17.3	1	0.0796654	0.779	-0.280071	1.17732	-4.90607	14	15	14	3UTR		1	1
hsa-miR-29a-3p	NM_001198679	RUNX1T1	((((((((((((((........&)))))))))))))).	4302	4317	1	-17.3	1	0.0796654	0.779	4.35325	3.62671	-4.90607	14	15	14	3UTR		1	1
hsa-miR-29a-3p	NM_001199671	CALU	((((((((((((((........&.)))))))))))))).	3494	3546	1	-23.1	1	9.89028e-05	0.647	0	0	-4.90607	14	16	14	3UTR		1	1
hsa-miR-29a-3p	NM_001199672	CALU	((((((((((((((........&.)))))))))))))).	3494	3546	1	-23.1	1	9.89028e-05	0.647	1.78755	1.40778	-4.90607	14	16	14	3UTR		1	1
hsa-miR-29a-3p	NM_001199673	CALU	((((((((((((((........&.)))))))))))))).	2479	2531	1	-23.1	1	9.89028e-05	0.647	-0.216044	0.902606	-4.90607	14	16	14	3UTR		1	1
hsa-miR-29a-3p	NM_001199815	GGCT	((((((((((............&)))))))))).	1032	1043	1	-17.1	1	0.000154352	0.618	0	0	-13.2236	10	11	10	3UTR		1	1
hsa-miR-29a-3p	NM_001199816	GGCT	((((((((((............&)))))))))).	876	887	1	-17.1	1	0.000154352	0.618	0.542636	0.0844314	-13.2236	10	11	10	3UTR		1	1
hsa-miR-29a-3p	NM_001199817	GGCT	((((((((((............&)))))))))).	730	741	1	-17.1	1	0.000154352	0.618	3.28633	3.30306	-13.2236	10	11	10	3UTR		1	1
hsa-miR-29a-3p	NM_001201427	DAAM2	..((((((((((((........&)))))))))))).	4538	4551	1	-21.7	1	0.000368432	0.382	0.10414	-0.0347917	-5.9255	12	13	12	3UTR		1	1
hsa-miR-29a-3p	NM_001201576	PLSCR3	.(((((((.(((((...(((..&)))))))).))))))).	1515	1532	1	-19.1	1	0.000272616	0.426	-0.335328	-0.138502	-5.81821	15	17	8	3UTR		1	1
hsa-miR-29a-3p	NM_001206769	DLG2	((((((((((((..........&)))).)))))))).	5546	5560	1	-17.7	1	0.00106929	0.441	0	0	-7.05204	12	14	8	3UTR		1	1
hsa-miR-29a-3p	NM_001219	CALU	((((((((((((((........&.)))))))))))))).	2679	2731	1	-23.1	1	9.89028e-05	0.647	0.0583242	-0.228181	-4.90607	14	16	14	3UTR		1	1
hsa-miR-29a-3p	NM_001242792	SNAP91	(((((((.(((..(((((....&.)))))..)))))))))).	3820	3842	1	-19.6	1	0.000953561	0.559	0	0	-10.8871	15	19	10	3UTR		0	1
hsa-miR-29a-3p	NM_001243198	HIP1	..((((((((.....(((((((&)))))))....)))))))).	5632	5652	1	-23	1	6.70776e-05	0.559	0	0	-14.01	15	20	8	3UTR		1	1
hsa-miR-29a-3p	NM_001243768	CENPS-CORT	(((((((((.(((((((((...&.))))).))))..))))))))).	1184	1233	1	-20	1	0.00103358	0.618	0	0	-5.18008	18	23	9	3UTR		0	1
hsa-miR-33a-3p	NM_012433	SF3B1	...((.(((((((((((..(((&)))))))))))))))).	5999	6016	0.953846	-18.7	1	0.00389273	0.647	6.15678	6.04069	-8.4155	16	17	16	3UTR		0	1
hsa-miR-33a-3p	NM_001278685	AMOTL2	((.(((((((.((((.(((...&.))).))))))))))).)).	3098	3133	0.961538	-19.4	1	1.75575e-06	0.515	0.375628	2.61784	-8.55294	16	20	11	3UTR		0	1
hsa-miR-33a-3p	NM_178136	POLDIP3	..((((((((..((.(((((..&))))))))))))))).	2179	2195	0.961538	-17.9	1	4.44037e-06	0.456	1.95939	3.93589	-11.864	15	16	15	3UTR		0	1
hsa-miR-33a-3p	XM_005264421	CCDC88A	.((((((((.(((((((((((.&)))))))).))).)))))))).	8768	8790	0.961538	-19.5	1	0.00673004	0.721	0	0	-5.03583	19	22	8	3UTR		0	1
hsa-miR-33a-3p	XM_011532966	CCDC88A	.((((((((.(((((((((((.&)))))))).))).)))))))).	6040	6062	0.961538	-19.5	1	0.00673004	0.721	0	0	-5.03583	19	22	8	3UTR		0	1
hsa-miR-33a-3p	XM_011532968	CCDC88A	.((((((((.(((((((((((.&)))))))).))).)))))))).	8627	8649	0.961538	-19.5	1	0.00673004	0.721	0	0	-5.03583	19	22	8	3UTR		0	1
hsa-miR-33a-3p	NM_014721	PHACTR2	...((((.(((((((.((((..&)))).)))))))..)))).	8045	8064	0.961538	-19.3	1	0.0233489	0.676	0.419108	0.575256	-9.06122	15	19	7	3UTR		0	1
hsa-miR-33a-3p	NM_016201	AMOTL2	((.(((((((.((((.(((...&.))).))))))))))).)).	3107	3142	0.961538	-19.4	1	1.75575e-06	0.515	1.40176	2.57041	-8.55294	16	20	11	3UTR		0	1
hsa-miR-33a-3p	NM_004859	CLTC	...((((((((((((.((....&.)).)))))))))))).	6137	6182	0.961538	-20.6	1	0.011501	0.779	3.10927	3.48148	-6.74759	14	17	12	3UTR		0	1
hsa-miR-33a-3p	NM_014331	SLC7A11	...((((((((..(((((((..&)))))))...)))))))).	7518	7537	0.961538	-20.1	1	0.0145904	0.603	0.771865	0.538408	-11.1505	15	19	8	3UTR		0	1
hsa-miR-33a-3p	NM_001330599	TRPS1	...(((((((.((((((((...&)))))))).))))))).	4542	4559	0.961538	-18.3	1	0.00473798	0.647	3.20883	2.09007	-9.33931	15	17	8	3UTR		0	1
hsa-miR-33a-3p	NM_001350814	GRB10	.(((((((((((((((((((..&.)))).)))))))).))))))).	3209	3243	0.961538	-24.5	1	0.000650513	0.618	3.78491	4.20787	-3.79332	19	23	8	3UTR		0	1
hsa-miR-33a-3p	NM_001363871	PDE1A	(((((((((..(((((.((((.&)))).)))))..))))))))).	7589	7611	0.961538	-19	1	0.00129561	0.588	4.01315	4.73305	-8.00486	18	22	9	3UTR		0	1
hsa-miR-33a-3p	NM_001100164	PHACTR2	...((((.(((((((.((((..&)))).)))))))..)))).	8147	8166	0.961538	-19.3	1	0.0233489	0.676	0.419108	0.575256	-9.06122	15	19	7	3UTR		0	1
hsa-miR-33a-3p	NM_001100165	PHACTR2	...((((.(((((((.((((..&)))).)))))))..)))).	7907	7926	0.961538	-19.3	1	0.0233489	0.676	0.419108	0.575256	-9.06122	15	19	7	3UTR		0	1
hsa-miR-33a-3p	NM_001100166	PHACTR2	...((((.(((((((.((((..&)))).)))))))..)))).	7805	7824	0.961538	-19.3	1	0.0233489	0.676	0.419108	0.575256	-9.06122	15	19	7	3UTR		0	1
hsa-miR-33a-3p	NM_001135937	SMAD2	.((((((((((((((((((((.&.)))))))))))...))))))))).	9757	9794	0.961538	-25.9	1	0.00681185	0.588	5.02445	6.12563	-3.79332	20	25	11	3UTR		0	1
hsa-miR-33a-3p	NM_001190882	ORC4	.((((..((((((((((((((.&)))))))))).))))..)))).	5276	5298	0.961538	-22.5	1	0.00668392	0.603	4.44603	3.97254	-7.23797	18	22	10	3UTR		0	1
hsa-miR-33a-3p	NM_000161	GCH1	....((((((..((((((((((&))))...)))))))))))).	1991	2011	0.969231	-17.9	1	0.00261289	0.515	1.40656	2.45491	-15.7181	16	20	12	3UTR		0	1
hsa-miR-33a-3p	NM_001024024	GCH1	....((((((..((((((((((&))))...)))))))))))).	1045	1065	0.969231	-17.9	1	0.00261289	0.515	-0.100553	2.16593	-15.7181	16	20	12	3UTR		0	1
hsa-miR-33a-3p	XM_011521664	HACD3	((((((..(((((.(((.....&.))).))))))))))).	1632	1655	0.974359	-19.8	1	6.40198e-06	0.603	0	0	-8.65174	14	17	11	3UTR		0	1
hsa-miR-33a-3p	NM_001252624	SLC8A1	(..(((((((.((((((((...&)))))))))))))))..).	9122	9141	1	-21.1	1	3.64497e-07	0.574	0.4555	0.1165	-9.48356	16	19	15	3UTR		0	1
hsa-miR-33a-3p	NM_001254943	CCDC88A	.((((((((.(((((((((((.&)))))))).))).)))))))).	9090	9112	1	-19.5	1	0.00673004	0.721	0.227936	0.843041	-5.03583	19	22	8	3UTR		0	1
hsa-miR-33a-3p	NM_001256021	TRDN	(((((((((((.((.((((((.&))))))..))))))))))))).	1866	1888	1	-21	1	0.00315019	0.662	1.18514	1.00291	-8.01983	19	22	13	3UTR		0	1
hsa-miR-33a-3p	NM_001256314	SLC5A1	((((((((((.((((.(.((..&)).).)))).)))))))))).	4518	4539	1	-20.5	1	0.000803449	0.485	-0.249948	-0.0891314	-6.9954	17	21	10	3UTR		0	1
hsa-miR-33a-3p	NM_001256414	GNAI1	....((((((((((.((((...&.)))).)))))))))).	7186	7223	1	-20.3	1	0.00163474	0.662	0.307096	0.253594	-10.282	14	17	10	3UTR		0	1
hsa-miR-33a-3p	NM_001256550	MPP5	.((((((((((((..((((...&.))))....)))))))))))).	3775	3823	1	-17.5	1	0.00135765	0.706	0.325932	0.679182	-5.38561	16	22	12	3UTR		0	1
hsa-miR-33a-3p	NM_001258333	HAL	....((((((.((((((((...&)))))))).)))))).	3519	3535	1	-17.7	1	0.00149008	0.574	0.313596	0.657282	-12.3713	14	16	8	3UTR		0	1
hsa-miR-33a-3p	NM_001258334	HAL	....((((((.((((((((...&)))))))).)))))).	3516	3532	1	-17.7	1	0.00149008	0.574	0.313596	0.657282	-12.3713	14	16	8	3UTR		0	1
hsa-miR-33a-3p	NM_001258379	SLC4A7	....((((((((.((((.(((.&.))))))).)))))))).	3778	3812	1	-21.3	1	0.000234874	0.618	1.5242	1.29231	-10.8357	15	18	8	3UTR		0	1
hsa-miR-33a-3p	NM_001258379	SLC4A7	((...((((((((((((.....&))))))))))))...)).	4092	4110	1	-18.6	1	0.00115038	0.603	2.86778	3.3762	-12.6462	14	18	12	3UTR		0	1
hsa-miR-33a-3p	NM_001258380	SLC4A7	....((((((((.((((.(((.&.))))))).)))))))).	3492	3526	1	-21.3	1	0.000234874	0.618	0.33083	0.229123	-10.8357	15	18	8	3UTR		0	1
hsa-miR-33a-3p	NM_001258380	SLC4A7	((...((((((((((((.....&))))))))))))...)).	3806	3824	1	-18.6	1	0.00115038	0.603	0.963679	1.26925	-12.6462	14	18	12	3UTR		0	1
hsa-miR-33a-3p	NM_001261435	CDK15	(((((((((((((((((.....&))))).........)))))))))))).	2101	2128	1	-21.2	1	0.0395855	0.559	0.929197	0.658403	-3.93757	17	27	12	3UTR		0	1
hsa-miR-33a-3p	NM_001267843	CLOCK	....(((((((((((((((((.&)))))))))).))))))).	4258	4277	1	-21.7	1	0.000428168	0.662	-0.00865357	0.00276547	-9.54656	17	19	10	3UTR		0	1
hsa-miR-33a-3p	NM_001269044	CTCFL	(((....(((((((.((.((((&)))).)).)))))))...))).	2896	2918	1	-20.3	0	0.00628279	0.544	0.0637208	-0.0982605	-15.2687	16	22	7	3UTR		0	1
hsa-miR-33a-3p	NM_001270974	HYDIN	((((((((((((((.((((...&))))))))))))...)))))).	19113	19135	1	-19.5	1	5.62182e-05	0.559	4.11388	2.85502	-4.67302	18	22	12	3UTR		0	1
hsa-miR-33a-3p	NM_001271161	PGR	...((((((((((((((((((.&.))))..)))))))))))))).	5471	5509	1	-24.8	1	2.68847e-06	0.515	-0.134484	0.157638	-6.51454	18	22	14	3UTR		0	1
hsa-miR-33a-3p	NM_001271161	PGR	((((((((((..(((.((((((&)))))).)))..))))))).))).	4671	4695	1	-22.2	1	0.0031778	0.632	1.56728	1.27526	-10.3422	19	24	7	3UTR		0	1
hsa-miR-33a-3p	NM_001271162	PGR	...((((((((((((((((((.&.))))..)))))))))))))).	4533	4571	1	-24.8	1	2.68847e-06	0.515	0.960687	1.99004	-6.51454	18	22	14	3UTR		0	1
hsa-miR-33a-3p	NM_001271518	KCNMA1	.(((((((((((((((..(((.&)))..))))).)))))))))).	3760	3782	1	-21.2	1	0.000460959	0.632	0.0983373	-0.100338	-3.79332	18	22	10	3UTR		0	1
hsa-miR-33a-3p	NM_001271594	SESN3	...((((..((((((((((((.&.)))..)))))))))..)))).	5183	5220	1	-19.5	1	0.00164386	0.721	0.838189	0.565679	-9.88456	16	22	9	3UTR	MIRT561620	0	1
hsa-miR-33a-3p	NM_001278546	NR6A1	.(((((((((((..(((.....&.)))..))))))))))).	4147	4173	1	-20.8	1	0.000120816	0.544	0.493157	0.408417	-5.9393	14	18	11	3UTR		0	1
hsa-miR-33a-3p	NM_001281933	NCAPG2	(..(((((((((((((((....&)))))).)))))))))..).	4675	4695	1	-18.7	1	0.00205404	0.471	3.40942	2.04565	-6.65879	16	20	9	3UTR		0	1
hsa-miR-33a-3p	NM_001282180	PPP2R5E	..((((.(((((((((((((((&)))).......))))))))))).)))).	6588	6616	1	-22.4	1	0.000332662	0.587	4.05703	1.94333	-6.50069	19	28	11	3UTR		0	1
hsa-miR-33a-3p	NM_001282181	PPP2R5E	..((((.(((((((((((((((&)))).......))))))))))).)))).	5954	5982	1	-22.4	1	0.000332662	0.587	0.158743	-0.116226	-6.50069	19	28	11	3UTR		0	1
hsa-miR-33a-3p	NM_001282353	ITGB6	....(((((((.((((.((((.&))))))))))))))).	4040	4056	1	-16.7	1	0.000963087	0.647	3.79038	4.57534	-12.8934	15	16	15	3UTR		0	1
hsa-miR-33a-3p	NM_001282354	ITGB6	....(((((((.((((.((((.&))))))))))))))).	3862	3878	1	-16.7	1	0.000963087	0.647	3.33115	4.36554	-12.8934	15	16	15	3UTR		0	1
hsa-miR-33a-3p	NM_001282355	ITGB6	....(((((((.((((.((((.&))))))))))))))).	3826	3842	1	-16.7	1	0.000963087	0.647	1.77806	3.10942	-12.8934	15	16	15	3UTR		0	1
hsa-miR-33a-3p	NM_001282388	ITGB6	....(((((((.((((.((((.&))))))))))))))).	4067	4083	1	-16.7	1	0.000963087	0.647	2.35301	3.86544	-12.8934	15	16	15	3UTR		0	1
hsa-miR-33a-3p	NM_001282735	SPATS2L	(((((((((((.(.(((.(((.&.)))))).)))))))))))).	2860	2909	1	-20.6	1	0.000905458	0.5	-0.269498	-0.0472731	-8.14122	18	21	12	3UTR		0	1
hsa-miR-33a-3p	NM_001282743	SPATS2L	(((((((((((.(.(((.(((.&.)))))).)))))))))))).	2799	2848	1	-20.6	1	0.000905458	0.5	-0.269498	-0.0472731	-8.14122	18	21	12	3UTR		0	1
hsa-miR-33a-3p	NM_001282744	SPATS2L	(((((((((((.(.(((.(((.&.)))))).)))))))))))).	2589	2638	1	-20.6	1	0.000905458	0.5	-0.269498	-0.0472731	-8.14122	18	21	12	3UTR		0	1
hsa-miR-33a-3p	NM_001282886	EIF4E3	.(((((((((((((.(..((..&))..).))))))))))))).	1492	1512	1	-20.9	1	0.014583	0.618	0.387005	0.33032	-4.52877	16	20	13	3UTR		0	1
hsa-miR-33a-3p	NM_001286059	RAB30	....(((((((((.((((((((&)))).))))))))))))).	1072	1091	1	-21	1	0.00317829	0.471	0.294631	0.244743	-10.4034	17	19	13	3UTR		0	1
hsa-miR-33a-3p	NM_001286061	RAB30	....(((((((((.((((((((&)))).))))))))))))).	1100	1119	1	-21	1	0.00317829	0.471	-0.193041	0.399873	-10.4034	17	19	13	3UTR		0	1
hsa-miR-33a-3p	NM_001286219	TMEM132B	...(.(((((((((((((.(((&))))))))).))))))).).	3205	3225	1	-19.4	1	0.0027238	0.559	0.0131574	0.0807558	-10.6336	17	20	9	3UTR		0	1
hsa-miR-33a-3p	NM_001286247	RALGPS2	..((((((((((((........&)))))))))))).	4028	4041	1	-16.6	1	0.00119848	0.603	0.946406	1.15734	-5.9255	12	13	12	3UTR		0	1
hsa-miR-33a-3p	NM_001286381	FAM120B	....((((((((((.((((...&.)))))))))))))).	986	1013	1	-20.6	1	8.65842e-05	0.426	-0.21086	-0.51966	-10.282	14	16	14	3UTR		0	1
hsa-miR-33a-3p	NM_001286660	TMEM68	....(((((((.(((((.....&))))).))))))).	1865	1879	1	-15.6	1	0.00463632	0.603	2.52124	1.78522	-12.8934	12	14	7	3UTR		0	1
hsa-miR-33a-3p	NM_001287036	KIAA1958	...((((((((((.(((((...&.))))))))))))))).	11600	11641	1	-19.1	1	5.26461e-07	0.441	0	0	-7.37138	15	17	15	3UTR		0	1
hsa-miR-33a-3p	NM_001288732	TEX2	(((((..((.(((((((((((.&)))))))))))...)).....))))).	4802	4829	1	-17.5	1	0.0740382	0.5	2.18228	1.3735	-8.62473	18	27	11	3UTR		0	1
hsa-miR-33a-3p	NM_001289939	SLC1A3	.(((((((((.((((.((.(((&))))).))))))))))))).	3715	3735	1	-22.1	1	6.82406e-06	0.632	3.27763	1.44369	-6.85115	18	20	13	3UTR		0	1
hsa-miR-33a-3p	NM_001289939	SLC1A3	...((.((((((((((.(((((&)))))..)))))))))))).	2735	2755	1	-20.1	1	0.00146726	0.485	0.00510977	0.00489034	-8.4155	17	20	12	3UTR		0	1
hsa-miR-33a-3p	NM_001289940	SLC1A3	.(((((((((.((((.((.(((&))))).))))))))))))).	3517	3537	1	-22.1	1	6.82406e-06	0.632	3.27763	1.44369	-6.85115	18	20	13	3UTR		0	1
hsa-miR-33a-3p	NM_001289940	SLC1A3	...((.((((((((((.(((((&)))))..)))))))))))).	2537	2557	1	-20.1	1	0.00146726	0.485	0.00510977	0.00489034	-8.4155	17	20	12	3UTR		0	1
hsa-miR-33a-3p	NM_001292039	MAPK4	.....(((((.(.(((((((((&))))))))).)))))).	1627	1644	1	-19	1	0.0173947	0.412	-0.433333	0.113275	-17.7795	15	17	9	3UTR		0	1
hsa-miR-33a-3p	NM_001292040	MAPK4	.....(((((.(.(((((((((&))))))))).)))))).	2667	2684	1	-19	1	0.0173947	0.412	-0.433333	0.113275	-17.7795	15	17	9	3UTR		0	1
hsa-miR-33a-3p	NM_001297754	GPATCH2	..((((((((((((((((((((&))))))......)))).).))))))))).	2992	3021	1	-20.1	1	0.000685101	0.676	5.53962	3.77069	-4.957	20	29	9	3UTR		0	1
hsa-miR-33a-3p	NM_001300909	KMT5B	...(((((((((...(((((((&)))))))))))))))).	1982	1999	1	-19	1	0.00191658	0.529	4.34286	4.6357	-9.39596	16	17	16	3UTR		0	1
hsa-miR-33a-3p	NM_001301036	TMCC3	.(((((((((((((((((....&)))))))..)))))))))).	5006	5026	1	-17	1	0.0239983	0.676	3.65979	3.15474	-3.79332	17	20	10	3UTR		0	1
hsa-miR-33a-3p	NM_001301167	CLEC5A	((((((((((.((((.(.((..&)).).)))).....)))))))))).	1667	1692	1	-19.7	1	0.000763926	0.515	0.0459016	-0.241113	-6.9954	17	25	10	3UTR		0	1
hsa-miR-33a-3p	NM_001301228	HMGB3	....((((.((((((((((...&)))))))))))))).	1367	1382	1	-18.6	1	0.000475259	0.382	3.74584	3.05756	-10.603	14	15	14	3UTR		0	1
hsa-miR-33a-3p	NM_001303232	PRG4	(((((((((((((((((.....&)))))))))).....))).)))).	4478	4502	1	-18.6	1	0.000172784	0.735	0.33406	0.276726	-3.93757	17	24	10	3UTR		0	1
hsa-miR-33a-3p	NM_001306208	TCF4	.(((((((((((((((......&))))))))))....))))).	2379	2399	1	-17.8	1	0.000170045	0.632	3.20391	3.26752	-3.79332	15	20	10	3UTR		0	1
hsa-miR-33a-3p	NM_001307922	RWDD4	((((((((((((((((((....&.)))))))).)))))))))).	1542	1594	1	-23.5	1	0.00218724	0.75	0.260101	1.2376	-3.93757	18	21	10	3UTR		0	1
hsa-miR-33a-3p	NM_001308043	CFLAR	....((((((((((((......&)))))))))))).	2689	2702	1	-19.6	1	0.00302609	0.324	3.27397	2.79503	-9.54656	12	13	12	3UTR		0	1
hsa-miR-33a-3p	NM_001308044	RBM23	(((.(((((((((((.......&.)))))))))))))).	9136	9190	1	-19	1	0.00054871	0.618	5.7525	4.0575	-7.20265	14	16	14	3UTR		0	1
hsa-miR-33a-3p	NM_001308100	SNCAIP	(((((((((((.((.((((((.&)))))).)).))))))).)))).	4473	4496	1	-20.2	1	0.0011033	0.662	0.592807	1.18705	-8.01983	19	23	7	3UTR		0	1
hsa-miR-33a-3p	NM_001308105	SNCAIP	(((((((((((.((.((((((.&)))))).)).))))))).)))).	2729	2752	1	-20.2	1	0.0011033	0.662	0.592807	1.18705	-8.01983	19	23	7	3UTR		0	1
hsa-miR-33a-3p	NM_001316921	TVP23B	(((((((((...(((((..(((&)))...))))).))))))))).	921	943	1	-18.4	1	0.00213024	0.588	0.165661	0.828997	-11.3517	17	22	9	3UTR		0	1
hsa-miR-33a-3p	NM_030816	ANKRD13C	..((((((((((((.((((...&.)))).)))))))).)))).	5520	5549	1	-18.8	1	0.000679827	0.618	0.762798	0.700183	-5.69245	16	20	8	3UTR		0	1
hsa-miR-33a-3p	NM_031412	GABARAPL1	........(((((((((((((.&))))))))))))).	1084	1098	1	-21.3	0	0.00287456	0.515	0.156486	0.275771	-19.4239	13	14	13	3UTR		0	1
hsa-miR-33a-3p	NM_031844	HNRNPU	....(((((((((((((((((.&)))).))))....))))))))).	3378	3401	1	-18.4	1	0.00229323	0.706	4.93867	5.50803	-9.54656	17	23	9	3UTR		0	1
hsa-miR-33a-3p	NM_032181	EVA1A	.......(((((((((......&))))))))).	1138	1148	1	-15.1	0	0.000391245	0.5	2.39908	2.26337	-17.1102	9	10	9	3UTR		0	1
hsa-miR-33a-3p	NM_032581	FAM126A	..((((((((((((.((.....&)).)))))))))))).	9649	9665	1	-19.9	1	0.000898673	0.632	0.636684	0.37029	-5.69245	14	16	12	3UTR		0	1
hsa-miR-33a-3p	NM_032961	PCDH10	(((.((((((((((.((.(((.&.))).)))))))))))).))).	8432	8470	1	-23.3	1	0.00105198	0.559	1.67606	1.6176	-7.70505	18	22	12	3UTR		0	1
hsa-miR-33a-3p	NM_033081	DIDO1	(..((((((((.(((((((...&))))))).))))))))..).	7744	7764	1	-18.7	1	0.000429535	0.603	2.27517	1.39021	-10.0056	16	20	8	3UTR	MIRT558372	0	1
hsa-miR-33a-3p	NM_033334	NR6A1	.(((((((((((..(((.....&.)))..))))))))))).	4159	4185	1	-20.8	1	0.000120816	0.544	0.280019	0.339405	-5.9393	14	18	11	3UTR		0	1
hsa-miR-33a-3p	NM_033551	LARP1	...((((((((.((((((....&)))))))))))))).	6454	6469	1	-18.7	1	7.04929e-05	0.471	0.238158	0.10926	-9.86134	14	15	14	3UTR		0	1
hsa-miR-33a-3p	NM_033551	LARP1	.(((((((((((((((((((((&)))).....)))).))).....)))))))))).	5023	5056	1	-18.9	1	0.00167803	0.529	0.478119	0.581786	-3.79332	21	33	10	3UTR		0	1
hsa-miR-33a-3p	NM_052907	TMEM132B	...(.(((((((((((((.(((&))))))))).))))))).).	4458	4478	1	-19.4	1	0.0027238	0.559	0.0131574	0.0807558	-10.6336	17	20	9	3UTR		0	1
hsa-miR-33a-3p	NM_053067	UBQLN1	...((((((((((((((((((.&))))))))).....)))))).))).	2086	2111	1	-19.3	1	0.0137831	0.662	2.16208	2.69338	-6.51454	18	25	9	3UTR		0	1
hsa-miR-33a-3p	NM_053067	UBQLN1	..((((((((((.(((.(((..&)))))).)))))))))).	3591	3609	1	-18	1	0.010095	0.588	0.0998789	0.153134	-6.24613	16	18	10	3UTR		0	1
hsa-miR-33a-3p	NM_053282	SH2D1B	....(((((((((.((((((((&))))))))))))))))).	1261	1279	1	-22	1	0.000116865	0.662	-0.110032	-0.188157	-10.4034	17	18	17	3UTR		0	1
hsa-miR-33a-3p	NM_133334	NSD2	...(((((((...((.((((((&)))))).))...))))))).	7781	7801	1	-20.7	1	0.0177923	0.426	0.744088	0.318633	-14.2083	15	20	7	3UTR		0	1
hsa-miR-33a-3p	NM_133370	YTHDC1	...(((((((.((((((.....&))))))))))))).	5464	5478	1	-18.8	1	0.00126229	0.5	2.99114	2.63239	-9.33931	13	14	13	3UTR		0	1
hsa-miR-33a-3p	NM_138962	MSI2	((((((((((((((.((((((.&)))))).))))))))...............)))))).	2125	2162	1	-25.1	1	0.0139094	0.471	0.964825	2.88312	-4.67302	20	37	8	3UTR		0	1
hsa-miR-33a-3p	NM_139158	CDK15	(((((((((((((((((.....&))))).........)))))))))))).	2029	2056	1	-21.2	1	0.0395855	0.559	0.929197	0.658403	-3.93757	17	27	12	3UTR		0	1
hsa-miR-33a-3p	NM_145000	RANBP3L	(((((((((((((..((.....&.))...))))))))))))).	3535	3581	1	-21.3	1	0.000395932	0.662	1.21244	1.40614	-5.52986	15	20	13	3UTR		0	1
hsa-miR-33a-3p	NM_152277	UBTD2	(((((((((.(((((.((((((&))))..)).)))))....))))))))).	1102	1130	1	-19.4	1	0.00371679	0.588	0.573929	0.654131	-5.41313	20	28	9	3UTR		0	1
hsa-miR-33a-3p	NM_152375	KLHDC7A	.(((((((..((((.((((((.&)))))).))))...))))))).	4983	5005	1	-17.9	1	0.133877	0.706	1.82426	1.7774	-6.82767	17	22	7	3UTR		0	1
hsa-miR-33a-3p	NM_152388	TMEM237	(((((((((((((((((.((..&)))).))))))))).))).))).	3270	3293	1	-19.9	1	0.00242272	0.588	-0.41073	0.142191	-3.93757	19	23	9	3UTR		0	1
hsa-miR-33a-3p	NM_152624	DCP2	...((.(((((((((((((...&))))))))))))))).	3492	3508	1	-22.3	1	0.0119306	0.588	1.32253	0.467292	-8.4155	15	16	15	3UTR		0	1
hsa-miR-33a-3p	NM_152663	RALGPS2	..((((((((((((........&)))))))))))).	4106	4119	1	-16.6	1	0.00119848	0.603	0.963016	1.32426	-5.9255	12	13	12	3UTR		0	1
hsa-miR-33a-3p	NM_152682	RWDD4	((((((((((((((((((....&.)))))))).)))))))))).	1546	1598	1	-23.5	1	0.00218724	0.75	0.256253	1.28055	-3.93757	18	21	10	3UTR		0	1
hsa-miR-33a-3p	NM_153184	CADM2	.((((((((((((((((.....&.))))))))))).))))).	3250	3282	1	-17.5	1	0.00288071	0.691	1.4643	1.82298	-3.79332	16	19	11	3UTR		0	1
hsa-miR-33a-3p	NM_153711	CALHM5	(((((((((((((((.(.((((&)))).).)))))).....))))))))).	5734	5762	1	-21.8	1	0.0343584	0.574	0.167641	0.162448	-4.17062	20	28	9	3UTR		0	1
hsa-miR-33a-3p	NM_173078	SLITRK4	((.(((((((((((.((.((((&)))).)).))))))))))).)).	2976	2999	1	-20.5	1	1.21439e-05	0.588	1.22491	1.42126	-6.23056	19	23	11	3UTR		0	1
hsa-miR-33a-3p	NM_173359	EIF4E3	.(((((((((((((.(..((..&))..).))))))))))))).	1493	1513	1	-20.9	1	0.014583	0.618	0.41727	0.355731	-4.52877	16	20	13	3UTR		0	1
hsa-miR-33a-3p	NM_173543	DZIP1L	....((((((((((((......&)))))))))))).	3012	3025	1	-18.4	1	0.000139855	0.529	3.10498	2.525	-9.54656	12	13	12	3UTR		0	1
hsa-miR-33a-3p	NM_173569	UBN2	.((((((((((((((((.....&)))))))))....................))))))).	4412	4449	1	-19.3	1	0.299272	0.559	3.66749	3.16901	-3.79332	16	37	9	3UTR		0	1
hsa-miR-33a-3p	NM_173601	GXYLT1	..((((((((((((....((((&.))))...)))))))))))).	2917	2963	1	-22.1	1	0.000108506	0.574	0.523383	0.0703962	-5.9255	16	21	12	3UTR		0	1
hsa-miR-33a-3p	NM_198467	RSBN1L	((((((((..((((((((((..&)))))))))))))))))).	2729	2748	1	-24.1	1	0.000385186	0.647	5.19724	3.92583	-6.23647	18	19	18	3UTR		0	1
hsa-miR-33a-3p	NM_198793	CD47	...((((((((..(((((((((&)))))))))...)))))))).	4213	4234	1	-21.2	1	0.000700737	0.647	1.76051	1.62314	-11.1505	17	21	9	3UTR		0	1
hsa-miR-33a-3p	NM_198901	SRI	....((((.((((.((((((..&)))))).)))))))).	1902	1918	1	-19.6	1	0.000847957	0.632	2.50522	1.96315	-11.4598	14	16	8	3UTR		0	1
hsa-miR-33a-3p	NM_203472	SELENOS	((((((((((((((.(((..((&.))..)))))))))))))).))).	807	854	1	-22.9	1	3.22898e-05	0.515	-0.0770378	1.54232	-4.67302	19	24	14	3UTR		0	1
hsa-miR-33a-3p	NM_214711	PRR27	...(((((((((((((......&.))))))))))).)).	3256	3283	1	-17.7	1	0.000723803	0.662	0.187611	0.0476493	-6.51454	13	16	11	3UTR		0	1
hsa-miR-33a-3p	XM_005252428	DIP2C	((((((..((.((((((.....&))))))))..)))))).	6285	6302	1	-21	1	0.000351885	0.471	0	0	-10.6197	14	17	8	3UTR		0	1
hsa-miR-33a-3p	XM_005264850	LRRC3B	.((((((((((((((((.....&)))))))).)))))))).	2519	2537	1	-23.5	1	0.000500158	0.588	0	0	-3.79332	16	18	8	3UTR		0	1
hsa-miR-33a-3p	XM_005269776	KCNMA1	.((((((((((.(((.(((((.&))))).))).)))))))))).	8867	8888	1	-23.3	1	0.000248764	0.574	0	0	-7.37318	18	21	10	3UTR		0	1
hsa-miR-33a-3p	XM_005269776	KCNMA1	.(((((((((((((((..(((.&)))..))))).)))))))))).	3949	3971	1	-21.2	1	0.000460959	0.632	0	0	-3.79332	18	22	10	3UTR		0	1
hsa-miR-33a-3p	XM_005269778	KCNMA1	.((((((((((.(((.(((((.&))))).))).)))))))))).	8943	8964	1	-23.3	1	0.000248764	0.574	0	0	-7.37318	18	21	10	3UTR		0	1
hsa-miR-33a-3p	XM_005269778	KCNMA1	.(((((((((((((((..(((.&)))..))))).)))))))))).	4025	4047	1	-21.2	1	0.000460959	0.632	0	0	-3.79332	18	22	10	3UTR		0	1
hsa-miR-33a-3p	XM_005269781	KCNMA1	.((((((((((.(((.(((((.&))))).))).)))))))))).	8934	8955	1	-23.3	1	0.000248764	0.574	0	0	-7.37318	18	21	10	3UTR		0	1
hsa-miR-33a-3p	XM_005269781	KCNMA1	.(((((((((((((((..(((.&)))..))))).)))))))))).	4016	4038	1	-21.2	1	0.000460959	0.632	0	0	-3.79332	18	22	10	3UTR		0	1
hsa-miR-33a-3p	XM_005269787	KCNMA1	.((((((((((.(((.(((((.&))))).))).)))))))))).	8786	8807	1	-23.3	1	0.000248764	0.574	0	0	-7.37318	18	21	10	3UTR		0	1
hsa-miR-33a-3p	XM_005269787	KCNMA1	.(((((((((((((((..(((.&)))..))))).)))))))))).	3868	3890	1	-21.2	1	0.000460959	0.632	0	0	-3.79332	18	22	10	3UTR		0	1
hsa-miR-33a-3p	XM_005269789	KCNMA1	.((((((((((.(((.(((((.&))))).))).)))))))))).	8853	8874	1	-23.3	1	0.000248764	0.574	0	0	-7.37318	18	21	10	3UTR		0	1
hsa-miR-33a-3p	XM_005269789	KCNMA1	.(((((((((((((((..(((.&)))..))))).)))))))))).	3935	3957	1	-21.2	1	0.000460959	0.632	0	0	-3.79332	18	22	10	3UTR		0	1
hsa-miR-33a-3p	XM_005269792	KCNMA1	.((((((((((.(((.(((((.&))))).))).)))))))))).	8847	8868	1	-23.3	1	0.000248764	0.574	0	0	-7.37318	18	21	10	3UTR		0	1
hsa-miR-33a-3p	XM_005269792	KCNMA1	.(((((((((((((((..(((.&)))..))))).)))))))))).	3929	3951	1	-21.2	1	0.000460959	0.632	0	0	-3.79332	18	22	10	3UTR		0	1
hsa-miR-33a-3p	XM_005269796	KCNMA1	.((((((((((.(((.(((((.&))))).))).)))))))))).	8760	8781	1	-23.3	1	0.000248764	0.574	0	0	-7.37318	18	21	10	3UTR		0	1
hsa-miR-33a-3p	XM_005269796	KCNMA1	.(((((((((((((((..(((.&)))..))))).)))))))))).	3842	3864	1	-21.2	1	0.000460959	0.632	0	0	-3.79332	18	22	10	3UTR		0	1
hsa-miR-33a-3p	XM_006713654	AMOTL2	((.(((((((.((((.(((...&.))).))))))))))).)).	3195	3230	1	-19.4	1	1.75575e-06	0.515	0	0	-8.55294	16	20	11	3UTR		0	1
hsa-miR-33a-3p	XM_006720191	GPATCH2L	....((((((((((((((((..&)))))))).)))))))).	10968	10986	1	-23.2	1	0.000812778	0.5	0	0	-9.54656	16	18	8	3UTR		0	1
hsa-miR-33a-3p	XM_011510549	AGAP1	...((((((((((((.......&.)))))))))))).	8485	8510	1	-17.5	1	7.87387e-07	0.441	0	0	-6.74759	12	14	12	3UTR		0	1
hsa-miR-33a-3p	XM_011515316	GRB10	.(((((((((((((((((((..&.)))).)))))))).))))))).	2713	2747	1	-24.5	1	0.000650513	0.618	0	0	-3.79332	19	23	8	3UTR		0	1
hsa-miR-33a-3p	XM_011516528	SRI	....((((.((((.((((((..&)))))).)))))))).	1813	1829	1	-19.6	1	0.000847957	0.632	0	0	-11.4598	14	16	8	3UTR		0	1
hsa-miR-33a-3p	XM_011524998	TEX2	.......(((((.(((((((..&))))))).))))).	3956	3970	1	-19.6	0	0.000779655	0.515	0	0	-18.3994	12	14	7	3UTR		0	1
hsa-miR-33a-3p	XM_011535230	RNASEH2B	..((((((((.((((((((...&))))))))))))..)))).	2827	2846	1	-19.1	1	0.00035738	0.662	0	0	-7.78178	16	19	12	3UTR		0	1
hsa-miR-33a-3p	XM_011535231	RNASEH2B	..((((((((.((((((((...&))))))))))))..)))).	2782	2801	1	-19.1	1	0.00035738	0.662	0	0	-7.78178	16	19	12	3UTR		0	1
hsa-miR-33a-3p	XM_011539528	INPP5F	..((((((((.(((.((.....&))))))))))))).	4394	4408	1	-17.3	1	0.00409724	0.574	0	0	-8.51722	13	14	13	3UTR		0	1
hsa-miR-33a-3p	XM_011539780	KCNMA1	.((((((((((.(((.(((((.&))))).))).)))))))))).	8946	8967	1	-23.3	1	0.000248764	0.574	0	0	-7.37318	18	21	10	3UTR		0	1
hsa-miR-33a-3p	XM_011539780	KCNMA1	.(((((((((((((((..(((.&)))..))))).)))))))))).	4028	4050	1	-21.2	1	0.000460959	0.632	0	0	-3.79332	18	22	10	3UTR		0	1
hsa-miR-33a-3p	XM_011539785	KCNMA1	.((((((((((.(((.(((((.&))))).))).)))))))))).	8847	8868	1	-23.3	1	0.000248764	0.574	0	0	-7.37318	18	21	10	3UTR		0	1
hsa-miR-33a-3p	XM_011539785	KCNMA1	.(((((((((((((((..(((.&)))..))))).)))))))))).	3929	3951	1	-21.2	1	0.000460959	0.632	0	0	-3.79332	18	22	10	3UTR		0	1
hsa-miR-33a-3p	XM_017000683	NTNG1	...(((((((.(((((((((..&.))))))))).))))))).	5907	5940	1	-25.9	1	0.0147282	0.618	0	0	-9.33931	16	19	9	3UTR		0	1
hsa-miR-33a-3p	XM_017000683	NTNG1	..((((..((((((((((((..&)))))))))))))))).	2479	2496	1	-22.7	1	0.000644952	0.574	0	0	-8.81432	16	17	16	3UTR		0	1
hsa-miR-33a-3p	XM_017001363	NFIA	....((((((.((..((((((.&))))))..)).)))))).	7365	7383	1	-20.5	1	0.0294386	0.603	0	0	-13.9636	14	18	6	3UTR		0	1
hsa-miR-33a-3p	XM_017002541	EFCAB2	(((.(((((((((((((..(((&.))))))))))))))))))).	808	857	1	-24.9	1	3.41673e-05	0.426	0	0	-6.9696	19	21	19	3UTR		0	1
hsa-miR-33a-3p	XM_017007529	SLC4A7	....((((((((.((((.(((.&.))))))).)))))))).	2681	2715	1	-21.3	1	0.000234874	0.618	0	0	-10.8357	15	18	8	3UTR		0	1
hsa-miR-33a-3p	XM_017012045	GRB10	.(((((((((((((((((((..&.)))).)))))))).))))))).	2375	2409	1	-24.5	1	0.000650513	0.618	0	0	-3.79332	19	23	8	3UTR		0	1
hsa-miR-33a-3p	XM_017012067	GRB10	.(((((((((((((((((((..&.)))).)))))))).))))))).	2773	2807	1	-24.5	1	0.000650513	0.618	0	0	-3.79332	19	23	8	3UTR		0	1
hsa-miR-33a-3p	XM_017016222	KCNMA1	.((((((((((.(((.(((((.&))))).))).)))))))))).	8757	8778	1	-23.3	1	0.000248764	0.574	0	0	-7.37318	18	21	10	3UTR		0	1
hsa-miR-33a-3p	XM_017016222	KCNMA1	.(((((((((((((((..(((.&)))..))))).)))))))))).	3839	3861	1	-21.2	1	0.000460959	0.632	0	0	-3.79332	18	22	10	3UTR		0	1
hsa-miR-33a-3p	XM_017019698	KLHL42	..(((((((((((((((.(((.&))))))))))))).))))).	5267	5287	1	-19.5	1	0.00807317	0.574	0	0	-4.957	18	20	13	3UTR		0	1
hsa-miR-33a-3p	XM_017022761	SV2B	.....(((((((((((((((..&)))))..)))))))))).	5104	5122	1	-20	1	0.000842687	0.485	0	0	-13.6656	15	18	10	3UTR		0	1
hsa-miR-33a-3p	XM_024447159	ASPH	(((.(.(((((((((..(((((&)))))...))))))))).).))).	3830	3854	1	-20.5	1	0.00528363	0.676	0	0	-9.1036	18	24	9	3UTR		0	1
hsa-miR-33a-3p	XM_024447678	EHMT1	(((((((((((((((.(((((.&))))))))))...........)))))))))).	2975	3007	1	-21.1	1	0.000171596	0.593	0	0	-4.17062	20	32	10	3UTR		0	1
hsa-miR-33a-3p	XM_024447984	KCNMA1	.((((((((((.(((.(((((.&))))).))).)))))))))).	8931	8952	1	-23.3	1	0.000248764	0.574	0	0	-7.37318	18	21	10	3UTR		0	1
hsa-miR-33a-3p	XM_024447984	KCNMA1	.(((((((((((((((..(((.&)))..))))).)))))))))).	4013	4035	1	-21.2	1	0.000460959	0.632	0	0	-3.79332	18	22	10	3UTR		0	1
hsa-miR-33a-3p	XM_024447985	KCNMA1	.((((((((((.(((.(((((.&))))).))).)))))))))).	8769	8790	1	-23.3	1	0.000248764	0.574	0	0	-7.37318	18	21	10	3UTR		0	1
hsa-miR-33a-3p	XM_024447985	KCNMA1	.(((((((((((((((..(((.&)))..))))).)))))))))).	3851	3873	1	-21.2	1	0.000460959	0.632	0	0	-3.79332	18	22	10	3UTR		0	1
hsa-miR-33a-3p	XM_024447987	KCNMA1	.((((((((((.(((.(((((.&))))).))).)))))))))).	8960	8981	1	-23.3	1	0.000248764	0.574	0	0	-7.37318	18	21	10	3UTR		0	1
hsa-miR-33a-3p	XM_024447987	KCNMA1	.(((((((((((((((..(((.&)))..))))).)))))))))).	4042	4064	1	-21.2	1	0.000460959	0.632	0	0	-3.79332	18	22	10	3UTR		0	1
hsa-miR-33a-3p	XM_024447988	KCNMA1	.((((((((((.(((.(((((.&))))).))).)))))))))).	8798	8819	1	-23.3	1	0.000248764	0.574	0	0	-7.37318	18	21	10	3UTR		0	1
hsa-miR-33a-3p	XM_024447988	KCNMA1	.(((((((((((((((..(((.&)))..))))).)))))))))).	3880	3902	1	-21.2	1	0.000460959	0.632	0	0	-3.79332	18	22	10	3UTR		0	1
hsa-miR-33a-3p	XM_024447989	KCNMA1	.((((((((((.(((.(((((.&))))).))).)))))))))).	8798	8819	1	-23.3	1	0.000248764	0.574	0	0	-7.37318	18	21	10	3UTR		0	1
hsa-miR-33a-3p	XM_024447989	KCNMA1	.(((((((((((((((..(((.&)))..))))).)))))))))).	3880	3902	1	-21.2	1	0.000460959	0.632	0	0	-3.79332	18	22	10	3UTR		0	1
hsa-miR-33a-3p	XM_024447990	KCNMA1	.((((((((((.(((.(((((.&))))).))).)))))))))).	8786	8807	1	-23.3	1	0.000248764	0.574	0	0	-7.37318	18	21	10	3UTR		0	1
hsa-miR-33a-3p	XM_024447990	KCNMA1	.(((((((((((((((..(((.&)))..))))).)))))))))).	3868	3890	1	-21.2	1	0.000460959	0.632	0	0	-3.79332	18	22	10	3UTR		0	1
hsa-miR-33a-3p	NM_014671	UBE3C	...((((((((((((.......&)))))))))))).	4716	4729	1	-18.7	1	1.62248e-06	0.441	-0.550417	-0.192128	-6.74759	12	13	12	3UTR		0	1
hsa-miR-33a-3p	NM_014707	HDAC9	...(((((((((((.((((...&.)))).))))))))))).	3015	3057	1	-20.6	1	0.000920519	0.559	1.99985	4.20064	-7.24999	15	18	11	3UTR		0	1
hsa-miR-33a-3p	NM_014743	KIAA0232	(((((.(((((((((.......&))))))))).))))).	6188	6204	1	-18.9	1	4.79043e-06	0.5	0.639133	0.303169	-6.07158	14	16	9	3UTR		0	1
hsa-miR-33a-3p	NM_014795	ZEB2	......(((((((.((((((((&)))))))))))).))).	4472	4489	1	-18.1	0	0.0582165	0.632	6.20996	5.12129	-16.4234	15	17	12	3UTR		0	1
hsa-miR-33a-3p	NM_014848	SV2B	.....(((((((((((((((..&)))))..)))))))))).	5183	5201	1	-20	1	0.000842687	0.485	-0.386384	-0.161715	-13.6656	15	18	10	3UTR		0	1
hsa-miR-33a-3p	NM_014917	NTNG1	..((((..((((((((((((..&)))))))))))))))).	2369	2386	1	-22.7	1	0.000644952	0.574	3.9939	2.69723	-8.81432	16	17	16	3UTR		0	1
hsa-miR-33a-3p	NM_014974	DIP2C	((((((..((.((((((.....&))))))))..)))))).	6045	6062	1	-21	1	0.000351885	0.471	3.81532	5.40299	-10.6197	14	17	8	3UTR		0	1
hsa-miR-33a-3p	NM_015315	LARP1	...((((((((.((((((....&)))))))))))))).	5925	5940	1	-18.7	1	7.04929e-05	0.471	0.238158	0.10926	-9.86134	14	15	14	3UTR		0	1
hsa-miR-33a-3p	NM_015315	LARP1	.(((((((((((((((((((((&)))).....)))).))).....)))))))))).	4494	4527	1	-18.9	1	0.00167803	0.529	0.478119	0.581786	-3.79332	21	33	10	3UTR		0	1
hsa-miR-33a-3p	NM_015535	SPATS2L	(((((((((((.(.(((.(((.&.)))))).)))))))))))).	2730	2779	1	-20.6	1	0.000905458	0.5	-0.269498	-0.0472731	-8.14122	18	21	12	3UTR		0	1
hsa-miR-33a-3p	NM_015578	LSM14A	((((.(((((((((((((....&.)))))))).))))))))).	2917	2955	1	-20.8	1	0.0856468	0.691	1.43455	1.7766	-8.05661	17	20	9	3UTR		0	1
hsa-miR-33a-3p	NM_015617	PYGO1	..........(((((((((((.&))))))))))).	3564	3576	1	-18	0	0.00034994	0.647	1.09528	0.764537	-21.7228	11	12	11	3UTR		0	1
hsa-miR-33a-3p	NM_015642	ZBTB20	.((((((((((((.(.......&).)))))))))))).	22742	22757	1	-17.1	1	4.83911e-05	0.588	0.721116	1.02602	-4.88321	13	15	12	3UTR		0	1
hsa-miR-33a-3p	NM_016028	KMT5B	...(((((((((...(((((((&)))))))))))))))).	2059	2076	1	-19	1	0.00191658	0.529	1.87315	3.45742	-9.39596	16	17	16	3UTR		0	1
hsa-miR-33a-3p	NM_016395	HACD3	((((((..(((((.(((.....&.))).))))))))))).	1856	1879	1	-19.8	1	6.40198e-06	0.603	0.207018	0.372036	-8.65174	14	17	11	3UTR		0	1
hsa-miR-33a-3p	NM_017637	BNC2	((((((((((..(((((((((.&))).)))))))))))))))).	8027	8048	1	-20.6	1	0.0189404	0.559	0.84936	1.49386	-10.1092	19	21	16	3UTR		0	1
hsa-miR-33a-3p	NM_017700	ARHGEF38	..((.(((((((((((......&.))))))))))).)).	1204	1246	1	-18.2	1	3.62781e-05	0.5	0.052187	-0.42735	-9.07604	13	16	11	3UTR		0	1
hsa-miR-33a-3p	NM_017926	GPATCH2L	....((((((((((((((((..&)))))))).)))))))).	10973	10991	1	-23.2	1	0.000812778	0.5	-0.00987401	0.154987	-9.54656	16	18	8	3UTR		0	1
hsa-miR-33a-3p	NM_017972	GPATCH2L	....((((((((((((((((..&)))))))).)))))))).	10888	10906	1	-23.2	1	0.000812778	0.5	-0.00987401	0.154987	-9.54656	16	18	8	3UTR		0	1
hsa-miR-33a-3p	NM_018084	CCDC88A	.((((((((.(((((((((((.&)))))))).))).)))))))).	9231	9253	1	-19.5	1	0.00673004	0.721	0.227936	0.843041	-5.03583	19	22	8	3UTR		0	1
hsa-miR-33a-3p	NM_018107	RBM23	(((.(((((((((((.......&.)))))))))))))).	9249	9303	1	-19	1	0.00054871	0.618	4.62458	4.42733	-7.20265	14	16	14	3UTR		0	1
hsa-miR-33a-3p	NM_018242	SLC47A1	....((.((((((((((.....&.)))))))))).)).	2423	2444	1	-20.7	1	0.0259561	0.574	-0.0388427	0.180181	-11.0902	12	15	10	3UTR		0	1
hsa-miR-33a-3p	NM_018469	TEX2	(((((..((.(((((((((((.&)))))))))))...)).....))))).	4823	4850	1	-17.5	1	0.0740382	0.5	2.18228	1.3735	-8.62473	18	27	11	3UTR		0	1
hsa-miR-33a-3p	NM_018717	MAML3	....((((((.(((((((((((&))))))).)))).)))))).	6165	6185	1	-24.3	1	0.00373177	0.544	2.05734	1.67882	-12.3713	17	20	7	3UTR		0	1
hsa-miR-33a-3p	NM_018947	CYCS	..(((((((((((((((.....&))))))).)))).)))).	4991	5009	1	-18.7	1	0.000151029	0.515	1.93502	1.98594	-4.957	15	18	7	3UTR		0	1
hsa-miR-33a-3p	NM_020144	PAPOLB	.....((((((((((((((((.&))))))))))).))))).	2671	2689	1	-21	1	0.000144409	0.632	4.15502	3.22781	-13.6656	16	18	11	3UTR		0	1
hsa-miR-33a-3p	NM_020399	GOPC	..((.(((((.((((((.(((.&))).))))))))))).)).	1659	1678	1	-19.1	1	0.00632049	0.544	0.957308	1.63665	-11.9008	16	19	11	3UTR		0	1
hsa-miR-33a-3p	NM_020698	TMCC3	.(((((((((((((((((....&)))))))..)))))))))).	5132	5152	1	-17	1	0.0239983	0.676	4.28455	4.12359	-3.79332	17	20	10	3UTR		0	1
hsa-miR-33a-3p	NM_020910	KIAA1549	...(((((((((((.((.....&))...))))))))))).	5957	5974	1	-19.3	1	1.21576e-06	0.515	1.23197	1.02316	-7.24999	13	17	11	3UTR		0	1
hsa-miR-33a-3p	NM_020922	WNK3	(((((((((..((((((.(((.&)))))).))).))))))))).	6956	6977	1	-18	1	0.012978	0.603	0.607142	1.3718	-8.00486	18	21	9	3UTR		0	1
hsa-miR-33a-3p	NM_020974	SCUBE2	..(((((((((.(((((.....&)))))..))))))))).	3628	3645	1	-19.3	1	0.00809168	0.691	4.69981	3.67469	-8.3038	14	17	9	3UTR		0	1
hsa-miR-33a-3p	NM_022160	DMRTA1	..((.(((((.((((((((...&)))))))).))))).)).	2775	2793	1	-19.6	1	0.00334472	0.603	0.510734	0.221885	-11.9008	15	18	8	3UTR		0	1
hsa-miR-33a-3p	NM_022474	MPP5	.((((((((((((..((((...&.))))....)))))))))))).	4007	4055	1	-17.5	1	0.00135765	0.706	0.325932	0.679182	-5.38561	16	22	12	3UTR		0	1
hsa-miR-33a-3p	NM_022482	GZF1	......(((((((((((((((.&))))))))))).....)))).	3871	3892	1	-18.1	0	0.0202621	0.588	0.551099	0.845017	-15.5666	15	21	11	3UTR		0	1
hsa-miR-33a-3p	NM_024026	MRPL57	...(((((((((((((((....&.)))).))))))))))).	1574	1621	1	-21.9	1	0.00042978	0.559	0.176756	-0.119046	-6.51454	15	18	11	3UTR		0	1
hsa-miR-33a-3p	NM_024611	ICE2	....(((((((((.(((((...&.))))).))))))))).	6259	6301	1	-19.4	1	0.00738708	0.618	1.94452	1.32856	-10.4034	14	17	9	3UTR		0	1
hsa-miR-33a-3p	NM_002249	KCNN3	((((.(((((((((.(((....&)))))))))))))))).	4071	4088	1	-18.8	1	0.0155084	0.588	-0.233565	-0.417067	-8.79206	16	17	16	3UTR		0	1
hsa-miR-33a-3p	NM_002487	NDN	..((.((((((((((.(.....&.).)))))))))).)).	1075	1110	1	-19.7	1	0.000358421	0.5	1.3441	1.16947	-9.30909	13	17	10	3UTR		0	1
hsa-miR-33a-3p	NM_002747	MAPK4	.....(((((.(.(((((((((&))))))))).)))))).	3043	3060	1	-19	1	0.0173947	0.412	-0.433333	0.113275	-17.7795	15	17	9	3UTR		0	1
hsa-miR-33a-3p	NM_002998	SDC2	((.(.(((((.(((.(((((((&)))))))))).))))).)..)).	2712	2735	1	-21.1	1	0.0154894	0.485	0.347084	0.218364	-13.1744	18	23	10	3UTR		0	1
hsa-miR-33a-3p	NM_003130	SRI	....((((.((((.((((((..&)))))).)))))))).	1897	1913	1	-19.6	1	0.000847957	0.632	2.93262	2.97073	-11.4598	14	16	8	3UTR		0	1
hsa-miR-33a-3p	NM_003262	SEC62	((((((((((((((((..(((.&)))..))))))............)))))))))).	2232	2266	1	-18.5	1	0.00319767	0.676	1.76372	2.11821	-3.93757	19	34	10	3UTR	MIRT354894	0	1
hsa-miR-33a-3p	NM_003276	TMPO	.....((((((((((((.((..&)).)))))))))))).	3427	3443	1	-18.5	1	0.0272551	0.662	0.548673	0.673983	-13.6656	14	16	12	3UTR		0	1
hsa-miR-33a-3p	NM_003297	NR2C1	..((((((((((((.((.((((&)))).))..)))))))))))).	3641	3663	1	-17.6	1	0.00982367	0.706	2.57132	4.06327	-5.69245	18	22	12	3UTR		0	1
hsa-miR-33a-3p	NM_003457	ZNF207	(((((((((((.(((((.....&.))))).))))))))))).	11338	11367	1	-20.8	1	8.20749e-05	0.647	0	0	-7.28438	16	19	11	3UTR	MIRT196784	0	1
hsa-miR-33a-3p	NM_003615	SLC4A7	....((((((((.((((.(((.&.))))))).)))))))).	3864	3898	1	-21.3	1	0.000234874	0.618	1.43064	1.32919	-10.8357	15	18	8	3UTR		0	1
hsa-miR-33a-3p	NM_003615	SLC4A7	((...((((((((((((.....&))))))))))))...)).	4178	4196	1	-18.6	1	0.00115038	0.603	3.03284	3.04968	-12.6462	14	18	12	3UTR		0	1
hsa-miR-33a-3p	NM_003713	PLPP3	((((((((((((((.((.....&)).)))))).)))))))).	3063	3082	1	-20.7	1	0.000492224	0.735	0.723573	0.597206	-4.67302	16	19	8	3UTR		0	1
hsa-miR-33a-3p	NM_004028	AQP4	.(((((((((.(((((((....&)))))))...))))))))).	4145	4165	1	-17.7	1	0.00261038	0.676	3.88742	3.10801	-6.6181	16	20	9	3UTR		0	1
hsa-miR-33a-3p	NM_004054	C3AR1	...(((((((((((.((((((.&))))))))))....))))))).	2140	2162	1	-20.2	1	1.43373e-06	0.515	1.3039	1.32586	-7.24999	17	22	10	3UTR		0	1
hsa-miR-33a-3p	NM_004172	SLC1A3	...((.((((((((((.(((((&)))))..)))))))))))).	2873	2893	1	-20.1	1	0.00146726	0.485	0.819754	0.463345	-8.4155	17	20	12	3UTR		0	1
hsa-miR-33a-3p	NM_004307	APBB2	.(((((((((((((((((((..&))))).))).)))).))))))).	4781	4804	1	-22	1	0.00132962	0.574	0.370454	0.52588	-3.79332	19	23	7	3UTR		0	1
hsa-miR-33a-3p	NM_004331	BNIP3L	(((((((((((((((.((....&.)).)))))))))))).))).	1769	1811	1	-18.1	1	0.00193088	0.574	0.64694	1.1492	-4.17062	17	21	12	3UTR		0	1
hsa-miR-33a-3p	NM_004501	HNRNPU	....(((((((((((((((((.&)))).))))....))))))))).	3303	3326	1	-18.4	1	0.00229323	0.706	4.85539	5.37428	-9.54656	17	23	9	3UTR		0	1
hsa-miR-33a-3p	NM_004703	RABEP1	...((((((((((((.(.....&).))))))).))))).	3386	3402	1	-18	1	0.0036267	0.632	0.698713	0.776575	-6.74759	13	16	7	3UTR		0	1
hsa-miR-33a-3p	NM_004726	REPS2	.((((((((((..((((.....&)))))))))))))).	7774	7789	1	-16.4	1	0.00344947	0.618	0.892842	1.33726	-8.42926	14	15	14	3UTR		0	1
hsa-miR-33a-3p	NM_004738	VAPB	..(((((.((((((((((....&.)))))))))).))))).	1471	1515	1	-23.1	1	0.00229627	0.485	0.0611672	0.231504	-7.27064	15	18	10	3UTR		0	1
hsa-miR-33a-3p	NM_004744	LRAT	...((((((((((((((.....&)))))))))))))).	2922	2937	1	-20.3	1	0.000313368	0.632	0.210977	-0.0980518	-6.51454	14	15	14	3UTR		0	1
hsa-miR-33a-3p	NM_004788	UBE4A	((.(((((((((((((((.((.&)).)))))))).............))))))).)).	5893	5928	1	-17.8	1	5.5361e-05	0.574	0.958556	0.955107	-5.49511	19	35	8	3UTR		0	1
hsa-miR-33a-3p	NM_004898	CLOCK	((.(((((((((((.((((...&))))...))))))))))).)).	7824	7846	1	-20	1	2.80293e-06	0.632	3.8398	3.97051	-6.23056	17	22	11	3UTR		0	1
hsa-miR-33a-3p	NM_005020	PDE1C	...((((((((((.(((.....&))))))))))))).	4751	4765	1	-18	1	0.000520647	0.574	0.359171	0.544821	-7.37138	13	14	13	3UTR		0	1
hsa-miR-33a-3p	NM_005044	PRKX	.((((((((((((...(((((.&)))))...)))))))))))).	2921	2942	1	-19.5	1	0.00338395	0.632	0.0489762	-0.291585	-5.61866	17	21	12	3UTR		0	1
hsa-miR-33a-3p	NM_005065	SEL1L	((((((((((...((((.....&))))..)))))))))).	2604	2621	1	-19.7	1	0.00158218	0.5	0.119074	0.508823	-11.3983	14	17	10	3UTR		0	1
hsa-miR-33a-3p	NM_005246	FER	.(((.((((((((((((((((.&))))))))............)))))))).))).	7457	7490	1	-20	1	0.0274084	0.574	0	0	-7.91236	19	33	8	3UTR		0	1
hsa-miR-33a-3p	NM_005409	CXCL11	((((((((((((.(((.(((((&.)))))))).)))))))))))).	815	854	1	-24.7	1	0.000199184	0.618	-0.0323932	0.273022	-5.22671	20	23	12	3UTR		0	1
hsa-miR-33a-3p	NM_005460	SNCAIP	(((((((((((.((.((((((.&)))))).)).))))))).)))).	2957	2980	1	-20.2	1	0.0011033	0.662	0.592807	1.18705	-8.01983	19	23	7	3UTR		0	1
hsa-miR-33a-3p	NM_005761	PLXNC1	(((.((((((((((((((....&.)))))))).)))))).))).	6977	7025	1	-20.4	1	0.0106961	0.5	0.596687	1.74546	-6.9696	17	21	8	3UTR		0	1
hsa-miR-33a-3p	NM_005807	PRG4	(((((((((((((((((.....&)))))))))).....))).)))).	4601	4625	1	-18.6	1	0.000172784	0.735	0.33406	0.276726	-3.93757	17	24	10	3UTR		0	1
hsa-miR-33a-3p	NM_005966	NAB1	....((((((((((.(((((..&))).)))))))))))).	2212	2229	1	-18	1	0.000157602	0.544	1.57094	2.32841	-10.282	15	17	12	3UTR		0	1
hsa-miR-33a-3p	NM_006246	PPP2R5E	..((((.(((((((((((((((&)))).......))))))))))).)))).	6603	6631	1	-22.4	1	0.000332662	0.587	4.05703	1.94333	-6.50069	19	28	11	3UTR		0	1
hsa-miR-33a-3p	NM_006313	USP15	...(((((((((((((((....&.))).)))))))))))).	3486	3523	1	-22.8	1	0.000500857	0.647	1.04745	1.7256	-6.51454	15	18	12	3UTR	MIRT066325	0	1
hsa-miR-33a-3p	NM_006581	FUT9	.((((((((((.((((((((((&))))....)))).)).)))))))))).	11096	11123	1	-19.3	1	0.00402378	0.515	0.794699	0.620709	-7.14013	20	27	10	3UTR		0	1
hsa-miR-33a-3p	NM_006717	SPIN1	...((((((..((((((((...&.))))))))..)))))).	3813	3847	1	-20	1	0.000332721	0.632	3.34944	3.24501	-10.5818	14	18	8	3UTR		0	1
hsa-miR-33a-3p	NM_006750	SNTB2	.....((((((((((((.((((&.)))))))))))))))).	3159	3200	1	-23.8	1	0.000269426	0.426	-0.207431	0.0226818	-13.6656	16	18	16	3UTR		0	1
hsa-miR-33a-3p	NM_006887	ZFP36L2	(((..((((((((..((((((.&))))))))))))))....))).	2941	2963	1	-17.4	1	0.00270744	0.632	3.60461	3.79586	-12.6809	17	22	14	3UTR	MIRT552560	0	1
hsa-miR-33a-3p	NM_006888	CALM1	.....((((((((((((((((.&)))))))))))......))))).	3424	3447	1	-20.3	1	0.000179659	0.647	1.21501	1.31225	-13.6656	16	23	11	3UTR		0	1
hsa-miR-33a-3p	NM_006936	SUMO3	....((((((.(((.(((((..&.)))))))).)))))).	455	499	1	-18.1	1	0.00223266	0.471	-0.13975	0.680296	-13.1068	14	17	8	3UTR		0	1
hsa-miR-33a-3p	NM_007085	FSTL1	(((((((((((((((((.....&))).))))).))))).)))).	2770	2791	1	-18.5	1	0.00147122	0.632	0.143967	0.807668	-3.93757	17	21	5	3UTR		0	1
hsa-miR-33a-3p	NM_007199	IRAK3	........((((((((((((..&))))).))))))).	4924	4938	1	-19.4	0	7.29111e-05	0.529	0.479068	0.32617	-19.4239	12	14	7	3UTR		0	1
hsa-miR-33a-3p	NM_012069	ATP1B4	....(((((((((((((((...&.))).)))))))))))).	1279	1311	1	-19.8	1	0.00418653	0.618	1.70846	1.08855	-9.54656	15	18	12	3UTR		0	1
hsa-miR-33a-3p	NM_012281	KCND2	...(((((.((((((.(((((.&))))).)))))).))))).	3956	3975	1	-18.7	1	0.0031554	0.574	2.85699	2.55308	-7.80398	16	19	6	3UTR		0	1
hsa-miR-33a-3p	NM_012383	OSTF1	..((((((.(((((((((.(((&))).)))))))))........)))))).	937	965	1	-19.4	1	0.0194061	0.559	0.597013	1.12114	-6.01339	18	28	9	3UTR		0	1
hsa-miR-33a-3p	NM_013231	FLRT2	...((..(((((((((((((..&)))))))))...........))))..)).	23941	23970	1	-19.4	1	0.0134133	0.647	0.0332206	0.114433	-9.95919	15	29	9	3UTR		0	1
hsa-miR-33a-3p	NM_013231	FLRT2	.....(((((((((((((....&)).))))))))))).	6662	6677	1	-18.4	1	0.0161582	0.588	0.49939	0.173208	-13.6656	13	15	11	3UTR		0	1
hsa-miR-33a-3p	NM_013252	CLEC5A	((((((((((.((((.(.((..&)).).)))).....)))))))))).	1736	1761	1	-19.7	1	0.000763926	0.515	0.0599882	-0.142507	-6.9954	17	25	10	3UTR		0	1
hsa-miR-33a-3p	NM_013255	MKLN1	((((((((((.(((((((((..&))))))))).))))))).))).	4464	4486	1	-23.6	1	0.0778825	0.588	0.0760462	0.262568	-6.76235	19	22	9	3UTR		0	1
hsa-miR-33a-3p	NM_013341	OLA1	...((((.((((((((......&)))))))).)))).	4217	4231	1	-15.7	1	0.00600031	0.695	-0.722794	1.06424	-8.82818	12	14	8	3UTR		0	1
hsa-miR-33a-3p	NM_013354	CNOT7	..((((((((.(((((((((((&))))))).......))))))))....)))).	4615	4646	1	-18.6	1	0.0019745	0.647	4.09391	2.4041	-7.78178	19	31	8	3UTR		0	1
hsa-miR-33a-3p	NM_013438	UBQLN1	..((((((((((.(((.(((..&)))))).)))))))))).	3675	3693	1	-18	1	0.010095	0.588	0.0998789	0.153134	-6.24613	16	18	10	3UTR		0	1
hsa-miR-33a-3p	NM_014112	TRPS1	...(((((((.((((((((...&)))))))).))))))).	4700	4717	1	-18.3	1	0.00473798	0.647	1.3601	1.64027	-9.33931	15	17	8	3UTR		0	1
hsa-miR-33a-3p	NM_014253	TENM1	(((((.(((((((.(((((...&))))).))))))).))))).	9917	9937	1	-21.7	1	6.75679e-06	0.559	0	0	-6.69537	17	20	7	3UTR		0	1
hsa-miR-33a-3p	NM_001321103	SLC4A7	....((((((((.((((.(((.&.))))))).)))))))).	4162	4196	1	-21.3	1	0.000234874	0.618	5.04235	4.58956	-10.8357	15	18	8	3UTR		0	1
hsa-miR-33a-3p	NM_001321104	SLC4A7	((...((((((((((((.....&))))))))))))...)).	4437	4455	1	-18.6	1	0.00115038	0.603	4.94611	5.27686	-12.6462	14	18	12	3UTR		0	1
hsa-miR-33a-3p	NM_001321105	SLC4A7	....((((((((.((((.(((.&.))))))).)))))))).	4015	4049	1	-21.3	1	0.000234874	0.618	1.41999	2.23027	-10.8357	15	18	8	3UTR		0	1
hsa-miR-33a-3p	NM_001321105	SLC4A7	((...((((((((((((.....&))))))))))))...)).	4329	4347	1	-18.6	1	0.00115038	0.603	4.94611	5.27686	-12.6462	14	18	12	3UTR		0	1
hsa-miR-33a-3p	NM_001321106	SLC4A7	....((((((((.((((.(((.&.))))))).)))))))).	4003	4037	1	-21.3	1	0.000234874	0.618	1.2375	2.13902	-10.8357	15	18	8	3UTR		0	1
hsa-miR-33a-3p	NM_001321106	SLC4A7	((...((((((((((((.....&))))))))))))...)).	4317	4335	1	-18.6	1	0.00115038	0.603	5.09907	5.63886	-12.6462	14	18	12	3UTR		0	1
hsa-miR-33a-3p	NM_001321107	SLC4A7	....((((((((.((((.(((.&.))))))).)))))))).	3670	3704	1	-21.3	1	0.000234874	0.618	1.02244	0.619681	-10.8357	15	18	8	3UTR		0	1
hsa-miR-33a-3p	NM_001321107	SLC4A7	((...((((((((((((.....&))))))))))))...)).	3984	4002	1	-18.6	1	0.00115038	0.603	0.694066	1.44432	-12.6462	14	18	12	3UTR		0	1
hsa-miR-33a-3p	NM_001321312	NAB1	....((((((((((.(((((..&.))).)))))))))))).	1892	1915	1	-17.8	1	0.000157602	0.544	1.14816	2.47815	-10.282	15	18	12	3UTR		0	1
hsa-miR-33a-3p	NM_001321314	NAB1	....((((((((((.(((((..&.))).)))))))))))).	1611	1634	1	-17.8	1	0.000157602	0.544	1.14816	2.47815	-10.282	15	18	12	3UTR		0	1
hsa-miR-33a-3p	NM_001321746	FAM168B	...(((((((((((.((.((..&))))))))))))))).	4684	4700	1	-19	1	0.000257554	0.544	4.29633	5.17025	-7.24999	15	16	15	3UTR		0	1
hsa-miR-33a-3p	NM_001321895	HDAC9	...(((((((((((.((((...&.)))).))))))))))).	2892	2934	1	-20.6	1	0.000920519	0.559	1.99985	4.20064	-7.24999	15	18	11	3UTR		0	1
hsa-miR-33a-3p	NM_001322250	MSI2	((((((((((((((.((((((.&)))))).))))))))...............)))))).	2028	2065	1	-25.1	1	0.0139094	0.471	0.964825	2.88312	-4.67302	20	37	8	3UTR		0	1
hsa-miR-33a-3p	NM_001322815	SOD2	...((((((((((((((((((.&.)))).)))))))))....))))).	9609	9661	1	-21.9	1	9.82599e-05	0.662	0.12368	0.0842222	-6.51454	18	25	9	3UTR		0	1
hsa-miR-33a-3p	NM_001322830	KCNMA1	.(((((((((((((((..(((.&)))..))))).)))))))))).	4012	4034	1	-21.2	1	0.000460959	0.632	0.136059	0.140251	-3.79332	18	22	10	3UTR		0	1
hsa-miR-33a-3p	NM_001322832	KCNMA1	.(((((((((((((((..(((.&)))..))))).)))))))))).	3907	3929	1	-21.2	1	0.000460959	0.632	0.0354646	0.141927	-3.79332	18	22	10	3UTR		0	1
hsa-miR-33a-3p	NM_001322835	KCNMA1	.(((((((((((((((..(((.&)))..))))).)))))))))).	4000	4022	1	-21.2	1	0.000460959	0.632	0.161208	0.0446859	-3.79332	18	22	10	3UTR		0	1
hsa-miR-33a-3p	NM_001323032	SV2B	.....(((((((((((((((..&)))))..)))))))))).	5095	5113	1	-20	1	0.000842687	0.485	-0.386384	-0.161715	-13.6656	15	18	10	3UTR		0	1
hsa-miR-33a-3p	NM_001330154	GIT2	(((..((((((((((((.....&)))))).))))))..))).	1558	1577	1	-19.8	1	0.000889658	0.574	3.80427	3.63748	-11.0886	15	19	6	3UTR		0	1
hsa-miR-33a-3p	NM_001330199	SCUBE2	..(((((((((.(((((.....&)))))..))))))))).	3712	3729	1	-19.3	1	0.00809168	0.691	4.69981	3.67469	-8.3038	14	17	9	3UTR		0	1
hsa-miR-33a-3p	NM_001330491	BNIP3L	(((((((((((((((.((....&.)).)))))))))))).))).	1697	1739	1	-18.1	1	0.00193088	0.574	0.64694	1.1492	-4.17062	17	21	12	3UTR		0	1
hsa-miR-33a-3p	NM_001330665	NTNG1	..((((..((((((((((((..&)))))))))))))))).	2425	2442	1	-22.7	1	0.000644952	0.574	3.9939	2.69723	-8.81432	16	17	16	3UTR		0	1
hsa-miR-33a-3p	NM_001330698	YTHDC1	...(((((((.((((((.....&))))))))))))).	5542	5556	1	-18.8	1	0.00126229	0.5	2.98046	2.53612	-9.33931	13	14	13	3UTR		0	1
hsa-miR-33a-3p	NM_001346144	FLRT2	...((..(((((((((((((..&)))))))))...........))))..)).	23963	23992	1	-19.4	1	0.0134133	0.647	0.0332206	0.114433	-9.95919	15	29	9	3UTR		0	1
hsa-miR-33a-3p	NM_001346144	FLRT2	.....(((((((((((((....&)).))))))))))).	6684	6699	1	-18.4	1	0.0161582	0.588	0.49939	0.173208	-13.6656	13	15	11	3UTR		0	1
hsa-miR-33a-3p	NM_001346516	LCOR	(..((.(((((((.((((((..&)))))).))))))).))..).	15883	15904	1	-22.9	1	0.00204068	0.5	0.704433	1.50608	-9.41659	16	21	7	3UTR		0	1
hsa-miR-33a-3p	NM_001346516	LCOR	...(((((((.(((.(((((..&))))))))))))))).	8109	8125	1	-21.9	1	0.00032146	0.471	0.308386	0.202895	-10.0748	15	16	15	3UTR		0	1
hsa-miR-33a-3p	NM_001348215	TCF4	.(((((((((((((((......&))))))))))....))))).	1879	1899	1	-17.8	1	0.000170045	0.632	3.1124	4.78813	-3.79332	15	20	10	3UTR		0	1
hsa-miR-33a-3p	NM_001350815	GRB10	.(((((((((((((((((((..&.)))).)))))))).))))))).	2874	2908	1	-24.5	1	0.000650513	0.618	4.149	3.354	-3.79332	19	23	8	3UTR		0	1
hsa-miR-33a-3p	NM_001351494	SLC8A1	(..(((((((.((((((((...&)))))))))))))))..).	9225	9244	1	-21.1	1	3.64497e-07	0.574	0.1555	0.289	-9.48356	16	19	15	3UTR		0	1
hsa-miR-33a-3p	NM_001351494	SLC8A1	((((.(.((((((((((.....&)))))))).)).).)))).	12671	12690	1	-19.3	1	0.000712335	0.588	0.272769	-0.0843656	-9.6003	15	19	8	3UTR		0	1
hsa-miR-33a-3p	NM_001357857	ATXN1	.((((((((((((((...(((.&)))...)))))))))))))).	9233	9254	1	-19.4	1	0.0040652	0.544	3.37292	2.80843	-4.02637	17	21	14	3UTR		0	1
hsa-miR-33a-3p	NM_001363466	FAM126A	..((((((((((((.((.....&)).)))))))))))).	9945	9961	1	-19.9	1	0.000898673	0.632	0.209577	-0.050044	-5.69245	14	16	12	3UTR		0	1
hsa-miR-33a-3p	NM_001363562	TMEM196	.((((((((((((..(((((((&.))))))))))))))))))).	2316	2341	1	-20.1	1	8.20662e-06	0.662	1.627	2.33925	-5.38561	19	21	19	3UTR		0	1
hsa-miR-33a-3p	NM_001363669	CALM1	.....((((((((((((((((.&)))))))))))......))))).	3376	3399	1	-20.3	1	0.000179659	0.647	1.21501	1.31225	-13.6656	16	23	11	3UTR		0	1
hsa-miR-33a-3p	NM_001365324	TENT4B	....(((((((((.((..((((&)))).)).))))))))).	4900	4918	1	-19.7	1	0.000133102	0.647	2.4765	3.85112	-10.4034	15	18	9	3UTR		0	1
hsa-miR-33a-3p	NM_001365480	CCDC88A	.((((((((.(((((((((((.&)))))))).))).)))))))).	9315	9337	1	-19.5	1	0.00673004	0.721	0.227936	0.843041	-5.03583	19	22	8	3UTR		0	1
hsa-miR-33a-3p	NM_001366386	CDK15	(((((((((((((((((.....&))))).........)))))))))))).	2161	2188	1	-21.2	1	0.0395855	0.559	0.929197	0.658403	-3.93757	17	27	12	3UTR		0	1
hsa-miR-33a-3p	NM_001366627	TMEM196	.((((((((((((..(((((((&.))))))))))))))))))).	1299	1324	1	-20.1	1	8.20662e-06	0.662	0.611876	0.290737	-5.38561	19	21	19	3UTR		0	1
hsa-miR-33a-3p	NM_001366935	PTAR1	((.(((((((((...(((((..&)))))))))))))).)).	5355	5373	1	-19	1	0.00130767	0.603	0.637499	0.464732	-8.37653	16	18	14	3UTR		0	1
hsa-miR-33a-3p	NM_001366935	PTAR1	....(((((((.((((.(((..&))).)))).))))))).	2241	2258	1	-17.4	1	0.0251698	0.765	0.492071	0.451266	-12.8934	14	17	7	3UTR		0	1
hsa-miR-33a-3p	NM_001367977	SCUBE2	..(((((((((.(((((.....&)))))..))))))))).	3799	3816	1	-19.3	1	0.00809168	0.691	5.58969	4.36655	-8.3038	14	17	9	3UTR		0	1
hsa-miR-33a-3p	NM_001369427	KMT5B	...(((((((((...(((((((&)))))))))))))))).	2051	2068	1	-19	1	0.00191658	0.529	4.23631	3.30591	-9.39596	16	17	16	3UTR		0	1
hsa-miR-33a-3p	NM_001369524	EVA1A	.......(((((((((......&))))))))).	1295	1305	1	-15.1	0	0.000391245	0.5	2.43037	3.13505	-17.1102	9	10	9	3UTR		0	1
hsa-miR-33a-3p	NM_001371008	GRB10	.(((((((((((((((((((..&.)))).)))))))).))))))).	2598	2632	1	-24.5	1	0.000650513	0.618	1.78669	1.16356	-3.79332	19	23	8	3UTR		0	1
hsa-miR-33a-3p	NM_001372167	NTNG1	..((((..((((((((((((..&)))))))))))))))).	2672	2689	1	-22.7	1	0.000644952	0.574	3.9939	2.69723	-8.81432	16	17	16	3UTR		0	1
hsa-miR-33a-3p	NM_001379000	GRIA2	..((((((((((((((((....&)))))))....))))))))).	4343	4364	1	-18.8	1	4.99753e-05	0.647	0.192384	0.198849	-4.957	16	21	9	3UTR		0	1
hsa-miR-33a-3p	NM_001379001	GRIA2	..((((((((((((((((....&)))))))....))))))))).	4353	4374	1	-18.8	1	4.99753e-05	0.647	0.192384	0.198849	-4.957	16	21	9	3UTR		0	1
hsa-miR-33a-3p	NM_001384423	LSM14A	((((.(((((((((((((....&.)))))))).))))))))).	2851	2889	1	-20.8	1	0.0856468	0.691	1.85404	1.78093	-8.05661	17	20	9	3UTR		0	1
hsa-miR-33a-3p	NM_001385161	MR1	...((((((((((((((((...&)))))))))))).)))).	4866	4884	1	-19.7	1	1.74525e-06	0.397	-0.0939611	0.030863	-6.51454	16	18	12	3UTR		0	1
hsa-miR-33a-3p	NM_001385161	MR1	((.(.(((.(((((((((.(((&))).))))))))).))).).)).	3118	3141	1	-19.9	1	0.00134465	0.603	0.207181	0.214454	-10.6705	18	23	9	3UTR		0	1
hsa-miR-33a-3p	NM_001385164	MR1	...((((((((((((((((...&)))))))))))).)))).	4590	4608	1	-19.7	1	1.74525e-06	0.397	-0.0939611	0.030863	-6.51454	16	18	12	3UTR		0	1
hsa-miR-33a-3p	NM_001385164	MR1	((.(.(((.(((((((((.(((&))).))))))))).))).).)).	2842	2865	1	-19.9	1	0.00134465	0.603	0.207181	0.214454	-10.6705	18	23	9	3UTR		0	1
hsa-miR-33a-3p	NM_001400	S1PR1	..((.(((((.(((((((((((&.))))....)))))))))))).)).	1550	1599	1	-21.4	1	0.000131065	0.515	1.28512	1.48002	-11.9008	18	25	12	3UTR		0	1
hsa-miR-33a-3p	NM_001489	NR6A1	.(((((((((((..(((.....&.)))..))))))))))).	4144	4170	1	-20.8	1	0.000120816	0.544	0.149386	0.403691	-5.9393	14	18	11	3UTR		0	1
hsa-miR-33a-3p	NM_001531	MR1	...((((((((((((((((...&)))))))))))).)))).	5040	5058	1	-19.7	1	1.74525e-06	0.397	-0.0939611	0.030863	-6.51454	16	18	12	3UTR		0	1
hsa-miR-33a-3p	NM_001531	MR1	((.(.(((.(((((((((.(((&))).))))))))).))).).)).	3292	3315	1	-19.9	1	0.00134465	0.603	0.207181	0.214454	-10.6705	18	23	9	3UTR		0	1
hsa-miR-33a-3p	NM_001706	BCL6	...(((((((((((.((((...&)))).))))))))))).	2571	2588	1	-18.2	1	0.000633084	0.662	4.24381	3.3316	-7.24999	15	17	11	3UTR		0	1
hsa-miR-33a-3p	NM_001777	CD47	...((((((((..(((((((((&)))))))))...)))))))).	4271	4292	1	-21.2	1	0.000700737	0.647	1.76051	2.61237	-11.1505	17	21	9	3UTR		0	1
hsa-miR-33a-3p	NM_002025	AFF2	...(.(((((((((((((....&))))))))))))).).	8535	8551	1	-19.4	1	0.00338456	0.426	1.90143	1.11081	-10.6336	14	16	13	3UTR		0	1
hsa-miR-33a-3p	NM_002056	GFPT1	(((((((.((((((((......&.))))))))..))))))).	5359	5386	1	-20.6	1	0.0001693	0.676	0.332941	0.182171	-6.25121	15	19	8	3UTR		0	1
hsa-miR-33a-3p	NM_002069	GNAI1	....((((((((((.((((...&.)))).)))))))))).	7345	7382	1	-20.3	1	0.00163474	0.662	0.307096	0.253594	-10.282	14	17	10	3UTR		0	1
hsa-miR-33a-3p	NM_002108	HAL	....((((((.((((((((...&)))))))).)))))).	3586	3602	1	-17.7	1	0.00149008	0.574	0.313596	0.657282	-12.3713	14	16	8	3UTR		0	1
hsa-miR-33a-3p	NM_000230	LEP	(((.(((((((((((.((((((&)))))).).))))....))))))))).	2133	2160	1	-19.4	1	0.00113545	0.574	0.388573	0.147249	-7.20265	20	27	9	3UTR		0	1
hsa-miR-33a-3p	NM_000245	MET	.((((((..(((((((((....&))))))))))))))).	6129	6145	1	-18.3	1	0.0108442	0.647	4.18957	2.01982	-7.16335	15	16	15	3UTR		0	1
hsa-miR-33a-3p	NM_000314	PTEN	....(((((((((((((((...&.)))))))...)))))))).	5008	5035	1	-19.3	1	0.000128603	0.515	0	0	-9.54656	15	20	8	3UTR		0	1
hsa-miR-33a-3p	NM_000332	ATXN1	.((((((((((((((...(((.&)))...)))))))))))))).	9263	9284	1	-19.4	1	0.0040652	0.544	3.62872	3.16139	-4.02637	17	21	14	3UTR		0	1
hsa-miR-33a-3p	NM_000343	SLC5A1	((((((((((.((((.(.((..&)).).)))).)))))))))).	4539	4560	1	-20.5	1	0.000803449	0.485	0.017622	-0.121661	-6.9954	17	21	10	3UTR		0	1
hsa-miR-33a-3p	NM_000636	SOD2	...((((((((((((((((((.&.)))).)))))))))....))))).	9789	9841	1	-21.9	1	9.82599e-05	0.662	-0.0386534	0.0916061	-6.51454	18	25	9	3UTR		0	1
hsa-miR-33a-3p	NM_000826	GRIA2	..((((((((((((((((....&)))))))....))))))))).	4721	4742	1	-18.8	1	4.99753e-05	0.647	0.192384	0.198849	-4.957	16	21	9	3UTR		0	1
hsa-miR-33a-3p	NM_000888	ITGB6	....(((((((.((((.((((.&))))))))))))))).	4147	4163	1	-16.7	1	0.000963087	0.647	1.77806	3.10942	-12.8934	15	16	15	3UTR		0	1
hsa-miR-33a-3p	NM_000926	PGR	...((((((((((((((((((.&.))))..)))))))))))))).	6527	6565	1	-24.8	1	2.68847e-06	0.515	-0.219806	-0.32043	-6.51454	18	22	14	3UTR		0	1
hsa-miR-33a-3p	NM_000926	PGR	((((((((((..(((.((((((&)))))).)))..))))))).))).	5727	5751	1	-22.2	1	0.0031778	0.632	0.365194	0.135635	-10.3422	19	24	7	3UTR		0	1
hsa-miR-33a-3p	NM_000983	RPL22	((((...(((((((.((((((.&)))))).)))))))....)))).	1592	1615	1	-23.7	1	0.0139761	0.574	0.798849	1.32498	-12.2367	17	23	7	3UTR	MIRT462153	0	1
hsa-miR-33a-3p	NM_001001549	GRB10	.(((((((((((((((((((..&.)))).)))))))).))))))).	2303	2337	1	-24.5	1	0.000650513	0.618	1.03213	0.527921	-3.79332	19	23	8	3UTR		0	1
hsa-miR-33a-3p	NM_001001550	GRB10	.(((((((((((((((((((..&.)))).)))))))).))))))).	2521	2555	1	-24.5	1	0.000650513	0.618	3.66569	2.51641	-3.79332	19	23	8	3UTR		0	1
hsa-miR-33a-3p	NM_001001555	GRB10	.(((((((((((((((((((..&.)))).)))))))).))))))).	2759	2793	1	-24.5	1	0.000650513	0.618	0.282504	0.574525	-3.79332	19	23	8	3UTR		0	1
hsa-miR-33a-3p	NM_001009993	FAM168B	...(((((((((((.((.((..&))))))))))))))).	4802	4818	1	-19	1	0.000257554	0.544	6.20194	4.51525	-7.24999	15	16	15	3UTR		0	1
hsa-miR-33a-3p	NM_001011708	OLA1	...((((.((((((((......&)))))))).)))).	4116	4130	1	-15.7	1	0.00600031	0.695	-0.722794	1.02263	-8.82818	12	14	8	3UTR		0	1
hsa-miR-33a-3p	NM_001017408	GOPC	..((.(((((.((((((.(((.&))).))))))))))).)).	1635	1654	1	-19.1	1	0.00632049	0.544	1.89475	1.834	-11.9008	16	19	11	3UTR		0	1
hsa-miR-33a-3p	NM_001031732	YTHDC1	...(((((((.((((((.....&))))))))))))).	5518	5532	1	-18.8	1	0.00126229	0.5	2.99114	2.63239	-9.33931	13	14	13	3UTR		0	1
hsa-miR-33a-3p	NM_001032293	ZNF207	(((((((((((.(((((.....&.))))).))))))))))).	11293	11322	1	-20.8	1	8.20749e-05	0.647	0	0	-7.28438	16	19	11	3UTR	MIRT196784	0	1
hsa-miR-33a-3p	NM_001033044	GLUL	(((((((((((((((((((...&)))))))))))))).....................))))).	5420	5461	1	-21.3	1	0.306479	0.632	-0.0162452	-0.221634	-3.93757	19	41	14	3UTR		0	1
hsa-miR-33a-3p	NM_001033557	PPM1B	....(((((((....(((((((&)))))))))))))).	2155	2170	1	-17.7	1	0.000128096	0.515	1.52162	1.90222	-15.7748	14	15	14	3UTR		0	1
hsa-miR-33a-3p	NM_001040284	TENT4B	....(((((((((.((..((((&)))).)).))))))))).	4581	4599	1	-19.7	1	0.000133102	0.647	2.4765	3.85112	-10.4034	15	18	9	3UTR		0	1
hsa-miR-33a-3p	NM_001077351	RBM23	(((.(((((((((((.......&.)))))))))))))).	9297	9351	1	-19	1	0.00054871	0.618	4.3426	4.44373	-7.20265	14	16	14	3UTR		0	1
hsa-miR-33a-3p	NM_001077352	RBM23	(((.(((((((((((.......&.)))))))))))))).	9195	9249	1	-19	1	0.00054871	0.618	3.29059	4.23197	-7.20265	14	16	14	3UTR		0	1
hsa-miR-33a-3p	NM_001080467	MYO5B	...((((((((((((((((...&)))).)))))))))))).	8406	8424	1	-18.1	1	0.00419564	0.632	3.02017	4.17201	-6.51454	16	18	12	3UTR		0	1
hsa-miR-33a-3p	NM_001080975	REPS2	.((((((((((..((((.....&)))))))))))))).	7771	7786	1	-16.4	1	0.00344947	0.618	0.892842	1.33726	-8.42926	14	15	14	3UTR		0	1
hsa-miR-33a-3p	NM_001083585	RABEP1	...((((((((((((.(.....&).))))))).))))).	3287	3303	1	-18	1	0.0036267	0.632	0.698713	0.776575	-6.74759	13	16	7	3UTR		0	1
hsa-miR-33a-3p	NM_001083619	GRIA2	..((((((((((((((((....&)))))))....))))))))).	4721	4742	1	-18.8	1	4.99753e-05	0.647	0.192384	0.198849	-4.957	16	21	9	3UTR		0	1
hsa-miR-33a-3p	NM_001083620	GRIA2	..((((((((((((((((....&)))))))....))))))))).	4425	4446	1	-18.8	1	4.99753e-05	0.647	0.192384	0.198849	-4.957	16	21	9	3UTR		0	1
hsa-miR-33a-3p	NM_001098507	ZNF207	(((((((((((.(((((.....&.))))).))))))))))).	11386	11415	1	-20.8	1	8.20749e-05	0.647	0.176192	0.00844203	-7.28438	16	19	11	3UTR	MIRT196784	0	1
hsa-miR-33a-3p	NM_001099650	GXYLT1	..((((((((((((....((((&.))))...)))))))))))).	2824	2870	1	-22.1	1	0.000108506	0.574	-0.150014	0.104349	-5.9255	16	21	12	3UTR		0	1
hsa-miR-33a-3p	NM_001099666	PTAR1	((.(((((((((...(((((..&)))))))))))))).)).	5511	5529	1	-19	1	0.00130767	0.603	-0.211241	0.286936	-8.37653	16	18	14	3UTR		0	1
hsa-miR-33a-3p	NM_001099666	PTAR1	....(((((((.((((.(((..&))).)))).))))))).	2397	2414	1	-17.4	1	0.0251698	0.765	-0.530205	0.380608	-12.8934	14	17	7	3UTR		0	1
hsa-miR-33a-3p	NM_001099678	LRRC58	...(((((((.(((.((.....&)))))))))))).	6211	6224	1	-16.4	1	7.62564e-06	0.559	0.139252	0.102666	-10.0748	12	13	12	3UTR		0	1
hsa-miR-33a-3p	NM_001100423	SPATS2L	(((((((((((.(.(((.(((.&.)))))).)))))))))))).	2678	2727	1	-20.6	1	0.000905458	0.5	-0.269498	-0.0472731	-8.14122	18	21	12	3UTR		0	1
hsa-miR-33a-3p	NM_001100590	KIAA0232	(((((.(((((((((.......&))))))))).))))).	6104	6120	1	-18.9	1	4.79043e-06	0.5	-0.448559	0.256281	-6.07158	14	16	9	3UTR		0	1
hsa-miR-33a-3p	NM_001112800	SLC8A1	(..(((((((.((((((((...&)))))))))))))))..).	9131	9150	1	-21.1	1	3.64497e-07	0.574	1.063	0.1165	-9.48356	16	19	15	3UTR		0	1
hsa-miR-33a-3p	NM_001112802	SLC8A1	(..(((((((.((((((((...&)))))))))))))))..).	9125	9144	1	-21.1	1	3.64497e-07	0.574	0.6505	0.09025	-9.48356	16	19	15	3UTR		0	1
hsa-miR-33a-3p	NM_001112802	SLC8A1	((((.(.((((((((((.....&)))))))).)).).)))).	12571	12590	1	-19.3	1	0.000712335	0.588	0.0317674	-0.146499	-9.6003	15	19	8	3UTR		0	1
hsa-miR-33a-3p	NM_001113226	NTNG1	..((((..((((((((((((..&)))))))))))))))).	2662	2679	1	-22.7	1	0.000644952	0.574	3.9939	2.69723	-8.81432	16	17	16	3UTR		0	1
hsa-miR-33a-3p	NM_001114093	LSM14A	((((.(((((((((((((....&.)))))))).))))))))).	2974	3012	1	-20.8	1	0.0856468	0.691	1.85404	1.78093	-8.05661	17	20	9	3UTR		0	1
hsa-miR-33a-3p	NM_001127500	MET	.((((((..(((((((((....&))))))))))))))).	6183	6199	1	-18.3	1	0.0108442	0.647	4.18957	2.01982	-7.16335	15	16	15	3UTR		0	1
hsa-miR-33a-3p	NM_001127697	ATXN3	..(((..(((((((.((.....&)))))))))..))).	6195	6210	1	-18.4	1	0.00215376	0.721	1.38182	3.28786	-9.1371	12	15	9	3UTR	MIRT741368	0	1
hsa-miR-33a-3p	NM_001127708	PRG4	(((((((((((((((((.....&)))))))))).....))).)))).	4484	4508	1	-18.6	1	0.000172784	0.735	0.33406	0.276726	-3.93757	17	24	10	3UTR		0	1
hsa-miR-33a-3p	NM_001127709	PRG4	(((((((((((((((((.....&)))))))))).....))).)))).	4328	4352	1	-18.6	1	0.000172784	0.735	0.33406	0.276726	-3.93757	17	24	10	3UTR		0	1
hsa-miR-33a-3p	NM_001128164	ATXN1	.((((((((((((((...(((.&)))...)))))))))))))).	9184	9205	1	-19.4	1	0.0040652	0.544	1.35601	2.99438	-4.02637	17	21	14	3UTR		0	1
hsa-miR-33a-3p	NM_001130845	BCL6	...(((((((((((.((((...&)))).))))))))))).	2924	2941	1	-18.2	1	0.000633084	0.662	6.53357	4.25071	-7.24999	15	17	11	3UTR		0	1
hsa-miR-33a-3p	NM_001134649	EIF4E3	.(((((((((((((.(..((..&))..).))))))))))))).	1647	1667	1	-20.9	1	0.014583	0.618	0.288064	0.083597	-4.52877	16	20	13	3UTR		0	1
hsa-miR-33a-3p	NM_001134650	EIF4E3	.(((((((((((((.(..((..&))..).))))))))))))).	1408	1428	1	-20.9	1	0.014583	0.618	-0.0464041	-0.371722	-4.52877	16	20	13	3UTR		0	1
hsa-miR-33a-3p	NM_001134738	BCL6	...(((((((((((.((((...&)))).))))))))))).	2344	2361	1	-18.2	1	0.000633084	0.662	3.05397	2.59621	-7.24999	15	17	11	3UTR		0	1
hsa-miR-33a-3p	NM_001135032	EVA1A	.......(((((((((......&))))))))).	1154	1164	1	-15.1	0	0.000391245	0.5	1.25919	2.69969	-17.1102	9	10	9	3UTR		0	1
hsa-miR-33a-3p	NM_001135597	CCDC88A	.((((((((.(((((((((((.&)))))))).))).)))))))).	9312	9334	1	-19.5	1	0.00673004	0.721	0.227936	0.843041	-5.03583	19	22	8	3UTR		0	1
hsa-miR-33a-3p	NM_001142447	ATP1B4	....(((((((((((((((...&.))).)))))))))))).	1291	1323	1	-19.8	1	0.00418653	0.618	1.70846	1.08855	-9.54656	15	18	12	3UTR		0	1
hsa-miR-33a-3p	NM_001142523	IRAK3	........((((((((((((..&))))).))))))).	4741	4755	1	-19.4	0	7.29111e-05	0.529	0.479068	0.32617	-19.4239	12	14	7	3UTR		0	1
hsa-miR-33a-3p	NM_001145204	SHISA9	....((((((((((.(((.(((&)))..))).)))))))))).	3304	3324	1	-18.5	1	0.000256457	0.603	0.754993	-0.099159	-10.282	16	20	10	3UTR		0	1
hsa-miR-33a-3p	NM_001163278	TENM1	(((((.(((((((.(((((...&))))).))))))).))))).	9938	9958	1	-21.7	1	6.75679e-06	0.559	0	0	-6.69537	17	20	7	3UTR		0	1
hsa-miR-33a-3p	NM_001164343	ZBTB20	.((((((((((((.(.......&).)))))))))))).	22972	22987	1	-17.1	1	4.83911e-05	0.588	1.14566	1.40676	-4.88321	13	15	12	3UTR		0	1
hsa-miR-33a-3p	NM_001164344	ZBTB20	.((((((((((((.(.......&).)))))))))))).	22766	22781	1	-17.1	1	4.83911e-05	0.588	0.539167	1.16851	-4.88321	13	15	12	3UTR		0	1
hsa-miR-33a-3p	NM_001164346	ZBTB20	.((((((((((((.(.......&).)))))))))))).	22529	22544	1	-17.1	1	4.83911e-05	0.588	1.66019	0.764876	-4.88321	13	15	12	3UTR		0	1
hsa-miR-33a-3p	NM_001164347	ZBTB20	.((((((((((((.(.......&).)))))))))))).	22551	22566	1	-17.1	1	4.83911e-05	0.588	0.407953	1.10977	-4.88321	13	15	12	3UTR		0	1
hsa-miR-33a-3p	NM_001164665	KIAA1549	...(((((((((((.((.....&))...))))))))))).	6005	6022	1	-19.3	1	1.21576e-06	0.515	0.802643	1.23139	-7.24999	13	17	11	3UTR		0	1
hsa-miR-33a-3p	NM_001164779	ATXN3	..(((..(((((((.((.....&)))))))))..))).	5985	6000	1	-18.4	1	0.00215376	0.721	6.08509	1.82554	-9.1371	12	15	9	3UTR	MIRT741368	0	1
hsa-miR-33a-3p	NM_001166050	APBB2	.(((((((((((((((((((..&))))).))).)))).))))))).	4778	4801	1	-22	1	0.00132962	0.574	0.364054	0.53028	-3.79332	19	23	7	3UTR		0	1
hsa-miR-33a-3p	NM_001166051	APBB2	.(((((((((((((((((((..&))))).))).)))).))))))).	2875	2898	1	-22	1	0.00132962	0.574	0.123382	0.610373	-3.79332	19	23	7	3UTR		0	1
hsa-miR-33a-3p	NM_001166051	APBB2	.(((((((((((((((.(((..&))))))))).).)))))))).	3192	3213	1	-17.8	1	0.00121905	0.676	1.49778	2.84077	-3.79332	18	21	9	3UTR		0	1
hsa-miR-33a-3p	NM_001166052	APBB2	.(((((((((((((((.(((..&))))))))).).)))))))).	3186	3207	1	-17.8	1	0.00121905	0.676	1.64839	2.76323	-3.79332	18	21	9	3UTR		0	1
hsa-miR-33a-3p	NM_001166695	SLC1A3	...((.((((((((((.(((((&)))))..)))))))))))).	2738	2758	1	-20.1	1	0.00146726	0.485	0.819754	0.463345	-8.4155	17	20	12	3UTR		0	1
hsa-miR-33a-3p	NM_001167580	SV2B	.....(((((((((((((((..&)))))..)))))))))).	4253	4271	1	-20	1	0.000842687	0.485	-0.386384	-0.161715	-13.6656	15	18	10	3UTR		0	1
hsa-miR-33a-3p	NM_001167674	CADM2	.((((((((((((((((.....&))))))))))).))))).	3639	3657	1	-17.7	1	0.00288071	0.691	2.70522	1.98884	-3.79332	16	18	11	3UTR		0	1
hsa-miR-33a-3p	NM_001167675	CADM2	.((((((((((((((((.....&))))))))))).))))).	3546	3564	1	-17.7	1	0.00288071	0.691	2.70522	1.98884	-3.79332	16	18	11	3UTR		0	1
hsa-miR-33a-3p	NM_001169122	AFF2	...(.(((((((((((((....&))))))))))))).).	8430	8446	1	-19.4	1	0.00338456	0.426	1.90143	1.11081	-10.6336	14	16	13	3UTR		0	1
hsa-miR-33a-3p	NM_001169124	AFF2	...(.(((((((((((((....&))))))))))))).).	8430	8446	1	-19.4	1	0.00338456	0.426	1.90143	1.11081	-10.6336	14	16	13	3UTR		0	1
hsa-miR-33a-3p	NM_001170633	C12orf56	...(((((((((.((.((.(((&))).)).)).))))))))).	3559	3579	1	-19.1	1	0.00300664	0.559	0.565125	0.867268	-8.03672	16	20	9	3UTR		0	1
hsa-miR-33a-3p	NM_001170633	C12orf56	....(((((((((.((((((..&))))).....).))))))))).	2484	2506	1	-18.3	1	0.000370897	0.471	1.68726	1.77814	-10.4034	15	22	9	3UTR		0	1
hsa-miR-33a-3p	NM_001170690	SCUBE2	..(((((((((.(((((.....&)))))..))))))))).	3136	3153	1	-19.3	1	0.00809168	0.691	4.69981	3.67469	-8.3038	14	17	9	3UTR		0	1
hsa-miR-33a-3p	NM_001170808	LARP4	((((((..(((((((.((....&)).)))))))..)))))).	2134	2153	1	-17.4	1	0.0125883	0.515	2.9045	3.21691	-8.02794	15	19	7	3UTR		0	1
hsa-miR-33a-3p	NM_001171653	ZEB2	......(((((((.((((((((&)))))))))))).))).	4400	4417	1	-18.1	0	0.0582165	0.632	4.90131	5.9753	-16.4234	15	17	12	3UTR		0	1
hsa-miR-33a-3p	NM_001184735	ASTN2	...((((((((((((((((((.&.)))).))))))))......)))))).	1783	1837	1	-20.7	1	5.92911e-05	0.676	0.0151488	-0.0394534	-6.51454	18	27	8	3UTR		0	1
hsa-miR-33a-3p	NM_001184735	ASTN2	.......((((((((((((((.&)))))))))).)))).	840	856	1	-19	0	0.0460078	0.662	-0.0779636	0.00923219	-17.1102	14	16	10	3UTR		0	1
hsa-miR-33a-3p	NM_001184749	SLITRK4	((.(((((((((((.((.((((&)))).)).))))))))))).)).	3130	3153	1	-20.5	1	1.21439e-05	0.588	0.335131	1.14221	-6.23056	19	23	11	3UTR		0	1
hsa-miR-33a-3p	NM_001190317	IP6K2	(((((((((.(((((.(.....&).))))).))))))))).	1246	1264	1	-19.6	1	0.00867086	0.603	1.68733	2.10618	-5.41313	15	18	9	3UTR		0	1
hsa-miR-33a-3p	NM_001190879	ORC4	.((((..((((((((((((((.&)))))))))).))))..)))).	5504	5526	1	-22.5	1	0.00668392	0.603	2.76361	3.14455	-7.23797	18	22	10	3UTR		0	1
hsa-miR-33a-3p	NM_001190881	ORC4	.((((..((((((((((((((.&)))))))))).))))..)))).	5108	5130	1	-22.5	1	0.00668392	0.603	1.99699	2.42909	-7.23797	18	22	10	3UTR		0	1
hsa-miR-33a-3p	NM_001193369	DIDO1	(..((((((((.(((((((...&))))))).))))))))..).	7702	7722	1	-18.7	1	0.000429535	0.603	1.98561	1.41554	-10.0056	16	20	8	3UTR	MIRT558372	0	1
hsa-miR-33a-3p	NM_001194999	MR1	...((((((((((((((((...&)))))))))))).)))).	4905	4923	1	-19.7	1	1.74525e-06	0.397	-0.0939611	0.030863	-6.51454	16	18	12	3UTR		0	1
hsa-miR-33a-3p	NM_001194999	MR1	((.(.(((.(((((((((.(((&))).))))))))).))).).)).	3157	3180	1	-19.9	1	0.00134465	0.603	0.207181	0.214454	-10.6705	18	23	9	3UTR		0	1
hsa-miR-33a-3p	NM_001195000	MR1	...((((((((((((((((...&)))))))))))).)))).	4764	4782	1	-19.7	1	1.74525e-06	0.397	-0.0939611	0.030863	-6.51454	16	18	12	3UTR		0	1
hsa-miR-33a-3p	NM_001195000	MR1	((.(.(((.(((((((((.(((&))).))))))))).))).).)).	3016	3039	1	-19.9	1	0.00134465	0.603	0.207181	0.214454	-10.6705	18	23	9	3UTR		0	1
hsa-miR-33a-3p	NM_001195035	MR1	...((((((((((((((((...&)))))))))))).)))).	4659	4677	1	-19.7	1	1.74525e-06	0.397	-0.0939611	0.030863	-6.51454	16	18	12	3UTR		0	1
hsa-miR-33a-3p	NM_001195035	MR1	((.(.(((.(((((((((.(((&))).))))))))).))).).)).	2911	2934	1	-19.9	1	0.00134465	0.603	0.207181	0.214454	-10.6705	18	23	9	3UTR		0	1
hsa-miR-33a-3p	NM_001195430	DCLK1	(((((...((((((((((....&.))))))))))...))))).	4971	5022	1	-20.8	1	0.00302893	0.647	4.21996	3.28293	-9.69585	15	20	10	3UTR		0	1
hsa-miR-33a-3p	NM_001195677	VAPB	..(((((.((((((((((....&.)))))))))).))))).	1109	1153	1	-23.1	1	0.00229627	0.485	0.0611672	0.231504	-7.27064	15	18	10	3UTR		0	1
hsa-miR-33a-3p	NM_001199145	XIRP2	(((((((((..((((((.....&.)))))).))))))))).	2430	2464	1	-18.8	1	0.00247197	0.618	0.0369526	0.872336	-8.00486	15	18	9	3UTR		0	1
hsa-miR-33a-3p	NM_001204087	KCNN3	((((.(((((((((.(((....&)))))))))))))))).	4116	4133	1	-18.8	1	0.0155084	0.588	0	0	-8.79206	16	17	16	3UTR		0	1
hsa-miR-33a-3p	NM_001204144	HDAC9	...(((((((((((.((((...&.)))).))))))))))).	3347	3389	1	-20.6	1	0.000920519	0.559	0	0	-7.24999	15	18	11	3UTR		0	1
hsa-miR-33a-3p	NM_001204145	HDAC9	...(((((((((((.((((...&.)))).))))))))))).	2883	2925	1	-20.6	1	0.000920519	0.559	1.53492	0.865713	-7.24999	15	18	11	3UTR		0	1
hsa-miR-33a-3p	NM_001204146	HDAC9	...(((((((((((.((((...&.)))).))))))))))).	3100	3142	1	-20.6	1	0.000920519	0.559	1.99985	4.20064	-7.24999	15	18	11	3UTR		0	1
hsa-miR-33a-3p	NM_001204147	HDAC9	...(((((((((((.((((...&.)))).))))))))))).	2885	2927	1	-20.6	1	0.000920519	0.559	0	0	-7.24999	15	18	11	3UTR		0	1
hsa-miR-33a-3p	NM_001204148	HDAC9	...(((((((((((.((((...&.)))).))))))))))).	3032	3074	1	-20.6	1	0.000920519	0.559	4.00595	4.3214	-7.24999	15	18	11	3UTR		0	1
hsa-miR-33a-3p	NM_001242377	DCP2	...((.(((((((((((((...&))))))))))))))).	3387	3403	1	-22.3	1	0.0119306	0.588	0	0	-8.4155	15	16	15	3UTR		0	1
hsa-miR-33a-3p	NM_001243194	INPP5F	..((((((((.(((.((.....&))))))))))))).	2676	2690	1	-17.3	1	0.00409724	0.574	0	0	-8.51722	13	14	13	3UTR		0	1
hsa-miR-33a-3p	NM_001243232	TCF4	.(((((((((((((((......&))))))))))....))))).	2391	2411	1	-17.8	1	0.000170045	0.632	3.0941	3.25952	-3.79332	15	20	10	3UTR		0	1
hsa-miR-33a-3p	NM_001244710	GFPT1	(((((((.((((((((......&.))))))))..))))))).	5413	5440	1	-20.6	1	0.0001693	0.676	0	0	-6.25121	15	19	8	3UTR		0	1
hsa-miR-33a-3p	NM_001252078	USP15	...(((((((((((((((....&.))).)))))))))))).	3573	3610	1	-22.8	1	0.000500857	0.647	1.04745	1.7256	-6.51454	15	18	12	3UTR	MIRT066325	0	1
