# Supplementary material for: MicroRNA Expression Profile in TSC Cell Lines and the Impact of mTOR Inhibitor
Source: Int J Mol Sci. 2022 Nov 21;23(22):14493. doi: 10.3390/ijms232214493 (PMC9694073; doi:10.3390/ijms232214493)
Supplement: Supplementary file 1 [file ijms-23-14493-s001.zip › Suppl. File S14 - Reactome pathways enriched for mir-29a-3p and miR-33a-3p.xlsx]

## Sheet: miRDB ReactomePathways
Name	Hits	Pop Hits	List Total	Pop Total	Genes	Pvalue	adjusted Pvalue(BH)
R-HSA-3000157_Laminin interactions	8	55	186	10876	ITGA6;LAMA2;COL4A5;LAMC1	0	0
R-HSA-4090294_SUMOylation of intracellular receptors	5	37	186	10876	PGR;NR2C1;SUMO3;RORA	0.0007	0.0046
R-HSA-438066_Unblocking of NMDA receptors, glutamate binding and activation	5	41	186	10876	GRIA2;DLG2;CALM1	0.0011	0.0048
R-HSA-2871809_FCERI mediated Ca+2 mobilization	5	56	186	10876	GRAP2;CALM1;NFATC3	0.0039	0.0101
R-HSA-216083_Integrin cell surface interactions	7	109	186	10876	ITGA6;COL4A5;ITGB6;CD47;COL6A3	0.0039	0.0101
R-HSA-5578775_Ion homeostasis	5	61	186	10876	SLC8A1;ASPH;TRDN;SRI;CALM1	0.0054	0.0115
R-HSA-3000178_ECM proteoglycans	6	90	186	10876	LAMA2;COL4A5;ITGB6;LAMC1;COL6A3	0.0062	0.0115
R-HSA-2672351_Stimuli-sensing channels	5	81	186	10876	WNK3;ASPH;TRDN;SRI;CALM1	0.016	0.026
R-HSA-8957275_Post-translational protein phosphorylation	5	108	186	10876	CALU;EVA1A;LAMC1;SDC2;FSTL1	0.0443	0.064
R-HSA-381426_Regulation of Insulin-like Growth Factor (IGF) transport and uptake by Insulin-like Growth Factor Binding Proteins (IGFBPs)	5	125	186	10876	CALU;EVA1A;LAMC1;SDC2;FSTL1	0.0717	0.0932
R-HSA-5689880_Ub-specific processing proteases	5	220	186	10876	PTEN;SMAD2;BIRC2;USP15;TADA2B	0.3329	0.3934
R-HSA-418594_G alpha (i) signalling events	6	283	186	10876	GNAI1;CXCL11;S1PR1;C3AR1;GPR37	0.364	0.3943
R-HSA-983168_Antigen processing: Ubiquitination & Proteasome degradation	5	309	186	10876	BLMH;UBE4A;RNF217;UBE3C;KLHL42	0.6106	0.6106
