# Supplementary material for: MicroRNA Expression Profile in TSC Cell Lines and the Impact of mTOR Inhibitor
Source: Int J Mol Sci. 2022 Nov 21;23(22):14493. doi: 10.3390/ijms232214493 (PMC9694073; doi:10.3390/ijms232214493)
Supplement: Supplementary file 1 [file ijms-23-14493-s001.zip › Suppl. File S15 - KEGG pathways enriched for mir-29a-3p and miR-33a-3p.xlsx]

## Sheet: miRDB KEGG
Name	Hits	Pop Hits	List Total	Pop Total	Genes	Pvalue	adjusted Pvalue(BH)
hsa04512_ECM-receptor_interaction	8	88	142	8019	ITGA6;LAMA2;COL4A5;ITGB6;SV2B;CD47;LAMC1;COL6A3	0.0003	0.009
hsa05222_Small_cell_lung_cancer	8	92	142	8019	ITGA6;PTEN;LAMA2;COL4A5;BIRC2;AKT2;LAMC1;CYCS	0.0004	0.009
hsa05145_Toxoplasmosis	8	112	142	8019	ITGA6;LAMA2;BIRC2;AKT2;GNAI1;MAP2K6;LAMC1;CYCS	0.0015	0.0225
hsa04924_Renin_secretion	6	69	142	8019	CACNA1C;PDE1A;KCNMA1;PDE1C;GNAI1;CALM1	0.0022	0.0248
hsa04510_Focal_adhesion	10	199	142	8019	ITGA6;MET;PTEN;LAMA2;COL4A5;ITGB6;BIRC2;AKT2;LAMC1;COL6A3	0.0047	0.0423
hsa04211_Longevity_regulating_pathway	6	89	142	8019	SOD2;EHMT1;AKT2;SESN3;EIF4E2;CAMK4	0.007	0.0525
hsa05165_Human_papillomavirus_infection	13	330	142	8019	ITGA6;PTEN;LAMA2;COL4A5;ITGB6;DLG2;AKT2;MPP5;PPP2R5E;ATP6V1A;LAMC1;COL6A3;MAML3	0.0097	0.0574
hsa04976_Bile_secretion	5	72	142	8019	SLC5A1;HMGCR;ATP1B4;AQP4;SLC22A7	0.0119	0.0574
hsa04728_Dopaminergic_synapse	7	132	142	8019	CACNA1C;GRIA2;AKT2;GNAI1;CLOCK;PPP2R5E;CALM1	0.0124	0.0574
hsa04022_cGMP-PKG_signaling_pathway	8	167	142	8019	CACNA1C;KCNMA1;SLC8A1;ATP1B4;AKT2;GNAI1;CALM1;NFATC3	0.0135	0.0574
hsa04371_Apelin_signaling_pathway	7	137	142	8019	SMAD2;SLC8A1;AKT2;GNAI1;CAMK4;GABARAPL1;CALM1	0.0148	0.0574
hsa05412_Arrhythmogenic_right_ventricular_cardiomyopathy_(ARVC)	5	77	142	8019	ITGA6;LAMA2;CACNA1C;ITGB6;SLC8A1	0.0153	0.0574
hsa04261_Adrenergic_signaling_in_cardiomyocytes	7	149	142	8019	CACNA1C;SLC8A1;ATP1B4;AKT2;GNAI1;PPP2R5E;CALM1	0.0219	0.0729
hsa04260_Cardiac_muscle_contraction	5	86	142	8019	CACNA1C;SLC8A1;ATP1B4;ASPH;TRDN	0.0229	0.0729
hsa04071_Sphingolipid_signaling_pathway	6	119	142	8019	PTEN;SGMS2;AKT2;GNAI1;PPP2R5E;S1PR1	0.0243	0.0729
hsa05410_Hypertrophic_cardiomyopathy_(HCM)	5	90	142	8019	ITGA6;LAMA2;CACNA1C;ITGB6;SLC8A1	0.027	0.0741
hsa04020_Calcium_signaling_pathway	8	193	142	8019	CACNA1C;PDE1A;SLC8A1;ASPH;PDE1C;TRDN;CAMK4;CALM1	0.028	0.0741
hsa04218_Cellular_senescence	7	160	142	8019	PTEN;SMAD2;AKT2;MAP2K6;CALM1;NFATC3;ZFP36L2	0.0301	0.0752
hsa05414_Dilated_cardiomyopathy_(DCM)	5	96	142	8019	ITGA6;LAMA2;CACNA1C;ITGB6;SLC8A1	0.0338	0.0769
hsa04068_FoxO_signaling_pathway	6	131	142	8019	PTEN;SOD2;BCL6;AKT2;S1PR1;GABARAPL1	0.0356	0.0769
hsa05017_Spinocerebellar_ataxia	5	98	142	8019	ATXN1;GRIA2;ATXN3;AKT2;RORA	0.0363	0.0769
hsa04070_Phosphatidylinositol_signaling_system	5	99	142	8019	PTEN;IP6K2;INPP5F;PPIP5K2;CALM1	0.0376	0.0769
hsa04724_Glutamatergic_synapse	5	114	142	8019	CACNA1C;GRIA2;GLUL;SLC1A3;GNAI1	0.0603	0.118
hsa04151_PI3K-Akt_signaling_pathway	11	354	142	8019	ITGA6;MET;PTEN;LAMA2;COL4A5;ITGB6;AKT2;EIF4E2;PPP2R5E;LAMC1;COL6A3	0.0636	0.1192
hsa04530_Tight_junction	6	169	142	8019	AMOT;DLG2;YBX3;MPP5;AMOTL2;CLDN1	0.0911	0.164
hsa04024_cAMP_signaling_pathway	7	216	142	8019	CACNA1C;GRIA2;ATP1B4;AKT2;GNAI1;CAMK4;CALM1	0.1022	0.1769
hsa04140_Autophagy	5	137	142	8019	PTEN;CFLAR;AKT2;GABARAPL1;STX17	0.1072	0.1787
hsa05418_Fluid_shear_stress_and_atherosclerosis	5	139	142	8019	AKT2;SUMO3;MAP2K6;CALM1;SDC2	0.1119	0.1798
hsa05167_Kaposi_sarcoma-associated_herpesvirus_infection	6	186	142	8019	AKT2;MAP2K6;GABARAPL1;CALM1;NFATC3;CYCS	0.1255	0.1947
hsa04921_Oxytocin_signaling_pathway	5	153	142	8019	CACNA1C;GNAI1;CAMK4;CALM1;NFATC3	0.1476	0.2214
hsa04150_mTOR_signaling_pathway	5	155	142	8019	PTEN;GRB10;AKT2;EIF4E2;ATP6V1A	0.153	0.2221
hsa04390_Hippo_signaling_pathway	5	157	142	8019	SMAD2;AMOT;DLG2;BIRC2;MPP5	0.1585	0.2229
hsa04144_Endocytosis	7	249	142	8019	SMAD2;AGAP1;RABEP1;GIT2;SH3GLB2;CLTC;ARF5	0.1683	0.2265
hsa05200_Pathways_in_cancer	13	531	142	8019	ITGA6;MET;PTEN;LAMA2;COL4A5;SMAD2;BIRC2;RUNX1T1;AKT2;GNAI1;CALM1;LAMC1;CYCS	0.1711	0.2265
hsa04141_Protein_processing_in_endoplasmic_reticulum	5	166	142	8019	ATXN3;SEL1L;SEC62;UBQLN1;SELENOS	0.1843	0.2351
hsa05170_Human_immunodeficiency_virus_1_infection	6	212	142	8019	AKT2;GNAI1;MAP2K6;CALM1;NFATC3;CYCS	0.1881	0.2351
hsa05163_Human_cytomegalovirus_infection	6	225	142	8019	AKT2;GNAI1;MAP2K6;CALM1;NFATC3;CYCS	0.2231	0.2713
hsa04360_Axon_guidance	5	181	142	8019	MET;NTNG1;GNAI1;NFATC3;PLXNC1	0.2303	0.2727
hsa05202_Transcriptional_misregulation_in_cancer	5	186	142	8019	MET;NSD2;BCL6;RUNX1T1;REL	0.2462	0.2841
hsa04015_Rap1_signaling_pathway	5	210	142	8019	MET;AKT2;GNAI1;MAP2K6;CALM1	0.3259	0.3638
hsa05016_Huntington_disease	6	264	142	8019	SOD2;GRIA2;SLC1A3;HIP1;CLTC;CYCS	0.3372	0.3638
hsa05132_Salmonella_infection	5	214	142	8019	BIRC2;AKT2;FGD4;MAP2K6;CYCS	0.3395	0.3638
hsa04010_MAPK_signaling_pathway	6	295	142	8019	MET;CACNA1C;PPM1B;AKT2;MAP2K6;NFATC3	0.4315	0.4516
hsa04060_Cytokine-cytokine_receptor_interaction	5	294	142	8019	LEP;IL1RL1;CXCL11;MSTN;IL36RN	0.5985	0.6121
hsa01100_Metabolic_pathways	22	1489	142	8019	GCH1;PTEN;HMGCR;PDE1A;GLUL;NSD2;TPK1;SGMS2;EHMT1;PDE1C;GGCT;INPP5F;GFPT1;HAL;KMT5B;NDST1;DNMT3A;NSD1;ATP6V1A;PLPP3;FUT9;HACD3	0.8131	0.8131
