# Supplementary material for: MicroRNA Expression Profile in TSC Cell Lines and the Impact of mTOR Inhibitor
Source: Int J Mol Sci. 2022 Nov 21;23(22):14493. doi: 10.3390/ijms232214493 (PMC9694073; doi:10.3390/ijms232214493)
Supplement: Supplementary file 1 [file ijms-23-14493-s001.zip › Suppl. File S16 TFBS analysis from Transfac using PROMO (Alggen) software.xlsx]

## Sheet: Arkusz1
Sequence name	Factor name	Start position	End position	Dissimilarity	String	RE equally	RE query
hg38_dna range=chr22:41899944-41901012 5'pad=1000 3'pad=0 strand=+ repeatMasking=none	AP-2alphaA [T00035]	86	91	2.550491	TGAGGC	0.26099	0.26802
hg38_dna range=chr22:41899944-41901012 5'pad=1000 3'pad=0 strand=+ repeatMasking=none	AP-2alphaA [T00035]	146	151	1.357116	GCCTGT	0.26099	0.26719
hg38_dna range=chr22:41899944-41901012 5'pad=1000 3'pad=0 strand=+ repeatMasking=none	AP-2alphaA [T00035]	328	333	1.357116	GCCTGT	0.26099	0.26719
hg38_dna range=chr22:41899944-41901012 5'pad=1000 3'pad=0 strand=+ repeatMasking=none	AP-2alphaA [T00035]	358	363	3.229049	GCCTCT	0.26099	0.26828
hg38_dna range=chr22:41899944-41901012 5'pad=1000 3'pad=0 strand=+ repeatMasking=none	AP-2alphaA [T00035]	398	403	3.743866	GAAGGC	0.26099	0.26828
hg38_dna range=chr22:41899944-41901012 5'pad=1000 3'pad=0 strand=+ repeatMasking=none	AP-2alphaA [T00035]	414	419	0.000000	GCCTGC	0.52197	0.54910
hg38_dna range=chr22:41899944-41901012 5'pad=1000 3'pad=0 strand=+ repeatMasking=none	AP-2alphaA [T00035]	432	437	2.550491	GCCTCA	0.26099	0.26802
hg38_dna range=chr22:41899944-41901012 5'pad=1000 3'pad=0 strand=+ repeatMasking=none	AP-2alphaA [T00035]	511	516	2.550491	GCCTCA	0.26099	0.26802
hg38_dna range=chr22:41899944-41901012 5'pad=1000 3'pad=0 strand=+ repeatMasking=none	AP-2alphaA [T00035]	709	714	4.438035	GCCTAG	0.52197	0.52766
hg38_dna range=chr22:41899944-41901012 5'pad=1000 3'pad=0 strand=+ repeatMasking=none	AP-2alphaA [T00035]	741	746	3.229049	GCCTCT	0.26099	0.26828
hg38_dna range=chr22:41899944-41901012 5'pad=1000 3'pad=0 strand=+ repeatMasking=none	AP-2alphaA [T00035]	746	751	2.550491	TGAGGC	0.26099	0.26802
hg38_dna range=chr22:41899944-41901012 5'pad=1000 3'pad=0 strand=+ repeatMasking=none	AP-2alphaA [T00035]	777	782	4.890408	TTAGGC	0.26099	0.26036
hg38_dna range=chr22:41899944-41901012 5'pad=1000 3'pad=0 strand=+ repeatMasking=none	AP-2alphaA [T00035]	813	818	3.229049	GCCTCT	0.26099	0.26828
hg38_dna range=chr22:41899944-41901012 5'pad=1000 3'pad=0 strand=+ repeatMasking=none	AP-2alphaA [T00035]	887	892	0.226186	CCAGGC	0.52197	0.54910
hg38_dna range=chr22:41899944-41901012 5'pad=1000 3'pad=0 strand=+ repeatMasking=none	AP-2alphaA [T00035]	891	896	3.229049	GCCTCT	0.26099	0.26828
hg38_dna range=chr22:41899944-41901012 5'pad=1000 3'pad=0 strand=+ repeatMasking=none	AP-2alphaA [T00035]	897	902	0.000000	GCAGGC	0.52197	0.54910
hg38_dna range=chr22:41899944-41901012 5'pad=1000 3'pad=0 strand=+ repeatMasking=none	AP-2alphaA [T00035]	904	909	3.970052	GCCTTG	0.52197	0.53522
hg38_dna range=chr7:130875747-130876810 5'pad=1000 3'pad=0 strand=+ repeatMasking=none	AP-2alphaA [T00035]	146	151	2.550491	TGAGGC	0.25977	0.26677
hg38_dna range=chr7:130875747-130876810 5'pad=1000 3'pad=0 strand=+ repeatMasking=none	AP-2alphaA [T00035]	150	155	2.550491	GCCTCA	0.25977	0.26677
hg38_dna range=chr7:130875747-130876810 5'pad=1000 3'pad=0 strand=+ repeatMasking=none	AP-2alphaA [T00035]	175	180	3.743866	GAAGGC	0.25977	0.26703
hg38_dna range=chr7:130875747-130876810 5'pad=1000 3'pad=0 strand=+ repeatMasking=none	AP-2alphaA [T00035]	360	365	0.226186	CCAGGC	0.51953	0.54653
hg38_dna range=chr7:130875747-130876810 5'pad=1000 3'pad=0 strand=+ repeatMasking=none	AP-2alphaA [T00035]	484	489	3.743866	GCCTTC	0.25977	0.26703
hg38_dna range=chr22:41899944-41901012 5'pad=1000 3'pad=0 strand=+ repeatMasking=none	C/EBPalpha [T00105]	57	63	1.761449	TATTGTG	0.26099	0.25410
hg38_dna range=chr22:41899944-41901012 5'pad=1000 3'pad=0 strand=+ repeatMasking=none	C/EBPalpha [T00105]	477	483	2.441016	CATTGCG	0.26099	0.25739
hg38_dna range=chr7:130875747-130876810 5'pad=1000 3'pad=0 strand=+ repeatMasking=none	C/EBPalpha [T00105]	372	378	1.761449	CCCAATA	0.25977	0.25291
hg38_dna range=chr7:130875747-130876810 5'pad=1000 3'pad=0 strand=+ repeatMasking=none	C/EBPalpha [T00105]	898	904	4.235345	TATTGCT	0.25977	0.25231
hg38_dna range=chr7:130875747-130876810 5'pad=1000 3'pad=0 strand=+ repeatMasking=none	C/EBPalpha [T00105]	947	953	4.776286	ACCAATA	0.25977	0.24574
hg38_dna range=chr7:130875747-130876810 5'pad=1000 3'pad=0 strand=+ repeatMasking=none	C/EBPalpha [T00105]	990	996	0.540941	CCCAATC	0.12988	0.13059
hg38_dna range=chr22:41899944-41901012 5'pad=1000 3'pad=0 strand=+ repeatMasking=none	C/EBPbeta [T00581]	48	51	0.000000	ACAA	8.35156	8.22766
hg38_dna range=chr22:41899944-41901012 5'pad=1000 3'pad=0 strand=+ repeatMasking=none	C/EBPbeta [T00581]	59	62	0.000000	TTGT	8.35156	8.22766
hg38_dna range=chr22:41899944-41901012 5'pad=1000 3'pad=0 strand=+ repeatMasking=none	C/EBPbeta [T00581]	97	100	1.639871	TTGG	8.35156	8.23839
hg38_dna range=chr22:41899944-41901012 5'pad=1000 3'pad=0 strand=+ repeatMasking=none	C/EBPbeta [T00581]	111	114	1.639871	TTGG	8.35156	8.23839
hg38_dna range=chr22:41899944-41901012 5'pad=1000 3'pad=0 strand=+ repeatMasking=none	C/EBPbeta [T00581]	169	172	1.366559	TTGA	8.35156	8.23839
hg38_dna range=chr22:41899944-41901012 5'pad=1000 3'pad=0 strand=+ repeatMasking=none	C/EBPbeta [T00581]	262	265	1.639871	TTGG	8.35156	8.23839
hg38_dna range=chr22:41899944-41901012 5'pad=1000 3'pad=0 strand=+ repeatMasking=none	C/EBPbeta [T00581]	268	271	1.366559	TCAA	8.35156	8.23839
hg38_dna range=chr22:41899944-41901012 5'pad=1000 3'pad=0 strand=+ repeatMasking=none	C/EBPbeta [T00581]	316	319	1.639871	TTGG	8.35156	8.23839
hg38_dna range=chr22:41899944-41901012 5'pad=1000 3'pad=0 strand=+ repeatMasking=none	C/EBPbeta [T00581]	479	482	0.000000	TTGC	8.35156	8.22766
hg38_dna range=chr22:41899944-41901012 5'pad=1000 3'pad=0 strand=+ repeatMasking=none	C/EBPbeta [T00581]	514	517	1.366559	TCAA	8.35156	8.23839
hg38_dna range=chr22:41899944-41901012 5'pad=1000 3'pad=0 strand=+ repeatMasking=none	C/EBPbeta [T00581]	547	550	1.366559	TCAA	8.35156	8.23839
hg38_dna range=chr22:41899944-41901012 5'pad=1000 3'pad=0 strand=+ repeatMasking=none	C/EBPbeta [T00581]	571	574	1.639871	TTGG	8.35156	8.23839
hg38_dna range=chr22:41899944-41901012 5'pad=1000 3'pad=0 strand=+ repeatMasking=none	C/EBPbeta [T00581]	687	690	1.366559	TCAA	8.35156	8.23839
hg38_dna range=chr22:41899944-41901012 5'pad=1000 3'pad=0 strand=+ repeatMasking=none	C/EBPbeta [T00581]	706	709	1.639871	TTGG	8.35156	8.23839
hg38_dna range=chr22:41899944-41901012 5'pad=1000 3'pad=0 strand=+ repeatMasking=none	C/EBPbeta [T00581]	750	753	0.000000	GCAA	8.35156	8.22766
hg38_dna range=chr22:41899944-41901012 5'pad=1000 3'pad=0 strand=+ repeatMasking=none	C/EBPbeta [T00581]	862	865	0.000000	TTGC	8.35156	8.22766
hg38_dna range=chr22:41899944-41901012 5'pad=1000 3'pad=0 strand=+ repeatMasking=none	C/EBPbeta [T00581]	875	878	0.000000	TTGC	8.35156	8.22766
hg38_dna range=chr22:41899944-41901012 5'pad=1000 3'pad=0 strand=+ repeatMasking=none	C/EBPbeta [T00581]	907	910	1.639871	TTGG	8.35156	8.23839
hg38_dna range=chr22:41899944-41901012 5'pad=1000 3'pad=0 strand=+ repeatMasking=none	C/EBPbeta [T00581]	936	939	0.000000	ACAA	8.35156	8.22766
hg38_dna range=chr22:41899944-41901012 5'pad=1000 3'pad=0 strand=+ repeatMasking=none	C/EBPbeta [T00581]	970	973	1.639871	TTGG	8.35156	8.23839
hg38_dna range=chr22:41899944-41901012 5'pad=1000 3'pad=0 strand=+ repeatMasking=none	C/EBPbeta [T00581]	1010	1013	0.000000	TTGT	8.35156	8.22766
hg38_dna range=chr22:41899944-41901012 5'pad=1000 3'pad=0 strand=+ repeatMasking=none	C/EBPbeta [T00581]	1016	1019	0.000000	TTGC	8.35156	8.22766
hg38_dna range=chr22:41899944-41901012 5'pad=1000 3'pad=0 strand=+ repeatMasking=none	C/EBPbeta [T00581]	1021	1024	0.000000	TTGC	8.35156	8.22766
hg38_dna range=chr22:41899944-41901012 5'pad=1000 3'pad=0 strand=+ repeatMasking=none	C/EBPbeta [T00581]	1044	1047	0.000000	GCAA	8.35156	8.22766
hg38_dna range=chr7:130875747-130876810 5'pad=1000 3'pad=0 strand=+ repeatMasking=none	C/EBPbeta [T00581]	16	19	0.000000	TTGT	8.31250	8.18917
hg38_dna range=chr7:130875747-130876810 5'pad=1000 3'pad=0 strand=+ repeatMasking=none	C/EBPbeta [T00581]	31	34	0.000000	TTGC	8.31250	8.18917
hg38_dna range=chr7:130875747-130876810 5'pad=1000 3'pad=0 strand=+ repeatMasking=none	C/EBPbeta [T00581]	89	92	1.639871	TTGG	8.31250	8.19986
hg38_dna range=chr7:130875747-130876810 5'pad=1000 3'pad=0 strand=+ repeatMasking=none	C/EBPbeta [T00581]	102	105	0.000000	TTGC	8.31250	8.18917
hg38_dna range=chr7:130875747-130876810 5'pad=1000 3'pad=0 strand=+ repeatMasking=none	C/EBPbeta [T00581]	112	115	0.000000	ACAA	8.31250	8.18917
hg38_dna range=chr7:130875747-130876810 5'pad=1000 3'pad=0 strand=+ repeatMasking=none	C/EBPbeta [T00581]	218	221	0.000000	GCAA	8.31250	8.18917
hg38_dna range=chr7:130875747-130876810 5'pad=1000 3'pad=0 strand=+ repeatMasking=none	C/EBPbeta [T00581]	232	235	0.000000	GCAA	8.31250	8.18917
hg38_dna range=chr7:130875747-130876810 5'pad=1000 3'pad=0 strand=+ repeatMasking=none	C/EBPbeta [T00581]	266	269	0.000000	ACAA	8.31250	8.18917
hg38_dna range=chr7:130875747-130876810 5'pad=1000 3'pad=0 strand=+ repeatMasking=none	C/EBPbeta [T00581]	315	318	1.639871	CCAA	8.31250	8.19986
hg38_dna range=chr7:130875747-130876810 5'pad=1000 3'pad=0 strand=+ repeatMasking=none	C/EBPbeta [T00581]	326	329	0.000000	ACAA	8.31250	8.18917
hg38_dna range=chr7:130875747-130876810 5'pad=1000 3'pad=0 strand=+ repeatMasking=none	C/EBPbeta [T00581]	347	350	1.366559	TCAA	8.31250	8.19986
hg38_dna range=chr7:130875747-130876810 5'pad=1000 3'pad=0 strand=+ repeatMasking=none	C/EBPbeta [T00581]	373	376	1.639871	CCAA	8.31250	8.19986
hg38_dna range=chr7:130875747-130876810 5'pad=1000 3'pad=0 strand=+ repeatMasking=none	C/EBPbeta [T00581]	393	396	1.366559	TCAA	8.31250	8.19986
hg38_dna range=chr7:130875747-130876810 5'pad=1000 3'pad=0 strand=+ repeatMasking=none	C/EBPbeta [T00581]	404	407	1.639871	TTGG	8.31250	8.19986
hg38_dna range=chr7:130875747-130876810 5'pad=1000 3'pad=0 strand=+ repeatMasking=none	C/EBPbeta [T00581]	413	416	0.000000	ACAA	8.31250	8.18917
hg38_dna range=chr7:130875747-130876810 5'pad=1000 3'pad=0 strand=+ repeatMasking=none	C/EBPbeta [T00581]	421	424	1.639871	CCAA	8.31250	8.19986
hg38_dna range=chr7:130875747-130876810 5'pad=1000 3'pad=0 strand=+ repeatMasking=none	C/EBPbeta [T00581]	431	434	1.366559	TCAA	8.31250	8.19986
hg38_dna range=chr7:130875747-130876810 5'pad=1000 3'pad=0 strand=+ repeatMasking=none	C/EBPbeta [T00581]	457	460	1.366559	TCAA	8.31250	8.19986
hg38_dna range=chr7:130875747-130876810 5'pad=1000 3'pad=0 strand=+ repeatMasking=none	C/EBPbeta [T00581]	474	477	0.000000	TTGT	8.31250	8.18917
hg38_dna range=chr7:130875747-130876810 5'pad=1000 3'pad=0 strand=+ repeatMasking=none	C/EBPbeta [T00581]	477	480	0.000000	TTGC	8.31250	8.18917
hg38_dna range=chr7:130875747-130876810 5'pad=1000 3'pad=0 strand=+ repeatMasking=none	C/EBPbeta [T00581]	482	485	0.000000	TTGC	8.31250	8.18917
hg38_dna range=chr7:130875747-130876810 5'pad=1000 3'pad=0 strand=+ repeatMasking=none	C/EBPbeta [T00581]	653	656	1.366559	TCAA	8.31250	8.19986
hg38_dna range=chr7:130875747-130876810 5'pad=1000 3'pad=0 strand=+ repeatMasking=none	C/EBPbeta [T00581]	656	659	0.000000	ACAA	8.31250	8.18917
hg38_dna range=chr7:130875747-130876810 5'pad=1000 3'pad=0 strand=+ repeatMasking=none	C/EBPbeta [T00581]	665	668	1.366559	TTGA	8.31250	8.19986
hg38_dna range=chr7:130875747-130876810 5'pad=1000 3'pad=0 strand=+ repeatMasking=none	C/EBPbeta [T00581]	743	746	1.639871	CCAA	8.31250	8.19986
hg38_dna range=chr7:130875747-130876810 5'pad=1000 3'pad=0 strand=+ repeatMasking=none	C/EBPbeta [T00581]	748	751	0.000000	ACAA	8.31250	8.18917
hg38_dna range=chr7:130875747-130876810 5'pad=1000 3'pad=0 strand=+ repeatMasking=none	C/EBPbeta [T00581]	760	763	1.639871	CCAA	8.31250	8.19986
hg38_dna range=chr7:130875747-130876810 5'pad=1000 3'pad=0 strand=+ repeatMasking=none	C/EBPbeta [T00581]	819	822	0.000000	TTGT	8.31250	8.18917
hg38_dna range=chr7:130875747-130876810 5'pad=1000 3'pad=0 strand=+ repeatMasking=none	C/EBPbeta [T00581]	839	842	0.000000	GCAA	8.31250	8.18917
hg38_dna range=chr7:130875747-130876810 5'pad=1000 3'pad=0 strand=+ repeatMasking=none	C/EBPbeta [T00581]	859	862	1.366559	TCAA	8.31250	8.19986
hg38_dna range=chr7:130875747-130876810 5'pad=1000 3'pad=0 strand=+ repeatMasking=none	C/EBPbeta [T00581]	892	895	0.000000	TTGC	8.31250	8.18917
hg38_dna range=chr7:130875747-130876810 5'pad=1000 3'pad=0 strand=+ repeatMasking=none	C/EBPbeta [T00581]	900	903	0.000000	TTGC	8.31250	8.18917
hg38_dna range=chr7:130875747-130876810 5'pad=1000 3'pad=0 strand=+ repeatMasking=none	C/EBPbeta [T00581]	905	908	0.000000	TTGC	8.31250	8.18917
hg38_dna range=chr7:130875747-130876810 5'pad=1000 3'pad=0 strand=+ repeatMasking=none	C/EBPbeta [T00581]	911	914	0.000000	TTGT	8.31250	8.18917
hg38_dna range=chr7:130875747-130876810 5'pad=1000 3'pad=0 strand=+ repeatMasking=none	C/EBPbeta [T00581]	926	929	0.000000	TTGT	8.31250	8.18917
hg38_dna range=chr7:130875747-130876810 5'pad=1000 3'pad=0 strand=+ repeatMasking=none	C/EBPbeta [T00581]	938	941	1.639871	CCAA	8.31250	8.19986
hg38_dna range=chr7:130875747-130876810 5'pad=1000 3'pad=0 strand=+ repeatMasking=none	C/EBPbeta [T00581]	948	951	1.639871	CCAA	8.31250	8.19986
hg38_dna range=chr7:130875747-130876810 5'pad=1000 3'pad=0 strand=+ repeatMasking=none	C/EBPbeta [T00581]	991	994	1.639871	CCAA	8.31250	8.19986
hg38_dna range=chr7:130875747-130876810 5'pad=1000 3'pad=0 strand=+ repeatMasking=none	C/EBPbeta [T00581]	1033	1036	1.366559	TTGA	8.31250	8.19986
hg38_dna range=chr7:130875747-130876810 5'pad=1000 3'pad=0 strand=+ repeatMasking=none	C/EBPbeta [T00581]	1046	1049	1.639871	CCAA	8.31250	8.19986
hg38_dna range=chr22:41899944-41901012 5'pad=1000 3'pad=0 strand=+ repeatMasking=none	c-Ets-1 [T00112]	78	84	1.641124	AAGGAAA	0.19574	0.19197
hg38_dna range=chr22:41899944-41901012 5'pad=1000 3'pad=0 strand=+ repeatMasking=none	c-Ets-1 [T00112]	160	166	4.654478	CTTCCAG	0.45673	0.45273
hg38_dna range=chr22:41899944-41901012 5'pad=1000 3'pad=0 strand=+ repeatMasking=none	c-Ets-1 [T00112]	407	413	4.910652	CTTCCAT	0.19574	0.19575
hg38_dna range=chr22:41899944-41901012 5'pad=1000 3'pad=0 strand=+ repeatMasking=none	c-Ets-1 [T00112]	466	472	3.718550	GTTCCTT	0.32623	0.32870
hg38_dna range=chr22:41899944-41901012 5'pad=1000 3'pad=0 strand=+ repeatMasking=none	c-Ets-1 [T00112]	916	922	3.462376	GTTCCTG	0.32623	0.32870
hg38_dna range=chr7:130875747-130876810 5'pad=1000 3'pad=0 strand=+ repeatMasking=none	c-Ets-1 [T00112]	172	178	4.782565	GTGGAAG	0.19482	0.19483
hg38_dna range=chr7:130875747-130876810 5'pad=1000 3'pad=0 strand=+ repeatMasking=none	c-Ets-1 [T00112]	240	246	0.128087	GAGGAAG	0.12988	0.13248
hg38_dna range=chr7:130875747-130876810 5'pad=1000 3'pad=0 strand=+ repeatMasking=none	c-Ets-1 [T00112]	289	295	3.462376	CAGGAAC	0.32471	0.32716
hg38_dna range=chr7:130875747-130876810 5'pad=1000 3'pad=0 strand=+ repeatMasking=none	c-Ets-1 [T00112]	558	564	1.641124	TTTCCTT	0.19482	0.19107
hg38_dna range=chr7:130875747-130876810 5'pad=1000 3'pad=0 strand=+ repeatMasking=none	c-Ets-1 [T00112]	871	877	4.654478	CTGGAAG	0.45459	0.45061
hg38_dna range=chr7:130875747-130876810 5'pad=1000 3'pad=0 strand=+ repeatMasking=none	c-Ets-1 [T00112]	956	962	1.513038	TTTCCTC	0.19482	0.19107
hg38_dna range=chr22:41899944-41901012 5'pad=1000 3'pad=0 strand=+ repeatMasking=none	c-Ets-2 [T00113]	467	475	3.518824	TTCCTTCTG	0.09787	0.09839
hg38_dna range=chr7:130875747-130876810 5'pad=1000 3'pad=0 strand=+ repeatMasking=none	c-Ets-2 [T00113]	237	245	2.142327	AGAGAGGAA	0.08929	0.08884
hg38_dna range=chr7:130875747-130876810 5'pad=1000 3'pad=0 strand=+ repeatMasking=none	c-Ets-2 [T00113]	559	567	4.091811	TTCCTTATG	0.08524	0.08251
hg38_dna range=chr7:130875747-130876810 5'pad=1000 3'pad=0 strand=+ repeatMasking=none	c-Ets-2 [T00113]	957	965	1.071163	TTCCTCTCA	0.03247	0.03190
hg38_dna range=chr22:41899944-41901012 5'pad=1000 3'pad=0 strand=+ repeatMasking=none	c-Fos [T00123]	265	274	3.081206	GAGTCAACAG	0.03262	0.03304
hg38_dna range=chr7:130875747-130876810 5'pad=1000 3'pad=0 strand=+ repeatMasking=none	c-Fos [T00123]	1030	1039	3.505235	ATATTGACTC	0.02841	0.02818
hg38_dna range=chr22:41899944-41901012 5'pad=1000 3'pad=0 strand=+ repeatMasking=none	c-Jun [T00133]	264	270	2.654872	GGAGTCA	0.26099	0.25870
hg38_dna range=chr22:41899944-41901012 5'pad=1000 3'pad=0 strand=+ repeatMasking=none	c-Jun [T00133]	342	348	2.345465	TGACACA	0.26099	0.25870
hg38_dna range=chr7:130875747-130876810 5'pad=1000 3'pad=0 strand=+ repeatMasking=none	c-Jun [T00133]	500	506	2.345465	TGACACA	0.25977	0.25749
hg38_dna range=chr7:130875747-130876810 5'pad=1000 3'pad=0 strand=+ repeatMasking=none	c-Jun [T00133]	666	672	2.654872	TGACTCC	0.25977	0.25749
hg38_dna range=chr7:130875747-130876810 5'pad=1000 3'pad=0 strand=+ repeatMasking=none	c-Jun [T00133]	1034	1040	3.244843	TGACTCT	0.12988	0.12971
hg38_dna range=chr7:130875747-130876810 5'pad=1000 3'pad=0 strand=+ repeatMasking=none	c-Jun [T00133]	1056	1062	4.441904	TCAGTCA	0.06494	0.06392
hg38_dna range=chr22:41899944-41901012 5'pad=1000 3'pad=0 strand=+ repeatMasking=none	ER-alpha [T00261]	352	356	0.000000	TGACC	1.04395	1.05604
hg38_dna range=chr22:41899944-41901012 5'pad=1000 3'pad=0 strand=+ repeatMasking=none	ER-alpha [T00261]	536	540	0.000000	TGACC	1.04395	1.05604
hg38_dna range=chr22:41899944-41901012 5'pad=1000 3'pad=0 strand=+ repeatMasking=none	ER-alpha [T00261]	631	635	0.000000	TGACC	1.04395	1.05604
hg38_dna range=chr7:130875747-130876810 5'pad=1000 3'pad=0 strand=+ repeatMasking=none	ER-alpha [T00261]	576	580	0.000000	TGACC	1.03906	1.05110
hg38_dna range=chr7:130875747-130876810 5'pad=1000 3'pad=0 strand=+ repeatMasking=none	ER-alpha [T00261]	847	851	0.000000	GGTCA	1.03906	1.05110
hg38_dna range=chr7:130875747-130876810 5'pad=1000 3'pad=0 strand=+ repeatMasking=none	ER-alpha [T00261]	943	947	0.000000	GGTCA	1.03906	1.05110
hg38_dna range=chr22:41899944-41901012 5'pad=1000 3'pad=0 strand=+ repeatMasking=none	FOXP3 [T04280]	47	52	1.824994	TACAAC	0.26099	0.25402
hg38_dna range=chr22:41899944-41901012 5'pad=1000 3'pad=0 strand=+ repeatMasking=none	FOXP3 [T04280]	267	272	4.756447	GTCAAC	1.56592	1.53043
hg38_dna range=chr22:41899944-41901012 5'pad=1000 3'pad=0 strand=+ repeatMasking=none	FOXP3 [T04280]	513	518	4.756447	CTCAAC	1.56592	1.53043
hg38_dna range=chr22:41899944-41901012 5'pad=1000 3'pad=0 strand=+ repeatMasking=none	FOXP3 [T04280]	546	551	4.756447	CTCAAC	1.56592	1.53043
hg38_dna range=chr7:130875747-130876810 5'pad=1000 3'pad=0 strand=+ repeatMasking=none	FOXP3 [T04280]	15	20	0.000000	GTTGTG	0.77930	0.77206
hg38_dna range=chr7:130875747-130876810 5'pad=1000 3'pad=0 strand=+ repeatMasking=none	FOXP3 [T04280]	28	33	4.756447	GTTTTG	1.55859	1.52327
hg38_dna range=chr7:130875747-130876810 5'pad=1000 3'pad=0 strand=+ repeatMasking=none	FOXP3 [T04280]	99	104	4.756447	GTTTTG	1.55859	1.52327
hg38_dna range=chr7:130875747-130876810 5'pad=1000 3'pad=0 strand=+ repeatMasking=none	FOXP3 [T04280]	265	270	0.000000	AACAAC	0.77930	0.77206
hg38_dna range=chr7:130875747-130876810 5'pad=1000 3'pad=0 strand=+ repeatMasking=none	FOXP3 [T04280]	346	351	4.756447	CTCAAC	1.55859	1.52327
hg38_dna range=chr7:130875747-130876810 5'pad=1000 3'pad=0 strand=+ repeatMasking=none	FOXP3 [T04280]	652	657	4.756447	ATCAAC	1.55859	1.52327
hg38_dna range=chr7:130875747-130876810 5'pad=1000 3'pad=0 strand=+ repeatMasking=none	FOXP3 [T04280]	655	660	0.000000	AACAAC	0.77930	0.77206
hg38_dna range=chr7:130875747-130876810 5'pad=1000 3'pad=0 strand=+ repeatMasking=none	FOXP3 [T04280]	744	749	4.756447	CAAAAC	1.55859	1.52327
hg38_dna range=chr7:130875747-130876810 5'pad=1000 3'pad=0 strand=+ repeatMasking=none	FOXP3 [T04280]	749	754	4.756447	CAAAAC	1.55859	1.52327
hg38_dna range=chr7:130875747-130876810 5'pad=1000 3'pad=0 strand=+ repeatMasking=none	FOXP3 [T04280]	913	918	4.756447	GTTTTC	1.55859	1.52327
hg38_dna range=chr22:41899944-41901012 5'pad=1000 3'pad=0 strand=+ repeatMasking=none	GATA-1 [T00306]	107	112	0.280028	TATCTT	0.52197	0.49429
hg38_dna range=chr22:41899944-41901012 5'pad=1000 3'pad=0 strand=+ repeatMasking=none	GATA-1 [T00306]	287	292	0.758539	TATCAG	1.04395	1.00169
hg38_dna range=chr7:130875747-130876810 5'pad=1000 3'pad=0 strand=+ repeatMasking=none	GATA-1 [T00306]	429	434	1.038567	TATCAA	1.03906	0.99701
hg38_dna range=chr7:130875747-130876810 5'pad=1000 3'pad=0 strand=+ repeatMasking=none	GATA-1 [T00306]	630	635	0.105011	GAGATA	0.51953	0.50554
hg38_dna range=chr7:130875747-130876810 5'pad=1000 3'pad=0 strand=+ repeatMasking=none	GATA-1 [T00306]	734	739	1.896347	TATCCG	2.07812	2.04951
hg38_dna range=chr7:130875747-130876810 5'pad=1000 3'pad=0 strand=+ repeatMasking=none	GATA-1 [T00306]	796	801	1.038567	ATGATA	1.03906	0.99701
hg38_dna range=chr22:41899944-41901012 5'pad=1000 3'pad=0 strand=+ repeatMasking=none	GR [T05076]	688	694	0.000000	CAAAAAA	0.19574	0.18426
hg38_dna range=chr7:130875747-130876810 5'pad=1000 3'pad=0 strand=+ repeatMasking=none	GR [T05076]	27	33	3.763516	CGTTTTG	0.38965	0.37691
hg38_dna range=chr7:130875747-130876810 5'pad=1000 3'pad=0 strand=+ repeatMasking=none	GR [T05076]	98	104	3.763516	AGTTTTG	0.38965	0.37691
hg38_dna range=chr7:130875747-130876810 5'pad=1000 3'pad=0 strand=+ repeatMasking=none	GR [T05076]	744	750	3.763516	CAAAACA	0.38965	0.37691
hg38_dna range=chr22:41899944-41901012 5'pad=1000 3'pad=0 strand=+ repeatMasking=none	GR-alpha [T00337]	72	76	0.000000	ATAGG	4.17578	4.18477
hg38_dna range=chr22:41899944-41901012 5'pad=1000 3'pad=0 strand=+ repeatMasking=none	GR-alpha [T00337]	147	151	0.000000	CCTGT	4.17578	4.18477
hg38_dna range=chr22:41899944-41901012 5'pad=1000 3'pad=0 strand=+ repeatMasking=none	GR-alpha [T00337]	184	188	0.207689	AAAGG	4.17578	4.18477
hg38_dna range=chr22:41899944-41901012 5'pad=1000 3'pad=0 strand=+ repeatMasking=none	GR-alpha [T00337]	323	327	0.207689	CCTCT	4.17578	4.18477
hg38_dna range=chr22:41899944-41901012 5'pad=1000 3'pad=0 strand=+ repeatMasking=none	GR-alpha [T00337]	329	333	0.000000	CCTGT	4.17578	4.18477
hg38_dna range=chr22:41899944-41901012 5'pad=1000 3'pad=0 strand=+ repeatMasking=none	GR-alpha [T00337]	359	363	0.207689	CCTCT	4.17578	4.18477
hg38_dna range=chr22:41899944-41901012 5'pad=1000 3'pad=0 strand=+ repeatMasking=none	GR-alpha [T00337]	370	374	0.000000	CCTGT	4.17578	4.18477
hg38_dna range=chr22:41899944-41901012 5'pad=1000 3'pad=0 strand=+ repeatMasking=none	GR-alpha [T00337]	484	488	0.207689	AGAGG	4.17578	4.18477
hg38_dna range=chr22:41899944-41901012 5'pad=1000 3'pad=0 strand=+ repeatMasking=none	GR-alpha [T00337]	500	504	0.000000	CCTAT	4.17578	4.18477
hg38_dna range=chr22:41899944-41901012 5'pad=1000 3'pad=0 strand=+ repeatMasking=none	GR-alpha [T00337]	532	536	0.207689	CCTCT	4.17578	4.18477
hg38_dna range=chr22:41899944-41901012 5'pad=1000 3'pad=0 strand=+ repeatMasking=none	GR-alpha [T00337]	683	687	0.207689	CCTTT	4.17578	4.18477
hg38_dna range=chr22:41899944-41901012 5'pad=1000 3'pad=0 strand=+ repeatMasking=none	GR-alpha [T00337]	722	726	0.207689	CCTTT	4.17578	4.18477
hg38_dna range=chr22:41899944-41901012 5'pad=1000 3'pad=0 strand=+ repeatMasking=none	GR-alpha [T00337]	733	737	0.207689	CCTTT	4.17578	4.18477
hg38_dna range=chr22:41899944-41901012 5'pad=1000 3'pad=0 strand=+ repeatMasking=none	GR-alpha [T00337]	742	746	0.207689	CCTCT	4.17578	4.18477
hg38_dna range=chr22:41899944-41901012 5'pad=1000 3'pad=0 strand=+ repeatMasking=none	GR-alpha [T00337]	771	775	0.207689	CCTTT	4.17578	4.18477
hg38_dna range=chr22:41899944-41901012 5'pad=1000 3'pad=0 strand=+ repeatMasking=none	GR-alpha [T00337]	814	818	0.207689	CCTCT	4.17578	4.18477
hg38_dna range=chr22:41899944-41901012 5'pad=1000 3'pad=0 strand=+ repeatMasking=none	GR-alpha [T00337]	892	896	0.207689	CCTCT	4.17578	4.18477
hg38_dna range=chr7:130875747-130876810 5'pad=1000 3'pad=0 strand=+ repeatMasking=none	GR-alpha [T00337]	79	83	0.207689	AGAGG	4.15625	4.16519
hg38_dna range=chr7:130875747-130876810 5'pad=1000 3'pad=0 strand=+ repeatMasking=none	GR-alpha [T00337]	183	187	0.207689	AGAGG	4.15625	4.16519
hg38_dna range=chr7:130875747-130876810 5'pad=1000 3'pad=0 strand=+ repeatMasking=none	GR-alpha [T00337]	211	215	0.207689	AGAGG	4.15625	4.16519
hg38_dna range=chr7:130875747-130876810 5'pad=1000 3'pad=0 strand=+ repeatMasking=none	GR-alpha [T00337]	239	243	0.207689	AGAGG	4.15625	4.16519
hg38_dna range=chr7:130875747-130876810 5'pad=1000 3'pad=0 strand=+ repeatMasking=none	GR-alpha [T00337]	277	281	0.207689	CCTCT	4.15625	4.16519
hg38_dna range=chr7:130875747-130876810 5'pad=1000 3'pad=0 strand=+ repeatMasking=none	GR-alpha [T00337]	433	437	0.207689	AAAGG	4.15625	4.16519
hg38_dna range=chr7:130875747-130876810 5'pad=1000 3'pad=0 strand=+ repeatMasking=none	GR-alpha [T00337]	579	583	0.000000	CCTGT	4.15625	4.16519
hg38_dna range=chr7:130875747-130876810 5'pad=1000 3'pad=0 strand=+ repeatMasking=none	GR-alpha [T00337]	617	621	0.207689	AGAGG	4.15625	4.16519
hg38_dna range=chr7:130875747-130876810 5'pad=1000 3'pad=0 strand=+ repeatMasking=none	GR-alpha [T00337]	682	686	0.207689	CCTTT	4.15625	4.16519
hg38_dna range=chr7:130875747-130876810 5'pad=1000 3'pad=0 strand=+ repeatMasking=none	GR-alpha [T00337]	889	893	0.207689	CCTTT	4.15625	4.16519
hg38_dna range=chr7:130875747-130876810 5'pad=1000 3'pad=0 strand=+ repeatMasking=none	GR-alpha [T00337]	959	963	0.207689	CCTCT	4.15625	4.16519
hg38_dna range=chr22:41899944-41901012 5'pad=1000 3'pad=0 strand=+ repeatMasking=none	GR-beta [T01920]	56	60	4.201913	TTATT	4.17578	4.00617
hg38_dna range=chr22:41899944-41901012 5'pad=1000 3'pad=0 strand=+ repeatMasking=none	GR-beta [T01920]	101	105	0.840383	AATGA	4.17578	4.01015
hg38_dna range=chr22:41899944-41901012 5'pad=1000 3'pad=0 strand=+ repeatMasking=none	GR-beta [T01920]	166	170	1.680765	GCATT	2.08789	2.02940
hg38_dna range=chr22:41899944-41901012 5'pad=1000 3'pad=0 strand=+ repeatMasking=none	GR-beta [T01920]	172	176	0.840383	AATGA	4.17578	4.01015
hg38_dna range=chr22:41899944-41901012 5'pad=1000 3'pad=0 strand=+ repeatMasking=none	GR-beta [T01920]	217	221	1.680765	GCATT	2.08789	2.02940
hg38_dna range=chr22:41899944-41901012 5'pad=1000 3'pad=0 strand=+ repeatMasking=none	GR-beta [T01920]	259	263	1.680765	GCATT	2.08789	2.02940
hg38_dna range=chr22:41899944-41901012 5'pad=1000 3'pad=0 strand=+ repeatMasking=none	GR-beta [T01920]	476	480	0.840383	CCATT	4.17578	4.01015
hg38_dna range=chr22:41899944-41901012 5'pad=1000 3'pad=0 strand=+ repeatMasking=none	GR-beta [T01920]	703	707	4.201913	TTATT	4.17578	4.00617
hg38_dna range=chr22:41899944-41901012 5'pad=1000 3'pad=0 strand=+ repeatMasking=none	GR-beta [T01920]	858	862	1.680765	GCATT	2.08789	2.02940
hg38_dna range=chr22:41899944-41901012 5'pad=1000 3'pad=0 strand=+ repeatMasking=none	GR-beta [T01920]	1007	1011	1.680765	GCATT	2.08789	2.02940
hg38_dna range=chr22:41899944-41901012 5'pad=1000 3'pad=0 strand=+ repeatMasking=none	GR-beta [T01920]	1018	1022	1.680765	GCATT	2.08789	2.02940
hg38_dna range=chr22:41899944-41901012 5'pad=1000 3'pad=0 strand=+ repeatMasking=none	GR-beta [T01920]	1046	1050	0.000000	AATGT	2.08789	1.97651
hg38_dna range=chr7:130875747-130876810 5'pad=1000 3'pad=0 strand=+ repeatMasking=none	GR-beta [T01920]	64	68	0.840383	TAATT	4.15625	3.99140
hg38_dna range=chr7:130875747-130876810 5'pad=1000 3'pad=0 strand=+ repeatMasking=none	GR-beta [T01920]	65	69	0.000000	AATTT	2.07812	1.96727
hg38_dna range=chr7:130875747-130876810 5'pad=1000 3'pad=0 strand=+ repeatMasking=none	GR-beta [T01920]	85	89	4.201913	TTATT	4.15625	3.98743
hg38_dna range=chr7:130875747-130876810 5'pad=1000 3'pad=0 strand=+ repeatMasking=none	GR-beta [T01920]	320	324	0.840383	CCATT	4.15625	3.99140
hg38_dna range=chr7:130875747-130876810 5'pad=1000 3'pad=0 strand=+ repeatMasking=none	GR-beta [T01920]	401	405	3.361531	AGATT	2.07812	1.96727
hg38_dna range=chr7:130875747-130876810 5'pad=1000 3'pad=0 strand=+ repeatMasking=none	GR-beta [T01920]	506	510	3.361531	ATATT	2.07812	1.96727
hg38_dna range=chr7:130875747-130876810 5'pad=1000 3'pad=0 strand=+ repeatMasking=none	GR-beta [T01920]	553	557	0.840383	CCATT	4.15625	3.99140
hg38_dna range=chr7:130875747-130876810 5'pad=1000 3'pad=0 strand=+ repeatMasking=none	GR-beta [T01920]	574	578	0.840383	AATGA	4.15625	3.99140
hg38_dna range=chr7:130875747-130876810 5'pad=1000 3'pad=0 strand=+ repeatMasking=none	GR-beta [T01920]	662	666	1.680765	GAATT	2.07812	2.01991
hg38_dna range=chr7:130875747-130876810 5'pad=1000 3'pad=0 strand=+ repeatMasking=none	GR-beta [T01920]	663	667	0.840383	AATTG	4.15625	3.99140
hg38_dna range=chr7:130875747-130876810 5'pad=1000 3'pad=0 strand=+ repeatMasking=none	GR-beta [T01920]	708	712	4.201913	CGATT	4.15625	3.98743
hg38_dna range=chr7:130875747-130876810 5'pad=1000 3'pad=0 strand=+ repeatMasking=none	GR-beta [T01920]	771	775	1.680765	GAATT	2.07812	2.01991
hg38_dna range=chr7:130875747-130876810 5'pad=1000 3'pad=0 strand=+ repeatMasking=none	GR-beta [T01920]	772	776	0.000000	AATTT	2.07812	1.96727
hg38_dna range=chr7:130875747-130876810 5'pad=1000 3'pad=0 strand=+ repeatMasking=none	GR-beta [T01920]	790	794	0.840383	CCATT	4.15625	3.99140
hg38_dna range=chr7:130875747-130876810 5'pad=1000 3'pad=0 strand=+ repeatMasking=none	GR-beta [T01920]	806	810	4.201913	AATAG	4.15625	3.98743
hg38_dna range=chr7:130875747-130876810 5'pad=1000 3'pad=0 strand=+ repeatMasking=none	GR-beta [T01920]	815	819	0.840383	CCATT	4.15625	3.99140
hg38_dna range=chr7:130875747-130876810 5'pad=1000 3'pad=0 strand=+ repeatMasking=none	GR-beta [T01920]	840	844	0.840383	CAATT	4.15625	3.99140
hg38_dna range=chr7:130875747-130876810 5'pad=1000 3'pad=0 strand=+ repeatMasking=none	GR-beta [T01920]	841	845	1.680765	AATTC	2.07812	2.01991
hg38_dna range=chr7:130875747-130876810 5'pad=1000 3'pad=0 strand=+ repeatMasking=none	GR-beta [T01920]	855	859	0.000000	AAATT	2.07812	1.96727
hg38_dna range=chr7:130875747-130876810 5'pad=1000 3'pad=0 strand=+ repeatMasking=none	GR-beta [T01920]	856	860	1.680765	AATTC	2.07812	2.01991
hg38_dna range=chr7:130875747-130876810 5'pad=1000 3'pad=0 strand=+ repeatMasking=none	GR-beta [T01920]	884	888	4.201913	AATCA	4.15625	3.98743
hg38_dna range=chr7:130875747-130876810 5'pad=1000 3'pad=0 strand=+ repeatMasking=none	GR-beta [T01920]	894	898	1.680765	GCATT	2.07812	2.01991
hg38_dna range=chr7:130875747-130876810 5'pad=1000 3'pad=0 strand=+ repeatMasking=none	GR-beta [T01920]	897	901	4.201913	TTATT	4.15625	3.98743
hg38_dna range=chr7:130875747-130876810 5'pad=1000 3'pad=0 strand=+ repeatMasking=none	GR-beta [T01920]	907	911	1.680765	GCATT	2.07812	2.01991
hg38_dna range=chr7:130875747-130876810 5'pad=1000 3'pad=0 strand=+ repeatMasking=none	GR-beta [T01920]	953	957	0.000000	ACATT	2.07812	1.96727
hg38_dna range=chr7:130875747-130876810 5'pad=1000 3'pad=0 strand=+ repeatMasking=none	GR-beta [T01920]	993	997	4.201913	AATCA	4.15625	3.98743
hg38_dna range=chr7:130875747-130876810 5'pad=1000 3'pad=0 strand=+ repeatMasking=none	GR-beta [T01920]	995	999	0.840383	TCATT	4.15625	3.99140
hg38_dna range=chr7:130875747-130876810 5'pad=1000 3'pad=0 strand=+ repeatMasking=none	GR-beta [T01920]	1005	1009	4.201913	CGATT	4.15625	3.98743
hg38_dna range=chr7:130875747-130876810 5'pad=1000 3'pad=0 strand=+ repeatMasking=none	GR-beta [T01920]	1025	1029	0.000000	AAATT	2.07812	1.96727
hg38_dna range=chr7:130875747-130876810 5'pad=1000 3'pad=0 strand=+ repeatMasking=none	GR-beta [T01920]	1026	1030	0.840383	AATTA	4.15625	3.99140
hg38_dna range=chr7:130875747-130876810 5'pad=1000 3'pad=0 strand=+ repeatMasking=none	GR-beta [T01920]	1030	1034	3.361531	ATATT	2.07812	1.96727
hg38_dna range=chr7:130875747-130876810 5'pad=1000 3'pad=0 strand=+ repeatMasking=none	GR-beta [T01920]	1054	1058	4.201913	AATCA	4.15625	3.98743
hg38_dna range=chr22:41899944-41901012 5'pad=1000 3'pad=0 strand=+ repeatMasking=none	NF-Y [T00150]	261	268	4.867193	ATTGGAGT	0.13049	0.12896
hg38_dna range=chr22:41899944-41901012 5'pad=1000 3'pad=0 strand=+ repeatMasking=none	NF-Y [T00150]	705	712	1.749852	ATTGGCCT	0.09787	0.09607
hg38_dna range=chr7:130875747-130876810 5'pad=1000 3'pad=0 strand=+ repeatMasking=none	NF-Y [T00150]	945	952	1.513430	TCACCAAT	0.09741	0.09562
hg38_dna range=chr7:130875747-130876810 5'pad=1000 3'pad=0 strand=+ repeatMasking=none	NF-Y [T00150]	988	995	4.186615	TCCCCAAT	0.09741	0.09572
hg38_dna range=chr22:41899944-41901012 5'pad=1000 3'pad=0 strand=+ repeatMasking=none	p53 [T00671]	211	217	3.750231	GGGCTGG	0.39148	0.41739
hg38_dna range=chr22:41899944-41901012 5'pad=1000 3'pad=0 strand=+ repeatMasking=none	p53 [T00671]	297	303	3.375208	GGGCGTG	0.39148	0.41374
hg38_dna range=chr22:41899944-41901012 5'pad=1000 3'pad=0 strand=+ repeatMasking=none	p53 [T00671]	456	462	2.813291	GGGCAGC	0.26099	0.27289
hg38_dna range=chr22:41899944-41901012 5'pad=1000 3'pad=0 strand=+ repeatMasking=none	p53 [T00671]	487	493	4.336960	GGGCCAG	0.13049	0.14154
hg38_dna range=chr22:41899944-41901012 5'pad=1000 3'pad=0 strand=+ repeatMasking=none	p53 [T00671]	540	546	0.000000	CCTGCCC	0.19574	0.20677
hg38_dna range=chr22:41899944-41901012 5'pad=1000 3'pad=0 strand=+ repeatMasking=none	p53 [T00671]	803	809	4.336960	CTGGCCC	0.13049	0.14154
hg38_dna range=chr22:41899944-41901012 5'pad=1000 3'pad=0 strand=+ repeatMasking=none	p53 [T00671]	919	925	0.000000	CCTGCCC	0.19574	0.20677
hg38_dna range=chr22:41899944-41901012 5'pad=1000 3'pad=0 strand=+ repeatMasking=none	p53 [T00671]	930	936	3.028543	GGGCACA	0.26099	0.27289
hg38_dna range=chr22:41899944-41901012 5'pad=1000 3'pad=0 strand=+ repeatMasking=none	p53 [T00671]	960	966	4.083527	GGGCACC	0.39148	0.41739
hg38_dna range=chr22:41899944-41901012 5'pad=1000 3'pad=0 strand=+ repeatMasking=none	p53 [T00671]	994	1000	2.813291	GGGCAGC	0.26099	0.27289
hg38_dna range=chr7:130875747-130876810 5'pad=1000 3'pad=0 strand=+ repeatMasking=none	p53 [T00671]	361	367	4.125254	CAGGCCC	0.38965	0.41544
hg38_dna range=chr22:41899944-41901012 5'pad=1000 3'pad=0 strand=+ repeatMasking=none	Pax-5 [T00070]	211	217	0.000000	GGGCTGG	0.58722	0.62907
hg38_dna range=chr22:41899944-41901012 5'pad=1000 3'pad=0 strand=+ repeatMasking=none	Pax-5 [T00070]	297	303	1.537547	GGGCGTG	0.39148	0.42091
hg38_dna range=chr22:41899944-41901012 5'pad=1000 3'pad=0 strand=+ repeatMasking=none	Pax-5 [T00070]	487	493	1.537547	GGGCCAG	0.39148	0.42091
hg38_dna range=chr22:41899944-41901012 5'pad=1000 3'pad=0 strand=+ repeatMasking=none	Pax-5 [T00070]	540	546	0.000000	CCTGCCC	0.58722	0.62907
hg38_dna range=chr22:41899944-41901012 5'pad=1000 3'pad=0 strand=+ repeatMasking=none	Pax-5 [T00070]	803	809	1.537547	CTGGCCC	0.39148	0.42091
hg38_dna range=chr22:41899944-41901012 5'pad=1000 3'pad=0 strand=+ repeatMasking=none	Pax-5 [T00070]	919	925	0.000000	CCTGCCC	0.58722	0.62907
hg38_dna range=chr7:130875747-130876810 5'pad=1000 3'pad=0 strand=+ repeatMasking=none	Pax-5 [T00070]	361	367	0.000000	CAGGCCC	0.58447	0.62613
hg38_dna range=chr22:41899944-41901012 5'pad=1000 3'pad=0 strand=+ repeatMasking=none	PR A [T01661]	609	615	1.404665	AACACTC	0.19574	0.19135
hg38_dna range=chr22:41899944-41901012 5'pad=1000 3'pad=0 strand=+ repeatMasking=none	PR A [T01661]	1045	1051	2.809330	CAATGTT	0.39148	0.37204
hg38_dna range=chr7:130875747-130876810 5'pad=1000 3'pad=0 strand=+ repeatMasking=none	PR A [T01661]	721	727	1.404665	GAGTGTT	0.19482	0.19046
hg38_dna range=chr22:41899944-41901012 5'pad=1000 3'pad=0 strand=+ repeatMasking=none	PR B [T00696]	609	615	1.404665	AACACTC	0.19574	0.19135
hg38_dna range=chr22:41899944-41901012 5'pad=1000 3'pad=0 strand=+ repeatMasking=none	PR B [T00696]	1045	1051	2.809330	CAATGTT	0.39148	0.37204
hg38_dna range=chr7:130875747-130876810 5'pad=1000 3'pad=0 strand=+ repeatMasking=none	PR B [T00696]	721	727	1.404665	GAGTGTT	0.19482	0.19046
hg38_dna range=chr22:41899944-41901012 5'pad=1000 3'pad=0 strand=+ repeatMasking=none	RXR-alpha [T01345]	44	50	3.392904	GGGTACA	0.58722	0.60787
hg38_dna range=chr22:41899944-41901012 5'pad=1000 3'pad=0 strand=+ repeatMasking=none	RXR-alpha [T01345]	197	203	0.848226	CTAACCC	0.26099	0.26853
hg38_dna range=chr22:41899944-41901012 5'pad=1000 3'pad=0 strand=+ repeatMasking=none	RXR-alpha [T01345]	535	541	1.696452	CTGACCC	0.26099	0.27040
hg38_dna range=chr22:41899944-41901012 5'pad=1000 3'pad=0 strand=+ repeatMasking=none	RXR-alpha [T01345]	630	636	1.696452	CTGACCC	0.26099	0.27040
hg38_dna range=chr22:41899944-41901012 5'pad=1000 3'pad=0 strand=+ repeatMasking=none	RXR-alpha [T01345]	830	836	2.544678	TGCACCC	0.45673	0.47049
hg38_dna range=chr22:41899944-41901012 5'pad=1000 3'pad=0 strand=+ repeatMasking=none	RXR-alpha [T01345]	848	854	0.000000	GGGTTCA	0.13049	0.13069
hg38_dna range=chr22:41899944-41901012 5'pad=1000 3'pad=0 strand=+ repeatMasking=none	RXR-alpha [T01345]	914	920	3.392904	GGGTTCC	0.58722	0.60787
hg38_dna range=chr7:130875747-130876810 5'pad=1000 3'pad=0 strand=+ repeatMasking=none	RXR-alpha [T01345]	48	54	4.867240	CATACCC	0.12988	0.13371
hg38_dna range=chr7:130875747-130876810 5'pad=1000 3'pad=0 strand=+ repeatMasking=none	RXR-alpha [T01345]	534	540	4.019014	GAAACCC	0.51953	0.53506
hg38_dna range=chr7:130875747-130876810 5'pad=1000 3'pad=0 strand=+ repeatMasking=none	RXR-alpha [T01345]	750	756	3.170788	AAAACCC	0.12988	0.13052
hg38_dna range=chr22:41899944-41901012 5'pad=1000 3'pad=0 strand=+ repeatMasking=none	STAT4 [T01577]	80	85	1.470588	GGAAAC	1.04395	1.03010
hg38_dna range=chr22:41899944-41901012 5'pad=1000 3'pad=0 strand=+ repeatMasking=none	STAT4 [T01577]	99	104	4.411765	GGAATG	1.04395	1.06145
hg38_dna range=chr22:41899944-41901012 5'pad=1000 3'pad=0 strand=+ repeatMasking=none	STAT4 [T01577]	159	164	2.941176	ACTTCC	1.56592	1.56767
hg38_dna range=chr22:41899944-41901012 5'pad=1000 3'pad=0 strand=+ repeatMasking=none	STAT4 [T01577]	406	411	4.411765	TCTTCC	1.04395	1.06145
hg38_dna range=chr22:41899944-41901012 5'pad=1000 3'pad=0 strand=+ repeatMasking=none	STAT4 [T01577]	445	450	2.941176	GGAAAG	1.56592	1.56767
hg38_dna range=chr22:41899944-41901012 5'pad=1000 3'pad=0 strand=+ repeatMasking=none	STAT4 [T01577]	465	470	1.470588	AGTTCC	1.04395	1.03010
hg38_dna range=chr22:41899944-41901012 5'pad=1000 3'pad=0 strand=+ repeatMasking=none	STAT4 [T01577]	882	887	2.941176	ACTTCC	1.56592	1.56767
hg38_dna range=chr22:41899944-41901012 5'pad=1000 3'pad=0 strand=+ repeatMasking=none	STAT4 [T01577]	915	920	2.941176	GGTTCC	1.56592	1.56767
hg38_dna range=chr22:41899944-41901012 5'pad=1000 3'pad=0 strand=+ repeatMasking=none	STAT4 [T01577]	1049	1054	1.470588	GTTTCC	1.04395	1.03010
hg38_dna range=chr7:130875747-130876810 5'pad=1000 3'pad=0 strand=+ repeatMasking=none	STAT4 [T01577]	291	296	1.470588	GGAACT	1.03906	1.02528
hg38_dna range=chr7:130875747-130876810 5'pad=1000 3'pad=0 strand=+ repeatMasking=none	STAT4 [T01577]	557	562	1.470588	TTTTCC	1.03906	1.02528
hg38_dna range=chr7:130875747-130876810 5'pad=1000 3'pad=0 strand=+ repeatMasking=none	STAT4 [T01577]	596	601	1.470588	GGAACT	1.03906	1.02528
hg38_dna range=chr7:130875747-130876810 5'pad=1000 3'pad=0 strand=+ repeatMasking=none	STAT4 [T01577]	683	688	2.941176	CTTTCC	1.55859	1.56034
hg38_dna range=chr7:130875747-130876810 5'pad=1000 3'pad=0 strand=+ repeatMasking=none	STAT4 [T01577]	711	716	1.470588	TTTTCC	1.03906	1.02528
hg38_dna range=chr7:130875747-130876810 5'pad=1000 3'pad=0 strand=+ repeatMasking=none	STAT4 [T01577]	770	775	1.470588	GGAATT	1.03906	1.02528
hg38_dna range=chr7:130875747-130876810 5'pad=1000 3'pad=0 strand=+ repeatMasking=none	STAT4 [T01577]	873	878	4.411765	GGAAGA	1.03906	1.05649
hg38_dna range=chr7:130875747-130876810 5'pad=1000 3'pad=0 strand=+ repeatMasking=none	STAT4 [T01577]	955	960	0.000000	ATTTCC	0.25977	0.25329
hg38_dna range=chr7:130875747-130876810 5'pad=1000 3'pad=0 strand=+ repeatMasking=none	STAT4 [T01577]	985	990	4.411765	TCTTCC	1.03906	1.05649
hg38_dna range=chr22:41899944-41901012 5'pad=1000 3'pad=0 strand=+ repeatMasking=none	T3R-beta1 [T00851]	136	144	3.351341	TGATGGTGA	0.14680	0.14730
hg38_dna range=chr22:41899944-41901012 5'pad=1000 3'pad=0 strand=+ repeatMasking=none	T3R-beta1 [T00851]	336	344	1.110682	CGCAGGTGA	0.04078	0.04171
hg38_dna range=chr22:41899944-41901012 5'pad=1000 3'pad=0 strand=+ repeatMasking=none	T3R-beta1 [T00851]	391	399	3.332047	CCCTGGTGA	0.14680	0.14730
hg38_dna range=chr22:41899944-41901012 5'pad=1000 3'pad=0 strand=+ repeatMasking=none	T3R-beta1 [T00851]	620	628	3.370634	TCACCTCAT	0.14680	0.14730
hg38_dna range=chr22:41899944-41901012 5'pad=1000 3'pad=0 strand=+ repeatMasking=none	T3R-beta1 [T00851]	852	860	2.240658	TCACCTGCA	0.08156	0.08190
hg38_dna range=chr7:130875747-130876810 5'pad=1000 3'pad=0 strand=+ repeatMasking=none	T3R-beta1 [T00851]	740	748	3.351341	TCACCAAAA	0.14612	0.14661
hg38_dna range=chr7:130875747-130876810 5'pad=1000 3'pad=0 strand=+ repeatMasking=none	T3R-beta1 [T00851]	886	894	3.332047	TCACCTTTG	0.14612	0.14661
hg38_dna range=chr7:130875747-130876810 5'pad=1000 3'pad=0 strand=+ repeatMasking=none	T3R-beta1 [T00851]	945	953	3.351341	TCACCAATA	0.14612	0.14661
hg38_dna range=chr22:41899944-41901012 5'pad=1000 3'pad=0 strand=+ repeatMasking=none	TBP [T00794]	69	78	2.807313	TTTATAGGTA	0.06525	0.06007
hg38_dna range=chr7:130875747-130876810 5'pad=1000 3'pad=0 strand=+ repeatMasking=none	TBP [T00794]	36	45	2.807313	CTGCTATAAA	0.06494	0.05979
hg38_dna range=chr7:130875747-130876810 5'pad=1000 3'pad=0 strand=+ repeatMasking=none	TBP [T00794]	67	76	0.935771	TTTATATAGT	0.06494	0.05985
hg38_dna range=chr7:130875747-130876810 5'pad=1000 3'pad=0 strand=+ repeatMasking=none	TBP [T00794]	162	171	0.935771	TTTATACATG	0.06494	0.05985
hg38_dna range=chr7:130875747-130876810 5'pad=1000 3'pad=0 strand=+ repeatMasking=none	TBP [T00794]	774	783	2.807313	TTTCTATAAA	0.06494	0.05979
hg38_dna range=chr22:41899944-41901012 5'pad=1000 3'pad=0 strand=+ repeatMasking=none	TFIID [T00820]	4	10	4.007279	TTTAATA	0.58722	0.54328
hg38_dna range=chr22:41899944-41901012 5'pad=1000 3'pad=0 strand=+ repeatMasking=none	TFIID [T00820]	601	607	4.007279	TTTACGA	0.58722	0.54328
hg38_dna range=chr22:41899944-41901012 5'pad=1000 3'pad=0 strand=+ repeatMasking=none	TFIID [T00820]	686	692	1.537547	TTCAAAA	0.39148	0.36909
hg38_dna range=chr22:41899944-41901012 5'pad=1000 3'pad=0 strand=+ repeatMasking=none	TFIID [T00820]	687	693	0.000000	TCAAAAA	0.58722	0.54335
hg38_dna range=chr22:41899944-41901012 5'pad=1000 3'pad=0 strand=+ repeatMasking=none	TFIID [T00820]	724	730	1.537547	TTTTTCA	0.39148	0.36909
hg38_dna range=chr7:130875747-130876810 5'pad=1000 3'pad=0 strand=+ repeatMasking=none	TFIID [T00820]	73	79	4.007279	TAGTAAA	0.58447	0.54074
hg38_dna range=chr7:130875747-130876810 5'pad=1000 3'pad=0 strand=+ repeatMasking=none	TFIID [T00820]	100	106	3.075094	TTTTGCA	0.06494	0.06221
hg38_dna range=chr7:130875747-130876810 5'pad=1000 3'pad=0 strand=+ repeatMasking=none	TFIID [T00820]	161	167	0.000000	TTTTATA	0.58447	0.54081
hg38_dna range=chr7:130875747-130876810 5'pad=1000 3'pad=0 strand=+ repeatMasking=none	TFIID [T00820]	258	264	0.000000	TTTTTTA	0.58447	0.54081
hg38_dna range=chr7:130875747-130876810 5'pad=1000 3'pad=0 strand=+ repeatMasking=none	TFIID [T00820]	259	265	0.000000	TTTTTAA	0.58447	0.54081
hg38_dna range=chr7:130875747-130876810 5'pad=1000 3'pad=0 strand=+ repeatMasking=none	TFIID [T00820]	260	266	4.007279	TTTTAAA	0.58447	0.54074
hg38_dna range=chr7:130875747-130876810 5'pad=1000 3'pad=0 strand=+ repeatMasking=none	TFIID [T00820]	1021	1027	0.000000	TAGAAAA	0.58447	0.54081
hg38_dna range=chr22:41899944-41901012 5'pad=1000 3'pad=0 strand=+ repeatMasking=none	TFII-I [T00824]	99	104	4.756447	GGAATG	1.56592	1.56135
hg38_dna range=chr22:41899944-41901012 5'pad=1000 3'pad=0 strand=+ repeatMasking=none	TFII-I [T00824]	445	450	0.000000	GGAAAG	0.78296	0.79317
hg38_dna range=chr22:41899944-41901012 5'pad=1000 3'pad=0 strand=+ repeatMasking=none	TFII-I [T00824]	671	676	0.000000	GGACAG	0.78296	0.79317
hg38_dna range=chr7:130875747-130876810 5'pad=1000 3'pad=0 strand=+ repeatMasking=none	TFII-I [T00824]	181	186	1.824994	GGAGAG	0.25977	0.26981
hg38_dna range=chr7:130875747-130876810 5'pad=1000 3'pad=0 strand=+ repeatMasking=none	TFII-I [T00824]	307	312	4.756447	GGACAT	1.55859	1.55405
hg38_dna range=chr7:130875747-130876810 5'pad=1000 3'pad=0 strand=+ repeatMasking=none	TFII-I [T00824]	620	625	1.824994	GGAGAG	0.25977	0.26981
hg38_dna range=chr7:130875747-130876810 5'pad=1000 3'pad=0 strand=+ repeatMasking=none	TFII-I [T00824]	683	688	0.000000	CTTTCC	0.77930	0.78946
hg38_dna range=chr7:130875747-130876810 5'pad=1000 3'pad=0 strand=+ repeatMasking=none	TFII-I [T00824]	955	960	4.756447	ATTTCC	1.55859	1.55405
hg38_dna range=chr22:41899944-41901012 5'pad=1000 3'pad=0 strand=+ repeatMasking=none	VDR [T00885]	850	858	2.308561	GTTCACCTG	0.05709	0.05775
hg38_dna range=chr7:130875747-130876810 5'pad=1000 3'pad=0 strand=+ repeatMasking=none	VDR [T00885]	807	815	4.617121	ATAGTGAAC	0.19888	0.19732
hg38_dna range=chr22:41899944-41901012 5'pad=1000 3'pad=0 strand=+ repeatMasking=none	XBP-1 [T00902]	102	107	0.000000	ATGACT	0.52197	0.51391
hg38_dna range=chr22:41899944-41901012 5'pad=1000 3'pad=0 strand=+ repeatMasking=none	XBP-1 [T00902]	282	287	1.583727	TGTCAT	0.52197	0.51380
hg38_dna range=chr22:41899944-41901012 5'pad=1000 3'pad=0 strand=+ repeatMasking=none	XBP-1 [T00902]	412	417	4.894955	ATGCCT	0.52197	0.52766
hg38_dna range=chr22:41899944-41901012 5'pad=1000 3'pad=0 strand=+ repeatMasking=none	XBP-1 [T00902]	430	435	4.894955	ATGCCT	0.52197	0.52766
hg38_dna range=chr7:130875747-130876810 5'pad=1000 3'pad=0 strand=+ repeatMasking=none	XBP-1 [T00902]	575	580	1.583727	ATGACC	0.51953	0.51140
hg38_dna range=chr7:130875747-130876810 5'pad=1000 3'pad=0 strand=+ repeatMasking=none	XBP-1 [T00902]	702	707	0.000000	AGTCAT	0.51953	0.51150
hg38_dna range=chr7:130875747-130876810 5'pad=1000 3'pad=0 strand=+ repeatMasking=none	XBP-1 [T00902]	1058	1063	0.000000	AGTCAT	0.51953	0.51150
hg38_dna range=chr22:41899944-41901012 5'pad=1000 3'pad=0 strand=+ repeatMasking=none	YY1 [T00915]	138	141	0.000000	ATGG	4.17578	4.18071
hg38_dna range=chr22:41899944-41901012 5'pad=1000 3'pad=0 strand=+ repeatMasking=none	YY1 [T00915]	242	245	0.000000	ATGG	4.17578	4.18071
hg38_dna range=chr22:41899944-41901012 5'pad=1000 3'pad=0 strand=+ repeatMasking=none	YY1 [T00915]	248	251	0.000000	CCAT	4.17578	4.18071
hg38_dna range=chr22:41899944-41901012 5'pad=1000 3'pad=0 strand=+ repeatMasking=none	YY1 [T00915]	403	406	0.000000	CCAT	4.17578	4.18071
hg38_dna range=chr22:41899944-41901012 5'pad=1000 3'pad=0 strand=+ repeatMasking=none	YY1 [T00915]	410	413	0.000000	CCAT	4.17578	4.18071
hg38_dna range=chr22:41899944-41901012 5'pad=1000 3'pad=0 strand=+ repeatMasking=none	YY1 [T00915]	424	427	0.000000	CCAT	4.17578	4.18071
hg38_dna range=chr22:41899944-41901012 5'pad=1000 3'pad=0 strand=+ repeatMasking=none	YY1 [T00915]	454	457	0.000000	ATGG	4.17578	4.18071
hg38_dna range=chr22:41899944-41901012 5'pad=1000 3'pad=0 strand=+ repeatMasking=none	YY1 [T00915]	476	479	0.000000	CCAT	4.17578	4.18071
hg38_dna range=chr22:41899944-41901012 5'pad=1000 3'pad=0 strand=+ repeatMasking=none	YY1 [T00915]	503	506	0.000000	ATGG	4.17578	4.18071
hg38_dna range=chr22:41899944-41901012 5'pad=1000 3'pad=0 strand=+ repeatMasking=none	YY1 [T00915]	648	651	0.000000	CCAT	4.17578	4.18071
hg38_dna range=chr22:41899944-41901012 5'pad=1000 3'pad=0 strand=+ repeatMasking=none	YY1 [T00915]	808	811	0.000000	CCAT	4.17578	4.18071
hg38_dna range=chr22:41899944-41901012 5'pad=1000 3'pad=0 strand=+ repeatMasking=none	YY1 [T00915]	1040	1043	0.000000	CCAT	4.17578	4.18071
hg38_dna range=chr7:130875747-130876810 5'pad=1000 3'pad=0 strand=+ repeatMasking=none	YY1 [T00915]	118	121	0.000000	ATGG	4.15625	4.16115
hg38_dna range=chr7:130875747-130876810 5'pad=1000 3'pad=0 strand=+ repeatMasking=none	YY1 [T00915]	169	172	0.000000	ATGG	4.15625	4.16115
hg38_dna range=chr7:130875747-130876810 5'pad=1000 3'pad=0 strand=+ repeatMasking=none	YY1 [T00915]	203	206	0.000000	ATGG	4.15625	4.16115
hg38_dna range=chr7:130875747-130876810 5'pad=1000 3'pad=0 strand=+ repeatMasking=none	YY1 [T00915]	320	323	0.000000	CCAT	4.15625	4.16115
hg38_dna range=chr7:130875747-130876810 5'pad=1000 3'pad=0 strand=+ repeatMasking=none	YY1 [T00915]	340	343	0.000000	CCAT	4.15625	4.16115
hg38_dna range=chr7:130875747-130876810 5'pad=1000 3'pad=0 strand=+ repeatMasking=none	YY1 [T00915]	426	429	0.000000	CCAT	4.15625	4.16115
hg38_dna range=chr7:130875747-130876810 5'pad=1000 3'pad=0 strand=+ repeatMasking=none	YY1 [T00915]	529	532	0.000000	CCAT	4.15625	4.16115
hg38_dna range=chr7:130875747-130876810 5'pad=1000 3'pad=0 strand=+ repeatMasking=none	YY1 [T00915]	553	556	0.000000	CCAT	4.15625	4.16115
hg38_dna range=chr7:130875747-130876810 5'pad=1000 3'pad=0 strand=+ repeatMasking=none	YY1 [T00915]	588	591	0.000000	CCAT	4.15625	4.16115
hg38_dna range=chr7:130875747-130876810 5'pad=1000 3'pad=0 strand=+ repeatMasking=none	YY1 [T00915]	590	593	0.000000	ATGG	4.15625	4.16115
hg38_dna range=chr7:130875747-130876810 5'pad=1000 3'pad=0 strand=+ repeatMasking=none	YY1 [T00915]	688	691	0.000000	CCAT	4.15625	4.16115
hg38_dna range=chr7:130875747-130876810 5'pad=1000 3'pad=0 strand=+ repeatMasking=none	YY1 [T00915]	768	771	0.000000	ATGG	4.15625	4.16115
hg38_dna range=chr7:130875747-130876810 5'pad=1000 3'pad=0 strand=+ repeatMasking=none	YY1 [T00915]	790	793	0.000000	CCAT	4.15625	4.16115
hg38_dna range=chr7:130875747-130876810 5'pad=1000 3'pad=0 strand=+ repeatMasking=none	YY1 [T00915]	815	818	0.000000	CCAT	4.15625	4.16115
hg38_dna range=chr7:130875747-130876810 5'pad=1000 3'pad=0 strand=+ repeatMasking=none	YY1 [T00915]	930	933	0.000000	CCAT	4.15625	4.16115
hg38_dna range=chr7:130875747-130876810 5'pad=1000 3'pad=0 strand=+ repeatMasking=none	YY1 [T00915]	932	935	0.000000	ATGG	4.15625	4.16115
hg38_dna range=chr7:130875747-130876810 5'pad=1000 3'pad=0 strand=+ repeatMasking=none	YY1 [T00915]	978	981	0.000000	ATGG	4.15625	4.16115
hg38_dna range=chr7:130875747-130876810 5'pad=1000 3'pad=0 strand=+ repeatMasking=none	YY1 [T00915]	1014	1017	0.000000	ATGG	4.15625	4.16115
-- END ---------------------------------------------------------------
