# Supplementary material for: MicroRNA Expression Profile in TSC Cell Lines and the Impact of mTOR Inhibitor
Source: Int J Mol Sci. 2022 Nov 21;23(22):14493. doi: 10.3390/ijms232214493 (PMC9694073; doi:10.3390/ijms232214493)
Supplement: Supplementary file 1 [file ijms-23-14493-s001.zip › Suppl. File S2 - normalized and filtered for limma.xlsx]

## Sheet: data
Treatment	No					Yes
Sample	P1	P2	P3	P4	P5	P1	P2	P3	P4	P5
hsa-let-7a-5p	-3.87	-5.785	-3.55833	-4.86333	-4.76667	-4.38333	-6.03167	-5.15333	-5.00333	-5.04167
hsa-let-7c-5p	-2.17	-4.065	-1.58333	-2.78833	-3.49167	-2.32833	-4.67167	-3.42833	-3.35333	-3.45667
hsa-let-7d-3p	-7.29333		-7.84333	-7.71		-7.73833	-8.59667	-8.64333	-8.61833	-7.91167
hsa-let-7d-5p	-5.845		-6.69833	-7.88833	-6.75667	-7.26833	-9.24167	-9.15833	-8.38333	-8.30167
hsa-let-7e-5p	-3.13	-3.41	-2.91333	-3.01333	-3.60167	-2.88833	-3.74167	-3.32833	-3.11833	-2.78167
hsa-let-7g-3p	-9.40333	-5.43667		-9.88667		-9.41333	-9.98667	-9.48333	-8.51833	-8.87333
hsa-let-7g-5p	-5.78		-6.39833	-6.62833	-5.92667	-5.82833	-7.73167	-6.91833	-7.18333	-6.44667
hsa-let-7i-5p	-3.69	-6.665	-5.73333	-5.33833	-5.68667	-5.05833	-6.56167	-6.33833	-5.78833	-5.78167
hsa-miR-100-5p	-4.585	-3.375	-4.94333	-4.83833	-4.03167	-6.10333	-3.84667	-5.59833	-4.87333	-4.82167
hsa-miR-101-3p	-3.515	-3.105	-3.54833	-3.43833	-2.85667	-3.04333	-2.90667	-3.46333	-3.15333	-2.70167
hsa-miR-101-5p	-8.53	-6.525	-7.03	-9.99667	-7.95667	-9.55833	-9.55167	-8.82833	-8.43833	-9.01333
hsa-miR-103a-3p	1.77	2.4	2.55167	1.98667	1.67833	1.43667	2.21833	1.43167	1.67167	2.33833
hsa-miR-106a-3p	-8.47333	-5.48	-6.74	-7.09667	-5.30667	-8.84333	-7.58667	-7.93833	-8.28333	-7.65333
hsa-miR-106a-5p	2.11	3.35	2.68667	2.45667	2.66333	1.96667	3.04333	2.49667	2.54667	2.44833
hsa-miR-106b-3p	-3.005	-1.97	-2.41833	-3.49833	-2.80167	-4.20333	-3.05167	-2.03833	-3.33833	-3.50667
hsa-miR-106b-5p	-0.12	0.88	0.551667	0.341667	0.443333	-0.00833333	1.02333	0.276667	0.521667	0.763333
hsa-miR-107	0.9	1.28	1.42167	1.39667	1.30333	0.836667	1.54833	1.11667	1.21667	1.57833
hsa-miR-1179	-7.735		-6.86833	-6.66833	-5.85667	-8.09833	-7.51667	-7.43333	-7.87833	-7.37667
hsa-miR-1207-5p	-7.84333	-4.09	-4.94667	-7.49333	-4.87667	-9.03333	-7.20667	-7.58333	-8.32833
hsa-miR-1224-3p	-9.24333	-7.13667	-6.88		-6.26667	-7.17333	-10.0067	-8.59333	-9.36333	-10.1233
hsa-miR-1227-3p	-5.325	-2.585	-4.39333	-4.29833	-3.55167	-5.51333	-4.25167	-4.72333	-4.80833	-4.07167
hsa-miR-1237-3p	-6.735	-5.23	-5.37	-6.43833	-5.71167	-7.48333	-6.64167	-7.17833	-6.72833	-6.36167
hsa-miR-124-3p	2.045	3.205	2.37167	2.11667	2.26333	2.21167	2.47833	2.84167	2.31667	2.81333
hsa-miR-124-5p	-7.97	-7.00333	-5.98333	-7.87333		-8.10333	-7.50667	-6.09833	-7.61833	-7.50167
hsa-miR-1247-5p	-2.035	-0.35	-0.0133333	-1.75333	-0.666667	-2.35833	-1.68167	0.316667	-1.33833	-0.731667
hsa-miR-1248	-5.87667	-4.51	-5.97833	-6.60333	-5.47167	-7.83333	-6.10667	-6.05333	-6.07833	-6.85667
hsa-miR-1249	-6.09	-4.68	-5.50833	-5.60833	-6.04167	-7.16833	-6.45167	-5.48333	-6.09333	-6.35667
hsa-miR-1254	-7.045	-5.14	-6.92833	-6.78333	-6.87167	-8.01333	-7.31167	-6.94833	-6.98333	-7.69667
hsa-miR-125a-5p	-0.66	0.25	0.191667	-0.233333	0.153333	-0.633333	0.238333	-0.168333	-0.493333	0.228333
hsa-miR-125b-2-3p	-8.14333	-5.225	-5.19833	-6.56333	-6.75667	-7.93833	-8.07667	-4.81833	-6.20833	-6.49667
hsa-miR-125b-5p	1.415	1.765	1.54167	1.51667	1.69333	1.34167	1.72333	1.69167	1.53167	1.78333
hsa-miR-1260a	-0.68	0.46	-0.858333	-0.758333	0.208333	-1.86333	-1.56667	-1.30833	-1.78833	-1.11167
hsa-miR-126-3p	-6.09	-5.025	-6.46333	-5.48333	-4.87667	-6.43333	-5.49167	-5.23333	-5.30333	-4.86167
hsa-miR-1271-5p	-5.28	-3.19	-3.83833	-4.84333	-4.24667	-6.37333	-4.95667	-3.20333	-4.86833	-5.37167
hsa-miR-127-3p	-7.46667		-7.15333		-7.85667	-9.52333	-10.2917	-9.25333	-10.6433	-7.40167
hsa-miR-128-3p	-5.25	-4.67	-4.78333	-4.90333	-5.76167	-5.86333	-3.82667	-4.06333	-4.43833	-4.63167
hsa-miR-129-1-3p	-6.245	-4.83	-4.73333	-6.27333	-3.42167	-7.45333	-5.81667	-4.86833	-5.58333	-4.76667
hsa-miR-129-2-3p	-4.96	-3.685	-4.58333	-4.27333	-2.87167	-6.50333	-4.77667	-5.02833	-4.20833	-3.09167
hsa-miR-129-5p	-8.52333	-5.88667	-7.51333	-6.75667	-6.32167	-8.32833	-7.56167	-8.06333	-7.76833	-5.84167
hsa-miR-1296-5p	-3.215	-1.95	-2.00333	-3.40833	-3.14167	-4.01833	-3.01667	-1.93333	-3.51333	-3.24667
hsa-miR-130a-3p	0.425	2.08	-0.128333	0.856667	0.488333	0.416667	1.42333	0.566667	0.736667	1.36833
hsa-miR-130b-3p	-0.29	0.54	0.00666667	0.0116667	-0.906667	-0.493333	0.418333	-0.653333	-0.168333	0.218333
hsa-miR-130b-5p	-2.58	-0.84	-1.42333	-2.71333	-2.62167	-3.51333	-1.71667	-0.828333	-2.29833	-2.73167
hsa-miR-132-3p	-2.615	-1.55	-2.68833	-1.64333	-2.14167	-2.76833	-1.49167	-3.00333	-1.82333	-2.33167
hsa-miR-132-5p	-6.39	-4.91	-6.61333	-6.89833	-7.04167	-7.75333	-5.96667	-6.04333	-5.93333	-6.82667
hsa-miR-133a-3p	-6.865	-6.32	-8.01333	-6.76333	-6.08667	-7.18833	-6.89167	-7.31333	-7.02333	-6.79333
hsa-miR-133b	-7.685	-7.13		-7.07833		-7.19333	-7.50167	-8.14333	-7.29833	-7.09333
hsa-miR-135a-3p	-4.88	-4.39	-4.40833	-5.58333	-3.85667	-6.53333	-5.94167	-3.83833	-5.20333	-4.73667
hsa-miR-135a-5p	-1.91	-1.605	-2.02833	-1.82833	-0.966667	-2.52833	-1.19167	-1.15833	-1.38833	-1.50667
hsa-miR-135b-5p	-4.535	-4.77	-5.74833	-4.35333	-3.36167	-4.31833	-4.84667	-4.50833	-3.89833	-4.32167
hsa-miR-137	-5.23	-5.99	-3.74833	-5.47833	-3.93667	-5.69833	-6.48667	-5.30833	-5.41833	-3.40167
hsa-miR-138-5p	-6.745		-5.49333	-6.53833	-6.82667	-7.23333	-7.99667	-7.25333	-7.69333	-7.61167
hsa-miR-139-3p	-5.315	-4.49	-5.24833	-4.94333	-4.09667	-5.28333	-6.69667	-5.78833	-5.36833	-5.11667
hsa-miR-139-5p	-6.085	-7.64333	-8.03833	-5.99833	-5.55667	-6.05833	-7.10667	-6.36833	-5.86333	-4.18167
hsa-miR-140-3p	-3.645	-2.73	-3.58833	-3.00333	-2.90167	-3.44833	-2.49167	-2.93333	-2.74333	-2.92667
hsa-miR-140-5p	-5.625	-3.4	-4.21333	-4.74333	-4.39667	-5.52833	-3.97667	-4.24833	-5.00833	-4.00167
hsa-miR-145-5p	-7.155	-5.35	-6.94333	-6.62333	-7.01667	-8.11833	-5.90667	-7.89333	-7.93333	-7.29167
hsa-miR-146b-5p	-5.705	-7.39		-7.27667	-6.93667	-8.68833	-7.16667	-8.43833	-7.74333	-7.35667
hsa-miR-148a-3p	-5.165	-4.335	-5.32667	-4.35833	-5.22167	-5.20333	-4.04667	-5.15333	-4.44833	-4.50167
hsa-miR-148b-3p	-3.705	-2.97	-2.26833	-3.47833	-3.17167	-3.99333	-2.74667	-2.69833	-3.24333	-3.04667
hsa-miR-148b-5p	-6.01667	-7.02333	-7.83667	-8.47667		-9.18333	-8.64667	-7.11333	-7.71833	-9.25333
hsa-miR-149-3p	-9.06333		-7.57	-8.61667		-8.39333	-8.38667	-8.79833	-8.19833	-8.14667
hsa-miR-149-5p	-1.54	-1.135	-1.65333	-1.21833	-0.576667	-1.82333	-1.11667	-1.07333	-1.22333	-0.811667
hsa-miR-151a-3p	-3.135	-2.165	-3.55833	-2.47833	-2.58667	-3.00333	-2.04167	-2.46833	-2.47333	-2.66667
hsa-miR-151a-5p	-1.455	0.13	-0.898333	-0.958333	-0.441667	-1.76833	-0.376667	-0.603333	-0.798333	-0.781667
hsa-miR-152-3p	-5.815	-5.105	-5.56333	-5.30833	-4.77667	-5.57333	-4.23667	-4.72333	-4.89833	-4.29167
hsa-miR-153-3p	-7.46333	-5.23333	-5.63833	-5.76333	-6.02667	-6.27333	-5.51667	-5.87333	-6.80333	-4.48667
hsa-miR-1538	-8.04	-5.155	-7.31833	-6.75333	-7.15667	-7.99333	-7.03167	-6.63833	-6.96333	-6.48667
hsa-miR-15a-3p	-7.935	-7.92333	-6.5	-8.42333	-6.19667	-9.52833	-7.78167	-7.35333	-8.58333	-8.73667
hsa-miR-15a-5p	-1.985	-0.57	-2.49833	-1.70333	-2.16667	-2.31833	-0.806667	-1.66833	-1.65833	-1.69667
hsa-miR-15b-3p	-5.02	-3.605	-4.89833	-5.56333	-5.22667	-5.88333	-4.64667	-3.86833	-5.33333	-5.17167
hsa-miR-15b-5p	-0.29	0.42	-0.578333	0.371667	-0.116667	-0.373333	0.948333	-0.548333	0.0166667	0.113333
hsa-miR-16-2-3p	-6.76	-5.955	-4.67333	-6.86667	-6.80667	-7.63833	-6.56	-5.67833	-7.03333	-7.63167
hsa-miR-16-5p	2.02	3.365	2.58667	1.96167	1.67833	1.66167	2.70333	1.93167	1.95667	2.03333
hsa-miR-17-3p	-3.71	-1.745	-3.11333	-3.64833	-3.25167	-4.26833	-3.09167	-2.78333	-3.81333	-3.60167
hsa-miR-17-5p	1.85	3.46	2.14667	2.25167	2.37833	1.84667	2.82333	2.08167	2.35167	2.32833
hsa-miR-181a-2-3p	-4.7	-2.76	-3.36333	-5.04833	-4.23667	-5.36833	-3.69667	-2.81833	-4.51333	-4.24167
hsa-miR-181a-3p	-7.065	-5.29	-7.94333	-7.06833	-7.70667	-8.01833	-6.20667	-7.53833	-7.41833	-6.73333
hsa-miR-181a-5p	-0.285	0.615	0.196667	0.146667	0.693333	-0.218333	0.943333	0.171667	0.256667	1.04333
hsa-miR-181b-5p	-0.36	0.65	0.586667	-0.123333	0.533333	-0.318333	0.698333	-0.0233333	-0.00333333	0.848333
hsa-miR-181c-5p	-8.55333		-7.70333	-9.70667	-7.54667	-8.89833	-8.34667	-8.67333	-8.89333	-8.14333
hsa-miR-181d-5p	-6.75	-7.04	-7.77833	-6.87333	-4.98667	-7.42833	-7.15667	-7.25833	-6.21833	-5.53667
hsa-miR-185-5p	-4.065	-2.75	-3.42333	-3.53333	-3.42167	-4.14333	-2.93667	-3.23333	-3.55333	-2.93667
hsa-miR-186-5p	-6.04	-4.39	-4.55333	-4.94333	-4.76667	-5.31333	-4.50667	-4.18333	-4.63833	-4.02167
hsa-miR-187-3p	-7.35667	-5.98667		-8.94333		-8.69333	-10.1917	-9.17833	-9.73333	-8.44167
hsa-miR-188-5p	-6.92333	-6.945		-8.03833	-6.52667	-7.36833	-6.79667	-7.41333	-8.02833	-6.14167
hsa-miR-18a-3p	-1.08	-1.02	-1.81333	-1.37833	-1.77167	-1.87833	-1.11167	-1.71833	-1.40333	-1.54167
hsa-miR-18a-5p	0.45	1.025	0.521667	0.731667	0.548333	0.131667	1.04333	0.421667	0.711667	0.353333
hsa-miR-18b-3p	-5.675	-4.425	-4.28333	-5.85833	-5.07667	-6.86333	-5.09667	-4.35333	-5.63833	-6.11167
hsa-miR-18b-5p	-0.625	0.295	-0.583333	-0.218333	-0.291667	-0.773333	0.163333	-0.498333	-0.168333	-0.531667
hsa-miR-1908-5p	-5.95	-3.99	-4.71833	-6.01833	-5.11667	-6.37333	-6.08167	-5.55833	-6.18333	-6.03167
hsa-miR-190a-5p	-7.435	-6.82333	-7.45333	-7.82833		-7.79833	-7.17667	-7.95	-7.53333	-7.33667
hsa-miR-1913	-5.505	-5.69	-5.36833	-5.33833	-6.72167	-8.57333	-6.81167	-6.68833	-6.66333	-6.00667
hsa-miR-1914-5p	-8.37333	-6.97	-8.13667	-8.74333		-8.66333	-9.12667	-8.54833	-8.04333	-8.70167
hsa-miR-191-5p	-0.7	0.54	0.221667	-0.368333	-0.431667	-0.993333	-0.0216667	-0.893333	-0.568333	-0.166667
hsa-miR-192-5p	-8.40333	-5.88	-7.57333	-9.54667	-7.08667	-6.83333	-6.42667	-7.45833	-7.35833	-7.34167
hsa-miR-193b-3p	-2.78	-2.205	-2.46833	-2.46333	-2.53167	-2.92833	-2.07167	-2.55833	-2.45333	-2.52167
hsa-miR-193b-5p	-8.21333	-6.94	-7.12333	-8.27667	-7.02667	-9.31333	-8.65167	-8.21833	-8.29333	-7.91333
hsa-miR-194-3p	-8.30333	-6.495		-7.34333	-6.97167	-9.76333	-9.29667	-8.59833	-7.92833	-8.02333
hsa-miR-194-5p	-6.955	-5.55	-6.38333	-6.45833	-7.67667	-9.49833	-5.85167	-5.93833	-7.35833	-7.86167
hsa-miR-1972	-7.125	-5.77		-7.47333		-8.39333	-7.88667	-7.53333	-8.07333	-8.23667
hsa-miR-197-3p	-1.155	-0.295	-0.528333	-1.05333	-0.356667	-1.84333	-1.38167	-0.993333	-1.28333	-1.03167
hsa-miR-199a-3p	-7.5	-6.84		-7.54667		-8.69333	-7.24667	-8.47333	-8.69333	-8.15333
hsa-miR-199b-5p	-5.045	-6.09		-8.50667	-4.95667	-3.66833	-4.96167	-7.71833	-5.57333	-2.39167
hsa-miR-19a-3p	1.25	2.195	1.20167	1.70167	1.70833	1.59667	2.26333	2.35167	1.71667	1.82333
hsa-miR-19b-1-5p	-7.015	-5.055	-5.90333	-7.12833	-6.69667	-7.80833	-5.91167	-4.60833	-6.28333	-6.91167
hsa-miR-19b-3p	1.85	2.57	2.56167	1.68667	1.90333	1.46667	2.36333	1.74667	1.86167	1.82833
hsa-miR-200b-5p	-7.16667	-5.71333	-7.38333	-8.72667		-8.31333	-9.45167	-9.47	-10.1133	-9.01333
hsa-miR-200c-3p	-7.20333	-6.15333	-6.81333	-8.21833	-6.58667	-7.90333	-7.76667	-8.91833	-8.68833	-7.23667
hsa-miR-204-5p	-5.67	-2.875	-4.92833	-4.66833	-5.36167	-5.20833	-3.66667	-4.53333	-3.71333	-5.13667
hsa-miR-208a-3p	-4.835	-4.335	-1.09	-2.79333	0.468333	-1.39333	-8.95333		-8.48333	-5.71667
hsa-miR-20a-3p	-4.29	-2.56	-3.69833	-4.28333	-3.90667	-4.68333	-3.73667	-3.05833	-4.28833	-3.69667
hsa-miR-20a-5p	2.62	3.59	2.35667	3.16167	3.05833	2.78667	3.76833	2.80167	3.28667	3.21833
hsa-miR-20b-3p	-6.44	-4.695	-4.71833	-5.18667	-4.65667	-6.00333	-4.87167	-5.05333	-5.74833	-5.49667
hsa-miR-20b-5p	-2.04	-0.33	-2.13833	-1.88833	-1.54667	-2.63833	-1.49667	-1.15833	-1.85833	-1.96667
hsa-miR-210-3p	-3.42	-2.415	-2.78333	-3.03333	-2.55167	-3.74833	-3.01667	-2.30833	-3.11833	-2.41167
hsa-miR-2110	-4.89	-3.575	-4.01833	-4.67333	-4.38167	-5.16333	-4.38167	-3.77333	-4.78333	-4.91167
hsa-miR-212-3p	-5.785	-4.485	-6.43333	-4.78833	-5.15167	-6.19333	-4.90667	-6.36333	-5.75833	-5.84667
hsa-miR-212-5p	-7.19	-4.825	-6.64333	-7.27333	-6.23667	-7.82833	-6.49167	-6.57333	-7.40333	-7.27167
hsa-miR-21-3p	-9.39333	-4.89667		-8.33667		-9.74333	-7.75667	-8.61333	-8.46333	-7.06667
hsa-miR-214-3p	-7.43333	-7.00333	-6.26333	-7.91833	-5.83167	-8.93333	-9.11167	-8.96333	-8.50333	-8.20333
hsa-miR-215-5p	-9.31333	-6.7		-7.91667	-6.70667	-8.76333	-7.09667	-8.54333	-8.21333	-7.90167
hsa-miR-21-5p	0.19	1.355	0.461667	0.151667	0.758333	-0.303333	1.31833	0.501667	0.636667	1.11333
hsa-miR-216a-5p	-5.93333	-6.41333	-4.43333	-6.30833	-5.50667	-6.04333	-5.61167	-5.58333	-7.22333	-3.31667
hsa-miR-216b-5p	-5.66	-6.95	-5.43833	-5.75833	-4.49167	-6.07333	-7.22167	-5.15333	-6.49333	-5.01667
hsa-miR-217	-6.695	-5.905	-4.71833	-6.12833	-4.53167	-6.48333	-7.55667	-5.37833	-6.47333	-4.31167
hsa-miR-218-5p	-4	-2.655	-2.99833	-3.90333	-3.04167	-4.15333	-2.50667	-3.18833	-3.34333	-3.21167
hsa-miR-219a-1-3p	-4.76	-3.69	-3.40833	-4.77833	-4.10167	-5.09833	-4.54667	-3.24833	-4.55333	-4.16167
hsa-miR-219a-2-3p	-0.17	1.33	0.646667	0.0166667	0.498333	-0.948333	0.0233333	0.911667	-0.0433333	-0.0116667
hsa-miR-219a-5p	0.495	2.01	1.44667	1.30667	1.12833	0.826667	2.07833	1.00167	1.35667	2.07333
hsa-miR-221-3p	-0.535	1.27	0.546667	0.0916667	-0.726667	-0.728333	0.763333	0.0716667	0.0916667	-0.176667
hsa-miR-222-3p	-1.43	-0.055	-0.523333	-0.778333	-1.12167	-1.57833	0.118333	-0.628333	-0.593333	-0.981667
hsa-miR-22-3p	-4.26	-2.745	-2.88833	-3.79333	-4.15667	-4.84833	-3.00667	-3.57333	-3.76333	-3.02667
hsa-miR-23a-3p	-2.1	-0.405	-0.678333	-1.62833	-1.11667	-2.17333	-0.496667	-1.40333	-1.35333	-0.881667
hsa-miR-23b-3p	-1.63	0.115	-0.893333	-0.893333	-0.336667	-1.54833	-0.296667	-0.848333	-0.813333	-0.326667
hsa-miR-24-2-5p	-7.84	-7.97333		-9.29667		-8.90333	-8.64167	-8.59333	-8.47333	-8.87667
hsa-miR-24-3p	-1.085	0.01	-0.123333	-0.708333	-0.146667	-1.30333	-0.121667	-0.613333	-0.623333	0.0683333
hsa-miR-25-3p	0.315	1.115	0.516667	0.621667	0.653333	0.351667	1.16833	0.761667	0.761667	0.823333
hsa-miR-25-5p	-7.55333	-5.48	-6.01333	-7.57333	-6.78667	-8.25333	-6.70667	-6.26333	-7.40833	-7.23167
hsa-miR-26a-5p	-1.05	0.35	-0.588333	-0.288333	-0.746667	-0.628333	0.793333	-0.488333	-0.383333	0.0133333
hsa-miR-26b-5p	-3.595	-3.41	-4.37333	-3.75333	-3.58667	-4.12833	-3.15667	-4.03833	-3.72333	-3.31167
hsa-miR-27a-3p	-3.115	-1.695	-3.16333	-2.71833	-2.15167	-2.91333	-1.66167	-2.21833	-2.34833	-1.57167
hsa-miR-27a-5p	-1.29333	-3.175	-3.02333	-1.75833	-0.461667	-2.97833	-5.14167	-7.67833	-3.27333	-4.39667
hsa-miR-27b-3p	-3.06	-1.825	-1.13833	-2.34333	-1.59667	-2.73333	-1.39667	-2.03833	-1.95333	-1.43167
hsa-miR-28-3p	-3.07	-1.085	-2.12833	-2.77833	-2.29667	-3.65833	-2.13667	-1.75333	-2.72333	-2.61667
hsa-miR-28-5p	-3.5	-1.95	-2.88333	-2.97833	-3.24167	-3.23333	-2.01667	-3.00333	-2.65833	-2.21667
hsa-miR-296-5p	-7.13333	-7.02333		-7.51833	-5.73667	-7.53833	-6.46667	-7.37833	-7.03833	-6.26333
hsa-miR-29a-3p	-7.245	-3.9	-4.78333	-4.71333	-5.29167	-6.93833	-3.42667	-3.64833	-4.47333	-4.16167
hsa-miR-29a-5p	-8.46333	-7.24333	-7.03833	-8.74667	-6.93667	-9.10333	-8.91167	-7.59833	-8.94333	-7.89333
hsa-miR-29b-2-5p	-8.31333	-7.30333		-9.80667		-8.85333	-8.57667	-9.11333	-8.47333	-7.86
hsa-miR-29c-3p	-5.99	-4.56	-5.83833	-4.83333	-4.77667	-5.75333	-3.11667	-4.87333	-4.55333	-4.08167
hsa-miR-29c-5p	-8.70333	-7.02333	-6.71	-8.84667		-9.97333	-8.19167	-7.17833	-8.47333	-8.20333
hsa-miR-301a-3p	-1.78	-1.57	-1.07333	-1.57833	-1.12167	-1.55833	-1.08167	-1.64333	-1.31333	-1.39667
hsa-miR-301b	-3.405	-3.335	-3.01833	-3.24333	-3.24667	-3.87833	-2.84667	-2.85333	-2.68833	-3.89167
hsa-miR-302a-3p	-7.38333	-7.87333	-6.11833	-7.71833	-5.73667	-8.20333	-7.37167	-7.07333	-7.15333	-7.09667
hsa-miR-302b-3p	-6.915	-5.965	-7.70833	-7.55333	-5.72167	-7.98833	-6.64167	-7.21833	-7.02333	-5.93667
hsa-miR-302d-3p	-7.43333	-6.81	-7.62333	-7.95833		-8.53833	-6.77667	-6.79333	-7.59833	-6.66667
hsa-miR-30a-3p	-2.905	-0.615	-1.06333	-2.63833	-1.64167	-3.37333	-1.84667	-0.493333	-2.27333	-2.32167
hsa-miR-30a-5p	-0.975	0.255	0.266667	-0.273333	-0.566667	-0.403333	0.728333	0.166667	-0.218333	0.593333
hsa-miR-30b-5p	-2.75	-1.815	-2.07833	-2.15833	-2.11167	-2.67833	-1.51667	-1.67333	-1.82833	-1.84667
hsa-miR-30c-2-3p	-8.58333	-7.16	-6.43833	-6.81333	-7.96667	-7.59833	-6.10167	-6.70333	-6.85333	-7.55167
hsa-miR-30c-5p	0.26	1.31	1.49167	0.891667	0.743333	0.456667	1.71333	1.17667	0.986667	1.23833
hsa-miR-30d-3p	-4.3	-2.14	-2.32333	-4.11333	-3.36667	-4.70833	-3.31667	-1.82333	-3.87333	-3.89167
hsa-miR-30d-5p	-1.7	-0.695	-0.963333	-1.02333	-0.956667	-1.35333	-0.531667	-0.688333	-1.12333	-0.721667
hsa-miR-30e-3p	-2.47	-1.785	-1.64833	-2.25833	-1.87167	-2.80833	-1.35167	-1.53833	-2.04833	-1.99167
hsa-miR-30e-5p	-3.425	-2.04	-2.22333	-2.90333	-2.79667	-3.23333	-2.08667	-2.35333	-2.93833	-2.87667
hsa-miR-31-5p	-6.6	-2.35	-7.10333	-4.80333	-3.69167	-6.94333	-2.53667	-5.63833	-4.37333	-3.72167
hsa-miR-320a	0.805	1.025	1.54167	1.23667	1.05833	0.836667	1.17333	0.506667	0.981667	0.968333
hsa-miR-320b	-0.715	0.415	-0.118333	-0.848333	-0.646667	-1.23833	-0.916667	0.136667	-0.763333	-1.12167
hsa-miR-320c	-0.13	0.915	0.611667	-0.418333	0.0133333	-0.733333	-2.60667	0.656667	-0.223333	-0.396667
hsa-miR-320d	-1.48	0.13	-0.598333	-1.48833	-1.27167	-2.25833	-0.991667	-0.328333	-1.28333	-1.79667
hsa-miR-324-3p	-3.36	-2.265	-2.72333	-2.63833	-3.28667	-3.37333	-2.34667	-2.73833	-2.67333	-2.56167
hsa-miR-324-5p	-2.55	-2.415	-2.10333	-2.33333	-2.58667	-2.61333	-2.35167	-2.35833	-2.36833	-1.96667
hsa-miR-32-5p	-6.29	-4.915	-5.47833	-5.80833	-4.80667	-5.79333	-5.14667	-6.58833	-5.75333	-5.14667
hsa-miR-326	-6.94	-5.535	-6.86833	-6.88833	-6.14667	-8.13333	-6.18667	-6.66333	-6.57333	-6.44167
hsa-miR-328-3p	-4.84	-3.955	-4.63333	-4.38333	-4.74167	-4.66833	-4.14667	-5.12333	-4.27333	-3.74167
hsa-miR-330-3p	-5.48333	-6.01	-3.84833	-5.62333	-4.87167	-5.63333	-5.61167	-7.37333	-5.55333	-5.17167
hsa-miR-331-3p	-2.5	-1.14	-1.49833	-1.65833	-1.68167	-2.06833	-0.896667	-1.95333	-1.59833	-1.22667
hsa-miR-331-5p	-7.91333	-5.675	-7.07	-8.38667		-9.51333	-7.88167	-6.99333	-7.89833	-8.00167
hsa-miR-335-3p	-3.735	-2.005	-2.42333	-3.81333	-2.73667	-3.88333	-2.81667	-1.64333	-3.39333	-2.88167
hsa-miR-335-5p	-4.355	-3.825	-3.67833	-3.90833	-3.60667	-4.53333	-3.79667	-3.72333	-4.00333	-3.68167
hsa-miR-338-3p	-7.455	-5.855	-7.85333	-7.11333	-0.496667	-7.34833	-6.62667	-6.78833	-6.88333	-5.91667
hsa-miR-339-3p	-5.5	-3.78	-4.13333	-5.55333	-5.14667	-5.63833	-4.77667	-3.42833	-5.08833	-4.81667
hsa-miR-339-5p	-2.05	-1.565	-2.11833	-2.15833	-1.93167	-2.78333	-1.40667	-2.48333	-2.25333	-1.81667
hsa-miR-33a-3p	-8.92333	-6.63333	-6.31833	-7.21333	-6.58667	-8.50333	-6.62167	-5.70833	-7.42333	-6.72167
hsa-miR-33a-5p	-3.175	-1.87	-3.00333	-2.84333	-2.97667	-2.94333	-2.16167	-3.82333	-2.77333	-2.06167
hsa-miR-340-3p	-5.02	-1.54	-2.09333	-4.48833	-1.20667	-2.06333	-1.88	-2.01333	-0.493333	-3.95167
hsa-miR-340-5p	-4.16	-3.76	-2.94833	-3.97833	-3.49167	-4.00833	-3.40667	-3.83333	-3.85833	-3.21667
hsa-miR-342-3p	-0.75	-0.435	-0.363333	-0.508333	-0.141667	-0.883333	-0.521667	-0.548333	-0.598333	-0.211667
hsa-miR-342-5p	-5.15	-3.8	-4.41833	-5.36833	-5.22167	-6.07833	-6.54667	-4.35833	-5.42833	-5.12667
hsa-miR-345-5p	-2.425	-2.9	-2.45333	-2.07833	-1.61167	-1.44333	-2.40167	-2.07333	-1.77833	-1.46667
hsa-miR-346	-5.18667	-7.145	-7.47333	-7.54333		-8.79833	-8.55167	-9.91333	-7.42333	-8.82333
hsa-miR-34a-3p	-5.525	-1.935	-4.34833	-4.58833	-3.77667	-6.35833	-5.78667	-3.93833	-4.49333	-4.12167
hsa-miR-34a-5p	-2.77	-0.09	-1.95333	-1.15833	-0.831667	-3.22833	-0.301667	-2.86833	-1.48833	-0.541667
hsa-miR-34b-3p	-7.25333	-6.735		-6.94	-6.81667	-8.96333	-6.90167	-8.39333	-7.79833	-6.66333
hsa-miR-34b-5p	-8.70333	-7.085	-6.01833	-9.33667	-5.59167	-8.03833	-6.78167	-7.13333	-7.04833	-6.51167
hsa-miR-34c-3p	-3.035	-1.44	-3.37833	-3.01833	-2.73167	-3.68833	-3.13167	-2.38333	-3.33333	-2.80667
hsa-miR-34c-5p	-7.07	-3.96	-6.45333	-6.67833	-7.51667	-7.33833	-4.78167	-6.62833	-7.38333	-5.80167
hsa-miR-361-3p	-8.15	-5.66333		-6.98333		-7.07333	-6.52667	-7.02833	-7.47333	-6.96667
hsa-miR-361-5p	-2.41	-0.96	-1.21833	-1.39833	-1.13667	-1.96333	-0.981667	-1.67833	-1.61833	-0.946667
hsa-miR-362-3p	-7.635	-5.2	-6.88667	-8.05333	-7.06167	-8.19333	-6.97167	-6.37333	-6.08833	-6.56167
hsa-miR-362-5p	-7.62	-5.79	-7.60333	-6.11333	-5.67667	-7.98333	-6.21667	-6.89833	-7.22333	-6.26167
hsa-miR-363-3p	-1.72	-0.08	-1.52833	-1.07833	-1.79167	-1.74333	-0.391667	0.0666667	-1.06833	-1.32167
hsa-miR-365a-3p	-4.005	-3.615	-5.03833	-3.99333	-4.17667	-4.94333	-3.80667	-4.71333	-3.90833	-4.27167
hsa-miR-374a-5p	-3.165	-1.775	-3.16833	-2.62333	-1.79167	-2.97333	-2.09167	-2.90833	-2.70833	-1.94167
hsa-miR-374b-5p	-2.29	-1.13	-1.31833	-1.69333	-1.81667	-2.24333	-1.15667	-1.72333	-1.62833	-1.27167
hsa-miR-375	-8.03	-4.49	-6.45833	-8.90333	-4.15667	-8.45333	-10.5317	-7.39333		-8.07
hsa-miR-376c-3p	-8.90333	-6.83667	-7.74833	-8.09667	-6.59667	-9.06833	-9.12167	-8.31833	-8.29333	-8.29167
hsa-miR-378a-5p	-7.54667	-6.2	-7.76833	-7.14667		-9.58333	-8.23167	-8.51333	-7.76833	-9.33333
hsa-miR-421	-7.75		-8.16667	-7.09833	-5.14667	-8.42833	-7.44167	-6.33833	-7.26833	-5.50167
hsa-miR-423-3p	-0.66	0.45	-0.483333	-0.203333	-0.106667	-0.953333	0.148333	-0.173333	-0.363333	-0.0416667
hsa-miR-423-5p	-2.65	-1.18	-2.27833	-2.30833	-2.11167	-3.25833	-2.16167	-3.06333	-2.54333	-2.26667
hsa-miR-424-3p	-7.475	-6.315	-6.45833	-7.82667		-8.94333	-7.12167	-6.08833	-7.52333	-7.05167
hsa-miR-424-5p	-5.505	-3.115	-4.98333	-5.07333	-4.98667	-5.77333	-3.44167	-4.59833	-4.33833	-4.79667
hsa-miR-425-3p	-4.78	-3.625	-4.54333	-4.07333	-3.70667	-5.49833	-3.84167	-4.59333	-4.50833	-4.61167
hsa-miR-425-5p	-1.69	-1.39	-1.64333	-1.82833	-1.56667	-2.26333	-1.24667	-1.43333	-1.75833	-1.60167
hsa-miR-431-3p	-7.545		-5.58667	-9.29667	-6.99167	-5.94833		-7.37667	-9.99333	-6.99167
hsa-miR-432-5p	-7.12667	-6.88667		-7.92833	-4.93167	-9.87333	-9.99167	-8.46667	-11.3933	-8.18167
hsa-miR-433-3p	-8.74333	-5.2		-7.07833	-5.88667	-8.01333	-7.31167	-7.30833	-7.31833	-7.35167
hsa-miR-450a-5p	-8.64333	-6.22667		-7.79833	-6.30667	-8.71333	-6.75167	-8.01833	-7.42333	-7.41667
hsa-miR-454-3p	-2.375	-1.79	-2.51333	-2.22833	-2.01167	-2.47833	-1.47167	-2.70833	-2.17833	-1.92167
hsa-miR-454-5p	-7.635	-6.695	-6.01	-6.73667	-7.21667	-9.53333	-7.41167	-5.78833	-7.71333	-7.83667
hsa-miR-455-3p	-3.105	0.215	-2.31333	-2.46333	-2.98167	-4.01833	-1.22167	-2.15333	-2.73333	-3.45667
hsa-miR-455-5p	-6.915	-3.63		-6.14833	-5.13667	-6.64833	-3.96667	-5.77833	-5.46833	-5.91667
hsa-miR-483-3p	-8.005	-6.70333	-7.00333	-7.65333	-7.16667	-8.87333	-7.46667	-7.94333	-7.41833	-7.90167
hsa-miR-484	-2.07	-1.405	-2.04833	-1.59833	-2.37667	-2.04333	-1.10667	-1.43333	-1.56833	-1.78667
hsa-miR-486-3p	-6.8	-4.895	-6.39	-6.85833	-7.69667	-8.18333	-7.33167	-6.56833	-7.67833	-7.63333
hsa-miR-486-5p	-5.635	-3.855	-6.33333	-5.46833	-5.33167	-5.81333	-4.55167	-5.40333	-5.09333	-5.11167
hsa-miR-488-3p	-6.705	10.7067	-6.64333	-7.35667	-7.86667	-7.99333	-10.0633	-7.46833	-7.47333	-7.54667
hsa-miR-491-3p	-6.81667	-7.055		-8.68833	-5.96667	-8.81333	-7.43667	-9.30333	-8.28333	-7.92667
hsa-miR-491-5p	-4.605	-4.35	-3.64333	-4.88333	-4.20167	-4.67833	-4.00667	-4.24333	-4.40333	-3.81667
hsa-miR-495-3p	-3.735	-6.74333			-0.536667	-2.67833	-3.31167	-9.18333	-6.51333	-3.55167
hsa-miR-500a-5p	-6.985	-5.525	-7.41333	-5.95333	-4.86167	-7.20333	-6.01167	-6.36833	-6.56833	-6.15667
hsa-miR-501-3p	-4.51	-4.625	-5.00333	-6.53333	-5.15667	-5.85833	-5.82167	-4.71833	-5.86833	-5.32667
hsa-miR-501-5p	-5.96	-5.235	-6.83833	-6.01833	-5.03667	-6.35333	-5.21667	-5.71333	-5.55333	-5.05667
hsa-miR-502-3p	-4.24	-2.12	-3.53833	-3.66333	-3.77667	-5.10333	-3.55167	-3.61833	-3.85333	-3.44667
hsa-miR-502-5p	-6.315	-4.51	-7.07667	-5.80333	-4.99667	-6.89333	-5.22167	-6.26833	-6.47833	-5.55167
hsa-miR-503-5p	-7.25333	-5.975	-6.40833	-7.29333		-8.30833	-6.26667	-7.00333	-8.06833	-6.97167
hsa-miR-504-5p	-3.945	-3.015	-3.45333	-4.01833	-3.73667	-4.98833	-4.50167	-3.70333	-4.61833	-4.22167
hsa-miR-505-3p	-4.05	-4.12	-3.69333	-4.65833	-3.85167	-4.45833	-4.02167	-4.48333	-4.07833	-4.29667
hsa-miR-505-5p	-6.395	-7.365	-5.49833	-6.63333	-5.75667	-8.44333	-7.31667	-6.03833	-7.87333	-6.98167
hsa-miR-513c-5p	-7.74333		-7.36667	-7.04833	-2.79667	-7.14833	-8.91167	-7.91833	-6.97333	-6.33667
hsa-miR-515-5p	-7.39	-6.08667	-7.48667	-2.09	-4.70667	-3.92333	-8.71333	-9.23333	-8.43333	-9.39333
hsa-miR-532-3p	-5.12	-2.27	-3.88333	-4.53333	-4.46667	-5.28333	-4.00167	-3.25833	-3.66833	-4.06167
hsa-miR-532-5p	-4.86	-4.065	-5.05333	-5.22333	-3.48667	-5.68333	-4.14667	-5.42333	-4.76833	-4.17167
hsa-miR-542-5p	-7.63	-6.68667		-7.52333		-7.88833	-6.75167	-6.94333	-7.61833	-8.21333
hsa-miR-543	-8.38333	-6.65667	-7.94667	-9.55667		-8.93333	-9.01167	-8.73833	-9.11333	-8.53333
hsa-miR-545-3p	-6.88333	-7.30333	-7.43333	-8.15667	-5.53667	-8.15333	-8.17667	-9.06833	-9.00333	-6.83667
hsa-miR-548c-5p	-8.465		-6.65833	-8.82667	-7.48667	-8.98333	-8.85667	-7.05333	-8.12833	-9.32333
hsa-miR-548l	-8.16	-7.105		-9.34667		-9.27333	-9.51167	-8.39333	-9.25333	-10.4933
hsa-miR-550a-3p	-4.615	-2.885	-3.51833	-4.59333	-3.95167	-5.51833	-4.11667	-3.20833	-4.52833	-4.20667
hsa-miR-551a	-5.015	-3.795	-4.28833	-5.26333	-4.49667	-5.97333	-4.98167	-3.37833	-5.04833	-5.65667
hsa-miR-551b-3p	-2.75	-1.295	-3.59833	-2.87833	-2.40667	-3.33333	-1.14167	-3.12333	-2.62333	-2.06167
hsa-miR-567	-5.805	-6.20667	-5.07333	-6.64833	-3.27167	-6.38333	-8.65667	-5.66333	-7.06333	-3.88167
hsa-miR-570-3p	-6.565		-8.03667	-6.04833		-8.21833	-8.53667	-9.23333	-6.94833	-5.62667
hsa-miR-574-3p	-7.06	-6.13	-5.77333	-7.84833	-5.77667	-7.38833	-6.59167	-7.18833	-7.50833	-6.84167
hsa-miR-576-5p	-8.84333	-7.74333		-7.04833	-6.67667	-7.95333	-6.84167	-7.28833	-7.40333	-7.32333
hsa-miR-582-5p	-7.355	-7.65333	-6.20333	-8.24333	-7.88667	-8.70833	-8.73167	-7.71833	-7.98333	-7.86167
hsa-miR-584-5p	-6.91333	-7.89333	-6.22833		-7.73667	-3.15833	-8.31667	-8.46	-6.27333	-2.20167
hsa-miR-589-3p	-6.97	-5.535	-6.50833	-7.36333		-8.13333	-7.89167	-6.71333	-7.82333	-7.58167
hsa-miR-589-5p	-8.4	-6.225		-8.35333		-8.29333	-7.65167	-7.98833	-8.36333	-7.88667
hsa-miR-590-3p	-6.385	-4.35	-5.86833	-6.56333	-4.88667	-7.14833	-6.06667	-5.51833	-7.40833	-5.54167
hsa-miR-590-5p	-7.195	-4.73	-4.64333	-6.16833	-5.14667	-4.48833	-4.05667	-5.80333	-6.12333	-5.30167
hsa-miR-598-3p	-4.045	-3.525	-3.31833	-3.38333	-3.24667	-4.36333	-4.09667	-3.10333	-3.32333	-3.39667
hsa-miR-624-5p	-6.23	-4.57	-5.31833	-7.67833	-4.11167	-6.31333	-7.51167	-6.15833	-6.34333	-5.43667
hsa-miR-625-3p	-4.435	-4.52	-3.47333	-4.32333	-3.14167	-4.63333	-4.54167	-3.95333	-4.51333	-3.82167
hsa-miR-628-3p	-7.79333		-6.94333	-7.42333	-6.16667	-7.74833	-7.29667	-8.19333	-6.91833	-6.62167
hsa-miR-628-5p	-8.65333	-6.11	-8.15667	-8.72833		-9.59833	-7.50667	-6.81333	-8.33333	-7.72667
hsa-miR-629-3p	-7.60333	-6.31	-7.23833	-7.33833	-6.62667	-9.16333	-7.41667	-6.40333	-7.75833	-6.89167
hsa-miR-629-5p	-7.76	-5.88	-6.01833	-6.86333	-5.37667	-8.01333	-6.28167	-6.93333	-6.93333	-5.50167
hsa-miR-632	-7.69667	-7.71333	-7.16667	-7.22833		-8.47333	-7.45167	-7.55833	-7.37833	-8.01167
hsa-miR-636	-7.165	-5.955	-7.60833	-6.92833	-6.46667	-8.32333	-7.89	-7.46833	-5.49833	-8.05333
hsa-miR-638	-6.29	-4.87	-5.83833	-6.67333	-5.24167	-7.36333	-5.70167	-4.82333	-6.44833	-5.89167
hsa-miR-652-3p	-3.135	-2.6	-3.08833	-2.67833	-3.59167	-3.44333	-2.52667	-3.02833	-2.98333	-2.91167
hsa-miR-654-3p	-5.87	-3.72	-3.01	-5.00833	-2.04667	-6.62333	-3.64667	-8.11833	-4.40333	-7.94667
hsa-miR-660-5p	-5.74	-4.305	-5.37333	-5.13333	-5.43167	-5.36833	-4.21167	-5.57333	-5.19833	-5.26667
hsa-miR-661	-7.56	-6.075	-7.39833	-7.91667	-6.54167	-8.13333	-7.79667	-7.77333	-7.62333	-8.41167
hsa-miR-663a	-3.57	-2.2	-4.26833	-3.12333	-3.27667	-4.11333	-3.12167	-4.05333	-3.71833	-3.46667
hsa-miR-663b	-3.915	-1.945	-3.41833	-3.74833	-3.41667	-4.68833	-3.84167	-3.06333	-3.88833	-3.98167
hsa-miR-664a-3p	-2.685	-1.55	-1.65833	-2.71333	-2.38667	-3.21333	-2.76667	-1.05833	-2.60333	-2.66667
hsa-miR-665	-7.27	-6.735		-7.65833		-8.27333	-7.12167	-7.10833	-7.22833	-8.20667
hsa-miR-671-5p	-6.545	-5.01	-5.86333	-6.19333	-6.21667	-6.65333	-5.76167	-6.83833	-6.14833	-6.21667
hsa-miR-708-5p	-3.37	-2.555	-2.07333	-2.50333	-2.23167	-3.41333	-3.07167	-2.26833	-2.49833	-2.10167
hsa-miR-7-1-3p	-6.11333	-4.18	-6.00333	-6.33833	-4.97167	-7.32833	-5.97167	-4.80833	-6.40333	-6.12667
hsa-miR-7-2-3p	-7.57667	-7.84333	-5.65833	-8.40833	-5.75667	-9.00333	-11.75	-6.11333	-9.02333	-7.13667
hsa-miR-744-3p	-7.37333	-6.585	-6.74333	-9.43667	-6.98167	-9.33333	-8.37667	-6.58333	-7.25833	-7.82667
hsa-miR-744-5p	-3.01	-2.005	-2.89333	-2.70833	-2.46667	-3.58333	-2.69167	-3.58333	-2.97333	-2.57167
hsa-miR-7-5p	-3.39	-2.86	-2.54833	-3.26333	-0.991667	-3.71833	-3.19167	-3.57333	-3.48833	-1.45167
hsa-miR-760	-6.39	-5.89	-5.59833	-6.61333	-5.49667	-4.61833	-4.84167	-6.88833	-5.13833	-5.82667
hsa-miR-766-3p	-4.845	-4.625	-4.49333	-4.71333	-4.27667	-4.93333	-4.67167	-4.49333	-4.93833	-4.79167
hsa-miR-769-3p	-7.41667	-6.775	-7.72	-7.17333	-5.97667	-8.33833	-8.24667	-8.07333	-7.54333	-7.16667
hsa-miR-769-5p	-4.305	-2.88	-3.44833	-3.97833	-3.96167	-4.78833	-4.15667	-3.11333	-4.43333	-4.52667
hsa-miR-873-5p	-6.81667	-6.90667	-7.75833	-8.07333		-9.23333	-9.69667	-8.60833	-7.97333
hsa-miR-874-3p	-4.385	-2.855	-3.90833	-3.88333	-4.02167	-5.12833	-3.64667	-4.15333	-3.84333	-3.99667
hsa-miR-876-5p	-7.49	-7.96333	-7.78833	-7.49333	-6.85667	-8.13833	-9.57667	-6.22833	-6.98333	-8.76333
hsa-miR-877-3p	-5.35	-5.09	-6.65833	-5.46833	-5.77167	-6.13333	-6.23667	-5.54833	-6.24833	-5.75667
hsa-miR-877-5p	-2.895	-2.615	-3.64833	-3.02333	-2.96167	-3.28333	-3.38167	-3.16833	-3.10333	-3.03167
hsa-miR-885-3p	-5.54333	-7.11667	-4.46333	-5.56833	-2.80667	-3.86833	-7.46167	-8.27333	-6.35333	-6.95167
hsa-miR-885-5p	-8.53333	-7.5	-6.89333	-8.63833		-7.48333	-8.84667	-8.36333	-7.51333	-8.05167
hsa-miR-887-3p	-3.795	-3.23	-2.53833	-3.11333	-3.14667	-3.87333	-3.83167	-2.89833	-3.37833	-2.82167
hsa-miR-92a-1-5p	-7.035	-7.03	-6.98	-7.69667	-6.42667	-9.22333	-8.47667	-8.20833	-7.98833	-8.11167
hsa-miR-92a-3p	3.535	4.07	3.32167	3.87167	3.93333	3.40667	4.01333	3.36667	3.67667	3.82833
hsa-miR-92b-3p	2.725	2.875	3.48667	3.21667	3.54333	2.63167	3.03833	2.14167	2.64667	3.44333
hsa-miR-92b-5p	-2.49	-2.205	-2.15333	-3.11333	-2.24167	-3.78333	-3.35667	-2.61833	-3.18833	-2.83667
hsa-miR-93-3p	-2.49	-1.305	-2.11333	-2.80333	-2.46167	-3.44833	-2.64167	-1.54833	-2.71333	-2.63167
hsa-miR-935	-3.58	-1.57	-2.66333	-3.67333	-2.26667	-4.21333	-2.63667	-2.66833	-3.64333	-2.84167
hsa-miR-93-5p	2.005	2.195	2.36167	1.75667	1.85833	1.34667	2.21833	1.81667	1.81667	2.02333
hsa-miR-937-3p	-8.39	-5.775	-7.01833	-7.79667	-5.16667	-6.94333	-7.88167	-6.85833	-7.06833	-7.73333
hsa-miR-9-3p	-4.645	-4.81	-3.33333	-4.77833	-4.91667	-4.68833	-4.85667	-3.88333	-4.93333	-4.51667
hsa-miR-940	-3.42	-2.645	-4.42333	-3.57833	-3.41167	-3.88333	-4.00167	-3.55333	-3.69333	-3.64667
hsa-miR-941	-4.94	-3.675	-4.09333	-5.12333	-4.55167	-6.01333	-4.88167	-3.94333	-5.11833	-5.11167
hsa-miR-942-5p	-7.34667	-6.59	-7.97833	-7.92667	-7.56667	-8.20833	-8.14167	-7.01333	-8.80833	-9.49333
hsa-miR-95-3p	-5.645	-4.965	-4.91833	-5.30333	-4.42667	-5.13833	-5.29667	-5.03333	-5.28333	-4.39667
hsa-miR-9-5p	0.185	-0.45	1.37167	-0.258333	0.393333	-0.123333	-0.156667	0.161667	-0.313333	0.263333
hsa-miR-99a-3p	-5.62	-5.64	-5.59833	-6.77833	-5.18667	-6.25833	-5.16167	-5.63833	-6.44333	-5.70167
hsa-miR-99a-5p	0.685	1.73	1.31667	0.886667	0.998333	0.531667	1.22833	1.38667	1.05167	1.29333
hsa-miR-99b-3p	-5.415	-4.23	-4.75333	-4.88333	-5.43167	-5.89333	-4.86667	-3.85333	-5.23833	-4.77167
hsa-miR-99b-5p	-1.645	-0.985	-1.20333	-1.55833	-1.04667	-1.63833	-0.901667	-1.44333	-1.45333	-0.671667
