# Supplementary material for: MicroRNA Expression Profile in TSC Cell Lines and the Impact of mTOR Inhibitor
Source: Int J Mol Sci. 2022 Nov 21;23(22):14493. doi: 10.3390/ijms232214493 (PMC9694073; doi:10.3390/ijms232214493)
Supplement: Supplementary file 1 [file ijms-23-14493-s001.zip › Suppl. File S3 - DE shTSC1 vs control - untreated.xlsx]

## Sheet: limma results
	logFC	AveExpr	t	P.Value	adj.P.Val	B
hsa-miR-29a-3p	2.90333	-4.85817	4.57939	0.00190093	0.255836	-1.06869
hsa-let-7g-3p	4.06443	-8.87521	5.67752	0.00141093	0.255836	-1.06926
hsa-let-7i-5p	-2.50917	-5.66417	-4.1801	0.00322069	0.255836	-1.47463
hsa-miR-433-3p	3.54398	-7.13463	4.48357	0.00302381	0.255836	-1.51977
hsa-miR-21-3p	4.33027	-8.03375	4.58394	0.00402258	0.255836	-1.72016
hsa-miR-33a-3p	2.4475	-7.06533	3.85804	0.0050129	0.265684	-1.82437
hsa-miR-20b-3p	1.73333	-5.287	3.20907	0.0127809	0.437711	-2.58622
hsa-miR-361-3p	2.38923	-6.98312	3.27032	0.0177091	0.437711	-2.78909
hsa-miR-1207-5p	3.325	-6.82241	3.12647	0.017201	0.437711	-2.79129
hsa-miR-590-5p	2.50833	-5.36567	2.91727	0.0198018	0.437711	-2.94993
hsa-miR-25-5p	1.80667	-6.927	2.86662	0.0213841	0.437711	-3.01409
hsa-miR-1224-3p	2.235	-8.30963	2.90268	0.0234967	0.437711	-3.05137
hsa-miR-589-5p	2.10961	-7.89521	2.96544	0.0259373	0.437711	-3.0862
hsa-miR-140-5p	1.81833	-4.51417	2.79937	0.0236902	0.437711	-3.09967
hsa-miR-186-5p	1.56833	-4.73567	2.78349	0.0242713	0.437711	-3.11994
hsa-miR-106a-3p	2.36333	-7.34017	2.78078	0.0243721	0.437711	-3.1234
hsa-miR-29c-5p	1.83667	-8.14481	2.83114	0.0259935	0.437711	-3.13602
hsa-miR-194-3p	1.94397	-8.08037	2.80087	0.0271327	0.437711	-3.16531
hsa-miR-455-5p	2.93311	-5.51204	2.7874	0.0276566	0.437711	-3.18051
hsa-miR-30d-3p	2.06833	-3.38567	2.66064	0.0292955	0.437711	-3.27739
hsa-miR-23a-3p	1.55833	-1.22367	2.54809	0.0348358	0.437711	-3.42246
hsa-miR-30a-3p	2.06583	-1.91717	2.54329	0.0350943	0.437711	-3.42865
hsa-miR-30e-5p	1.29333	-2.68767	2.48957	0.0381278	0.437711	-3.49808
hsa-miR-1237-3p	1.435	-6.38783	2.45871	0.0399891	0.437711	-3.53798
hsa-miR-346	-2.1225	-7.87315	-2.49636	0.0419859	0.437711	-3.53968
hsa-miR-215-5p	2.33234	-7.90611	2.47394	0.0433712	0.437711	-3.53986
hsa-miR-30c-2-3p	1.78417	-7.177	2.44374	0.0409249	0.437711	-3.55733
hsa-miR-125b-2-3p	2.93167	-6.5425	2.42735	0.0419753	0.437711	-3.57854
hsa-miR-146b-5p	-1.932	-7.4113	-2.41743	0.0470756	0.437711	-3.6056
hsa-miR-532-3p	2.04333	-4.05467	2.37213	0.0457177	0.437711	-3.64996
hsa-miR-629-5p	1.81083	-6.55617	2.34362	0.0477801	0.437711	-3.68683
hsa-miR-1908-5p	1.59583	-5.60217	2.33408	0.0484907	0.437711	-3.69917
hsa-miR-27b-3p	1.57833	-1.95167	2.3304	0.0487679	0.437711	-3.70393
hsa-miR-181a-2-3p	1.63833	-4.07467	2.31971	0.0495811	0.437711	-3.71774
hsa-miR-22-3p	1.44333	-3.60617	2.30507	0.0507173	0.437711	-3.73665
hsa-miR-221-3p	1.44333	0.0668333	2.29756	0.0513104	0.437711	-3.74635
hsa-miR-1227-3p	1.83583	-4.35217	2.26678	0.0538139	0.437711	-3.78609
hsa-miR-149-3p	1.57329	-8.39667	2.2748	0.06445	0.437711	-3.81575
hsa-miR-361-5p	1.32083	-1.43117	2.22993	0.0569721	0.437711	-3.8336
hsa-miR-450a-5p	2.17064	-7.47759	2.19562	0.0650424	0.437711	-3.86502
hsa-miR-139-5p	-1.75583	-6.29	-2.19242	0.0603759	0.437711	-3.88189
hsa-miR-28-3p	1.46333	-2.42467	2.16137	0.0633456	0.437711	-3.92179
hsa-miR-885-5p	1.33667	-7.98037	2.16982	0.0675427	0.437711	-3.94007
hsa-miR-130b-5p	1.44833	-2.12667	2.13676	0.065802	0.437711	-3.95337
hsa-miR-455-3p	2.05583	-2.42317	2.13234	0.0662523	0.437711	-3.95903
hsa-miR-339-3p	1.54333	-4.78617	2.1019	0.0694419	0.437711	-3.99799
hsa-miR-1247-5p	1.85333	-1.06117	2.09595	0.0700819	0.437711	-4.00559
hsa-miR-16-2-3p	1.44583	-6.56033	2.08933	0.0708022	0.437711	-4.01405
hsa-miR-153-3p	2.0275	-5.90783	2.08306	0.0714903	0.437711	-4.02206
hsa-miR-1972	1.42363	-7.56146	2.06576	0.0856723	0.437711	-4.04629
hsa-miR-30c-5p	1.14083	1.02683	2.02046	0.0787313	0.437711	-4.10174
hsa-miR-550a-3p	1.41333	-4.11417	2.01958	0.0788378	0.437711	-4.10285
hsa-miR-502-3p	1.41083	-3.69117	1.98681	0.0829144	0.437711	-4.14436
hsa-miR-18b-3p	1.32083	-5.33817	1.98445	0.0832162	0.437711	-4.14735
hsa-miR-124-5p	1.47667	-7.29537	1.99602	0.0870864	0.437711	-4.15262
hsa-miR-335-3p	1.52083	-2.93317	1.97839	0.0839948	0.437711	-4.15501
hsa-miR-222-3p	1.14083	-0.757167	1.96593	0.0856177	0.437711	-4.17073
hsa-miR-23b-3p	1.24083	-0.747167	1.96371	0.0859097	0.437711	-4.17353
hsa-miR-30a-5p	1.23583	-0.0426667	1.94883	0.0878945	0.437711	-4.19227
hsa-miR-129-5p	1.82333	-7.2565	1.9409	0.0889702	0.437711	-4.20225
hsa-miR-1296-5p	1.23833	-2.94467	1.93715	0.0894832	0.437711	-4.20696
hsa-miR-483-3p	1.15167	-7.6135	1.92465	0.0912136	0.437711	-4.22265
hsa-miR-1271-5p	1.76583	-4.61717	1.91592	0.0924409	0.437711	-4.23359
hsa-miR-148b-3p	1.08583	-3.13217	1.90858	0.0934865	0.437711	-4.24279
hsa-miR-374b-5p	1.06583	-1.62717	1.90826	0.0935318	0.437711	-4.24319
hsa-miR-935	1.46333	-2.97567	1.90565	0.0939067	0.437711	-4.24646
hsa-miR-204-5p	1.76833	-4.57617	1.90551	0.0939261	0.437711	-4.24663
hsa-miR-331-3p	1.18083	-1.62217	1.90371	0.094185	0.437711	-4.24888
hsa-miR-218-5p	1.17333	-3.30017	1.89825	0.0949751	0.437711	-4.2557
hsa-miR-376c-3p	1.61083	-8.1275	1.86623	0.099738	0.439601	-4.29563
hsa-miR-1538	1.80333	-6.95367	1.85875	0.100883	0.439601	-4.30493
hsa-miR-219a-5p	1.23333	1.37233	1.84439	0.103117	0.439601	-4.32275
hsa-miR-320d	1.24583	-1.13667	1.8417	0.10354	0.439601	-4.32608
hsa-miR-191-5p	1.08083	-0.338167	1.81447	0.107921	0.439601	-4.35973
hsa-miR-424-5p	1.45583	-4.66117	1.81397	0.108004	0.439601	-4.36035
hsa-miR-2110	1.09333	-4.45517	1.81367	0.108053	0.439601	-4.36072
hsa-miR-19b-1-5p	1.53583	-6.33217	1.81031	0.108606	0.439601	-4.36486
hsa-miR-708-5p	1.05583	-2.60867	1.80327	0.109775	0.439601	-4.37353
hsa-miR-34a-3p	2.38333	-4.48717	1.79837	0.110594	0.439601	-4.37955
hsa-miR-193b-5p	1.18167	-7.997	1.77363	0.114824	0.439601	-4.4099
hsa-miR-671-5p	1.10833	-6.14467	1.76592	0.116174	0.439601	-4.41933
hsa-miR-24-3p	1.02833	-0.464667	1.76313	0.116665	0.439601	-4.42274
hsa-miR-101-5p	1.7525	-8.54283	1.76153	0.116947	0.439601	-4.42469
hsa-miR-219a-1-3p	1.21083	-4.23467	1.75914	0.117371	0.439601	-4.4276
hsa-miR-454-5p	1.2825	-7.25767	1.75147	0.118742	0.439601	-4.43696
hsa-miR-17-3p	1.28083	-3.30267	1.75067	0.118886	0.439601	-4.43794
hsa-miR-331-5p	1.54083	-7.7037	1.74666	0.125204	0.455634	-4.45225
hsa-miR-151a-5p	1.07083	-0.795167	1.70355	0.127644	0.455634	-4.49503
hsa-miR-187-3p	1.56682	-8.56563	1.65697	0.149965	0.463652	-4.4952
hsa-miR-212-5p	1.45583	-6.77367	1.70086	0.128163	0.455634	-4.49828
hsa-miR-34a-5p	1.74833	-1.52317	1.69652	0.129001	0.455634	-4.5035
hsa-miR-362-3p	1.59167	-6.9025	1.68942	0.130386	0.455634	-4.51204
hsa-miR-185-5p	0.978333	-3.39967	1.67055	0.134133	0.458699	-4.53468
hsa-miR-219a-2-3p	1.15833	0.225333	1.67048	0.134148	0.458699	-4.53476
hsa-miR-769-5p	1.14083	-3.95917	1.6582	0.13664	0.459524	-4.54944
hsa-miR-138-5p	1.10729	-7.04352	1.59852	0.154966	0.463652	-4.55158
hsa-miR-28-5p	1.08333	-2.76817	1.65508	0.137279	0.459524	-4.55315
hsa-miR-874-3p	1.00333	-3.98217	1.64636	0.139083	0.460711	-4.56354
hsa-miR-340-3p	3.20333	-2.475	1.63342	0.141798	0.461165	-4.5789
hsa-miR-30d-5p	0.870833	-0.975667	1.6319	0.14212	0.461165	-4.5807
hsa-miR-106a-5p	0.908333	2.57683	1.60468	0.148007	0.463652	-4.61285
hsa-miR-576-5p	1.01324	-7.45796	1.54095	0.168228	0.469389	-4.61465
hsa-miR-16-5p	0.955833	2.18983	1.60285	0.148411	0.463652	-4.615
hsa-miR-34b-5p	2.15167	-7.22483	1.57217	0.155327	0.463652	-4.65091
hsa-miR-941	1.05583	-4.74517	1.57217	0.155328	0.463652	-4.65092
hsa-miR-495-3p	-4.1488	-4.53167	-1.50718	0.183826	0.475233	-4.65469
hsa-miR-424-3p	1.08833	-7.20037	1.57211	0.160925	0.463652	-4.65504
hsa-miR-34c-5p	1.86333	-6.36117	1.56364	0.157302	0.463652	-4.66085
hsa-miR-937-3p	1.99333	-7.06317	1.55315	0.159761	0.463652	-4.67302
hsa-miR-181b-5p	0.978333	0.248833	1.55131	0.160198	0.463652	-4.67516
hsa-miR-30b-5p	0.803333	-2.04567	1.55018	0.160466	0.463652	-4.67647
hsa-miR-20a-3p	1.16083	-3.82017	1.54763	0.161071	0.463652	-4.67942
hsa-miR-99a-5p	0.838333	1.11083	1.5444	0.161841	0.463652	-4.68316
hsa-miR-570-3p	-1.33635	-7.40167	-1.47771	0.191289	0.475233	-4.6855
hsa-miR-125a-5p	0.880833	-0.112667	1.53503	0.164093	0.465907	-4.69397
hsa-miR-29a-5p	1.3225	-8.08783	1.51328	0.169431	0.469389	-4.71896
hsa-miR-192-5p	1.67667	-7.39083	1.51201	0.169748	0.469389	-4.72041
hsa-miR-503-5p	1.06167	-7.06093	1.51108	0.175513	0.47365	-4.72402
hsa-miR-663b	1.23333	-3.59067	1.48415	0.176825	0.47365	-4.75215
hsa-miR-27a-5p	-1.80583	-3.318	-1.48352	0.176988	0.47365	-4.75286
hsa-miR-324-3p	0.865833	-2.79667	1.48147	0.177522	0.47365	-4.7552
hsa-miR-106b-5p	0.835833	0.467333	1.4768	0.178736	0.47365	-4.76047
hsa-miR-32-5p	1.09333	-5.57267	1.45919	0.183389	0.475233	-4.78033
hsa-miR-628-5p	1.52	-7.95852	1.45906	0.188899	0.475233	-4.7819
hsa-miR-887-3p	0.910833	-3.26267	1.45211	0.185292	0.475233	-4.78829
hsa-miR-17-5p	0.953333	2.35183	1.44641	0.186835	0.475233	-4.79468
hsa-miR-423-5p	0.920833	-2.38217	1.4376	0.189242	0.475233	-4.80452
hsa-miR-194-5p	0.988333	-6.95317	1.43234	0.190691	0.475233	-4.81038
hsa-miR-548l	1.27222	-8.94208	1.33403	0.231865	0.529308	-4.83225
hsa-miR-30e-3p	0.753333	-1.97717	1.41166	0.196488	0.484365	-4.83331
hsa-miR-488-3p	8.73667	-5.841	1.40065	0.199638	0.488345	-4.84545
hsa-miR-543	1.08167	-8.54148	1.40078	0.204984	0.497595	-4.8456
hsa-miR-431-3p	1.95833	-7.46625	1.29912	0.242838	0.533133	-4.85452
hsa-miR-664a-3p	1.08083	-2.33017	1.37058	0.208465	0.49975	-4.87833
hsa-miR-129-1-3p	1.46333	-5.39917	1.36863	0.209048	0.49975	-4.88044
hsa-miR-148b-5p	-1.41333	-7.9187	-1.36501	0.215455	0.507517	-4.88407
hsa-miR-1249	0.995833	-5.94817	1.36352	0.210587	0.49975	-4.88599
hsa-miR-542-5p	0.906105	-7.40687	1.26341	0.254542	0.538611	-4.90191
hsa-miR-486-3p	1.1575	-7.0035	1.32656	0.221995	0.519077	-4.92572
hsa-miR-26a-5p	0.930833	-0.301667	1.31961	0.2242	0.520405	-4.93312
hsa-miR-1179	0.850481	-7.27019	1.22299	0.261799	0.547711	-4.94339
hsa-miR-29b-2-5p	0.905762	-8.5375	1.211	0.272621	0.558994	-4.95238
hsa-miR-660-5p	0.900833	-5.16017	1.3	0.230519	0.529308	-4.95388
hsa-miR-628-3p	1.02416	-7.23389	1.20234	0.269203	0.558994	-4.96332
hsa-miR-19b-3p	0.715833	1.98383	1.28634	0.235014	0.529308	-4.96823
hsa-miR-210-3p	0.820833	-2.88067	1.28427	0.2357	0.529308	-4.97039
hsa-miR-574-3p	1.10833	-6.81067	1.28229	0.236358	0.529308	-4.97246
hsa-miR-197-3p	0.743333	-0.992167	1.27713	0.238083	0.529443	-4.97785
hsa-miR-99b-3p	0.923333	-4.93367	1.26231	0.243095	0.533133	-4.99325
hsa-miR-548c-5p	1.4564	-8.19796	1.15788	0.285745	0.558994	-5.00554
hsa-miR-208a-3p	2.1225	-4.12574	1.24395	0.254461	0.538611	-5.01026
hsa-miR-217	1.38333	-5.81817	1.24231	0.249999	0.538611	-5.01384
hsa-miR-590-3p	1.27583	-5.97367	1.23736	0.251734	0.538611	-5.01891
hsa-let-7d-5p	-0.869519	-7.72685	-1.13532	0.294459	0.558994	-5.02659
hsa-miR-320b	0.863333	-0.581667	1.22975	0.254417	0.538611	-5.02667
hsa-miR-340-5p	0.805833	-3.66617	1.22599	0.255756	0.538611	-5.0305
hsa-miR-1254	1.01083	-6.97217	1.17029	0.276229	0.558994	-5.08626
hsa-miR-124-3p	0.743333	2.46633	1.16847	0.276923	0.558994	-5.08806
hsa-miR-363-3p	0.915833	-1.06567	1.15556	0.281864	0.558994	-5.10072
hsa-miR-95-3p	0.703333	-5.04067	1.14801	0.28479	0.558994	-5.10809
hsa-miR-335-5p	0.603333	-3.91117	1.1469	0.28522	0.558994	-5.10917
hsa-miR-106b-3p	0.810833	-2.98317	1.13819	0.288631	0.558994	-5.11762
hsa-miR-31-5p	1.87333	-4.77617	1.13501	0.289882	0.558994	-5.12069
hsa-miR-362-5p	0.923333	-6.73867	1.13242	0.290904	0.558994	-5.12319
hsa-miR-425-3p	0.695833	-4.37817	1.13004	0.291846	0.558994	-5.12548
hsa-miR-21-5p	0.718333	0.618333	1.12988	0.291911	0.558994	-5.12564
hsa-miR-375	2.55583	-7.38741	1.12486	0.298573	0.558994	-5.12758
hsa-miR-145-5p	1.00833	-7.02317	1.12677	0.293148	0.558994	-5.12863
hsa-let-7g-5p	-0.77631	-6.53796	-1.0174	0.343595	0.593099	-5.13214
hsa-miR-504-5p	0.710833	-4.02017	1.12083	0.295521	0.558994	-5.13433
hsa-miR-589-3p	0.948333	-7.16889	1.1156	0.302251	0.559262	-5.13638
hsa-miR-181a-5p	0.690833	0.356333	1.1126	0.298833	0.558994	-5.14219
hsa-miR-638	0.935833	-5.91417	1.09955	0.304144	0.559262	-5.15456
hsa-miR-129-2-3p	0.825833	-4.39817	1.09929	0.304253	0.559262	-5.15481
hsa-miR-551a	0.973333	-4.78967	1.09073	0.30778	0.562494	-5.16287
hsa-miR-103a-3p	0.705833	1.94833	1.08553	0.309937	0.563199	-5.16775
hsa-miR-423-3p	0.643333	-0.238667	1.08013	0.312193	0.564077	-5.1728
hsa-miR-326	0.738333	-6.63767	1.05812	0.321515	0.575887	-5.19318
hsa-miR-342-5p	1.04083	-5.14967	1.05617	0.322352	0.575887	-5.19497
hsa-miR-93-3p	0.780833	-2.41567	1.04494	0.327198	0.581279	-5.20524
hsa-miR-598-3p	0.623333	-3.58017	1.03482	0.331619	0.583909	-5.21443
hsa-miR-1914-5p	0.82	-8.36741	1.03012	0.338001	0.590573	-5.21539
hsa-miR-629-3p	0.829167	-7.275	1.03315	0.332351	0.583909	-5.21594
hsa-miR-181c-5p	0.913449	-8.49611	0.88849	0.404442	0.636696	-5.2381
hsa-miR-654-3p	2.505	-5.03933	1.0084	0.343371	0.593099	-5.2381
hsa-miR-29c-3p	0.790833	-4.83767	1.0047	0.345042	0.593099	-5.24138
hsa-miR-15b-3p	0.768333	-4.92167	0.978115	0.357234	0.610754	-5.26468
hsa-miR-491-5p	0.608333	-4.28317	0.968443	0.361749	0.615167	-5.27303
hsa-miR-20b-5p	0.805833	-1.70617	0.953749	0.368691	0.616732	-5.28561
hsa-miR-135b-5p	-0.724167	-4.46617	-0.951938	0.369553	0.616732	-5.28715
hsa-miR-7-1-3p	1.02167	-5.8245	0.948589	0.371152	0.616732	-5.28999
hsa-miR-199b-5p	-1.58044	-5.43463	-0.814494	0.442795	0.670518	-5.29397
hsa-miR-624-5p	1.28583	-5.96717	0.942235	0.374199	0.616732	-5.29536
hsa-miR-374a-5p	0.693333	-2.51467	0.940148	0.375204	0.616732	-5.29712
hsa-miR-27a-3p	0.685833	-2.35567	0.939278	0.375624	0.616732	-5.29785
hsa-miR-33a-5p	0.738333	-2.76317	0.93799	0.376246	0.616732	-5.29893
hsa-let-7a-5p	-0.801667	-4.84567	-0.933715	0.378315	0.616944	-5.30252
hsa-miR-99b-5p	0.550833	-1.25467	0.927587	0.381295	0.618632	-5.30763
hsa-miR-214-3p	0.8	-7.8165	0.916598	0.386683	0.621901	-5.31674
hsa-miR-25-3p	0.500833	0.708833	0.915506	0.387222	0.621901	-5.31764
hsa-miR-744-5p	0.560833	-2.84867	0.90193	0.393962	0.626089	-5.32877
hsa-miR-661	0.823333	-7.523	0.898718	0.395569	0.626089	-5.33138
hsa-miR-128-3p	0.523333	-4.81917	0.898386	0.395735	0.626089	-5.33165
hsa-let-7d-3p	-0.540936	-8.04437	-0.741201	0.487298	0.713907	-5.34169
hsa-miR-200c-3p	0.72	-7.54883	0.846588	0.422315	0.661558	-5.37274
hsa-miR-665	0.53759	-7.45021	0.689596	0.516901	0.730554	-5.37579
hsa-miR-328-3p	0.545833	-4.45067	0.836722	0.427518	0.6638	-5.38035
hsa-miR-140-3p	0.485833	-3.04117	0.833665	0.429139	0.6638	-5.38269
hsa-miR-193b-3p	0.443333	-2.49817	0.830217	0.430972	0.6638	-5.38532
hsa-miR-152-3p	0.480833	-5.02917	0.828109	0.432096	0.6638	-5.38692
hsa-miR-181d-5p	-0.659167	-6.70267	-0.812547	0.440454	0.670518	-5.39867
hsa-miR-107	0.450833	1.25983	0.811668	0.440929	0.670518	-5.39932
hsa-miR-18b-5p	0.480833	-0.323167	0.801658	0.446369	0.671553	-5.40677
hsa-miR-9-3p	0.573333	-4.53617	0.799216	0.447702	0.671553	-5.40858
hsa-miR-130b-3p	0.563333	-0.131667	0.78452	0.455786	0.680039	-5.41935
hsa-miR-320a	0.478333	1.01333	0.781182	0.457636	0.680039	-5.42177
hsa-miR-132-5p	0.628333	-6.43767	0.774358	0.461433	0.682492	-5.4267
hsa-miR-133b	0.430367	-7.39042	0.594107	0.574719	0.754061	-5.43342
hsa-miR-301a-3p	0.458333	-1.41167	0.746859	0.476949	0.702175	-5.44618
hsa-miR-421	-0.63097	-7.01556	-0.562125	0.591968	0.759056	-5.45374
hsa-miR-19a-3p	0.448333	1.78083	0.725201	0.489408	0.713907	-5.4611
hsa-miR-320c	0.893333	-0.231167	0.708648	0.499071	0.71685	-5.47224
hsa-miR-1248	0.6325	-6.13683	0.706706	0.500213	0.71685	-5.47354
hsa-miR-15a-3p	0.723333	-7.89617	0.706569	0.500293	0.71685	-5.47363
hsa-miR-7-5p	0.685833	-2.84767	0.706316	0.500442	0.71685	-5.4738
hsa-miR-200b-5p	0.618333	-8.37241	0.69599	0.509388	0.726392	-5.47785
hsa-let-7c-5p	-0.654167	-3.13367	-0.685815	0.512598	0.727706	-5.48725
hsa-miR-199a-3p	0.421741	-7.89333	0.488288	0.643139	0.789721	-5.48846
hsa-miR-132-3p	0.495833	-2.20567	0.669187	0.522592	0.735328	-5.49791
hsa-miR-342-3p	0.350833	-0.496167	0.661083	0.527507	0.737528	-5.50303
hsa-miR-34c-3p	0.625833	-2.89467	0.658967	0.528794	0.737528	-5.50435
hsa-miR-92b-3p	0.455833	2.97483	0.642879	0.538648	0.747991	-5.51431
hsa-miR-491-3p	-0.600902	-7.81	-0.425108	0.683813	0.805379	-5.51835
hsa-miR-760	0.645833	-5.73017	0.6284	0.54761	0.753854	-5.52308
hsa-miR-1260a	0.480833	-0.926667	0.623868	0.550433	0.753854	-5.52579
hsa-miR-625-3p	0.438333	-4.13567	0.614117	0.556536	0.753854	-5.53156
hsa-miR-378a-5p	0.5625	-8.01019	0.609536	0.561864	0.753854	-5.53191
hsa-miR-130a-3p	0.550833	0.823333	0.612631	0.55747	0.753854	-5.53243
hsa-miR-877-3p	-0.524167	-5.82617	-0.610594	0.558751	0.753854	-5.53362
hsa-miR-873-5p	-0.515833	-8.13333	-0.596209	0.573405	0.754061	-5.53666
hsa-miR-582-5p	0.426667	-7.8345	0.604965	0.562301	0.753854	-5.5369
hsa-miR-500a-5p	0.515833	-6.30467	0.602734	0.563711	0.753854	-5.53819
hsa-miR-139-3p	0.445833	-5.23467	0.601953	0.564205	0.753854	-5.53864
hsa-miR-486-5p	0.540833	-5.25967	0.585709	0.574541	0.754061	-5.5479
hsa-miR-744-3p	0.709167	-7.64983	0.581174	0.577446	0.754061	-5.55045
hsa-miR-432-5p	0.536205	-8.30889	0.328172	0.7526	0.828922	-5.55382
hsa-miR-515-5p	0.603333	-6.74567	0.574144	0.581966	0.754061	-5.55436
hsa-miR-18a-5p	0.323333	0.593833	0.572983	0.582714	0.754061	-5.555
hsa-miR-18a-3p	-0.336667	-1.47167	-0.572096	0.583286	0.754061	-5.55549
hsa-miR-484	0.343333	-1.74367	0.572027	0.58333	0.754061	-5.55552
hsa-miR-15a-5p	0.450833	-1.70717	0.563004	0.589168	0.758524	-5.56046
hsa-miR-766-3p	0.285833	-4.67817	0.537293	0.605976	0.768865	-5.57413
hsa-miR-216b-5p	-0.534167	-5.82567	-0.536915	0.606225	0.768865	-5.57433
hsa-miR-20a-5p	0.353333	3.06483	0.535934	0.606872	0.768865	-5.57484
hsa-miR-34b-3p	0.228602	-7.385	0.241611	0.816166	0.870942	-5.57801
hsa-miR-324-5p	0.290833	-2.36467	0.525173	0.613988	0.77388	-5.58037
hsa-miR-502-5p	0.521667	-5.9115	0.522598	0.615697	0.77388	-5.58168
hsa-miR-93-5p	0.273333	1.93983	0.505363	0.627203	0.783219	-5.59029
hsa-miR-24-2-5p	-0.123945	-8.57479	-0.179432	0.863663	0.912441	-5.5906
hsa-miR-100-5p	0.425833	-4.70167	0.504097	0.628053	0.783219	-5.59091
hsa-miR-92b-5p	0.310833	-2.79867	0.496253	0.63333	0.786714	-5.59473
hsa-miR-188-5p	-0.141444	-7.1313	-0.138763	0.893635	0.934019	-5.59735
hsa-miR-190a-5p	0.296667	-7.48167	0.479193	0.646744	0.789721	-5.60122
hsa-miR-513c-5p	0.183729	-6.91593	0.102116	0.921594	0.953804	-5.60173
hsa-miR-127-3p	0.111655	-8.69875	0.0726894	0.944479	0.962727	-5.60422
hsa-miR-296-5p	-0.0670758	-6.89963	-0.0688583	0.947072	0.962727	-5.60455
hsa-miR-148a-3p	0.334167	-4.776	0.47533	0.647514	0.789721	-5.60464
hsa-miR-26b-5p	-0.296667	-3.70767	-0.471882	0.649867	0.789721	-5.60624
hsa-miR-135a-3p	0.480833	-4.93717	0.468559	0.652138	0.789721	-5.60776
hsa-miR-365a-3p	-0.321667	-4.24717	-0.463328	0.655721	0.789721	-5.61015
hsa-miR-652-3p	0.290833	-2.99867	0.462566	0.656244	0.789721	-5.61049
hsa-miR-126-3p	0.345833	-5.52617	0.456316	0.660539	0.789721	-5.6133
hsa-miR-125b-5p	0.238333	1.60033	0.45606	0.660715	0.789721	-5.61342
hsa-miR-345-5p	-0.251667	-2.06317	-0.455124	0.66136	0.789721	-5.61383
hsa-miR-545-3p	-0.485	-7.65517	-0.452647	0.663067	0.789721	-5.61494
hsa-miR-330-3p	0.554167	-5.518	0.448633	0.665838	0.790062	-5.61671
hsa-miR-181a-3p	0.448333	-7.09883	0.430995	0.678078	0.801594	-5.62432
hsa-miR-632	0.256667	-7.63093	0.411349	0.693401	0.807622	-5.63121
hsa-miR-7-2-3p	0.825833	-7.827	0.410033	0.692758	0.807622	-5.63299
hsa-miR-151a-3p	0.273333	-2.65767	0.406491	0.695253	0.807622	-5.63441
hsa-miR-663a	0.335833	-3.49117	0.405607	0.695876	0.807622	-5.63476
hsa-miR-133a-3p	-0.301667	-6.92583	-0.394149	0.703976	0.813237	-5.63928
hsa-miR-212-3p	0.325833	-5.57117	0.391537	0.705828	0.813237	-5.64029
hsa-miR-302a-3p	0.3875	-7.17283	0.386438	0.70945	0.814459	-5.64225
hsa-miR-501-3p	-0.304167	-5.34217	-0.382486	0.712263	0.814746	-5.64375
hsa-miR-877-5p	-0.236667	-3.11117	-0.371157	0.720351	0.821045	-5.64797
hsa-miR-532-5p	0.300833	-4.68817	0.351202	0.734689	0.828922	-5.6551
hsa-miR-301b	0.228333	-3.24067	0.345988	0.738454	0.828922	-5.6569
hsa-miR-454-3p	0.223333	-2.16767	0.343776	0.740054	0.828922	-5.65766
hsa-miR-9-5p	0.275833	0.107333	0.342596	0.740907	0.828922	-5.65806
hsa-miR-216a-5p	0.51	-5.63733	0.342589	0.740913	0.828922	-5.65806
hsa-miR-339-5p	0.208333	-2.05667	0.332408	0.748295	0.828922	-5.66147
hsa-miR-425-5p	0.173333	-1.64217	0.330452	0.749717	0.828922	-5.66211
hsa-miR-137	0.360833	-5.06967	0.328498	0.751138	0.828922	-5.66275
hsa-miR-101-3p	0.188333	-3.17317	0.325489	0.753328	0.828922	-5.66373
hsa-miR-302d-3p	0.216667	-7.35537	0.313147	0.763503	0.831486	-5.66688
hsa-miR-551b-3p	0.303333	-2.52117	0.312971	0.762467	0.831486	-5.6677
hsa-miR-636	0.383333	-7.13567	0.311626	0.763451	0.831486	-5.66812
hsa-miR-15b-5p	0.210833	-0.00366667	0.290374	0.779064	0.845537	-5.67448
hsa-miR-92a-3p	0.160833	3.70233	0.279431	0.787145	0.851401	-5.67759
hsa-miR-876-5p	-0.385833	-7.72817	-0.274298	0.790945	0.852612	-5.67901
hsa-miR-338-3p	0.600833	-6.23367	0.26439	0.798297	0.85763	-5.68167
hsa-miR-149-5p	0.145833	-1.21717	0.25157	0.807843	0.864963	-5.68497
hsa-miR-769-3p	0.169167	-7.443	0.235166	0.820106	0.87222	-5.68896
hsa-miR-505-3p	0.143333	-4.17117	0.221932	0.830039	0.879841	-5.69199
hsa-miR-885-3p	-0.246667	-5.84067	-0.160509	0.876539	0.922978	-5.70376
hsa-miR-135a-5p	0.0933333	-1.61117	0.152019	0.883012	0.926725	-5.7051
hsa-miR-940	-0.114167	-3.62567	-0.135232	0.895836	0.934019	-5.70752
hsa-miR-567	0.165	-5.86533	0.10226	0.921117	0.953804	-5.71146
hsa-miR-501-5p	-0.0766667	-5.69817	-0.0987566	0.92381	0.953804	-5.71181
hsa-miR-584-5p	-0.1475	-6.35352	-0.0932468	0.92838	0.95542	-5.71227
hsa-miR-302b-3p	0.0783333	-6.86717	0.0830334	0.935906	0.960058	-5.71325
hsa-miR-942-5p	0.0625	-7.90733	0.0678677	0.94759	0.962727	-5.7144
hsa-let-7e-5p	-0.0316667	-3.19267	-0.0528206	0.959196	0.971415	-5.71532
hsa-miR-92a-1-5p	0.03	-7.71767	0.043965	0.966032	0.973117	-5.71575
hsa-miR-505-5p	-0.0366667	-6.83017	-0.0427154	0.966996	0.973117	-5.7158
hsa-miR-1913	-0.0241667	-6.33667	-0.0308196	0.976184	0.979263	-5.71624
hsa-miR-99a-3p	0.000833333	-5.80267	0.00114159	0.999118	0.999118	-5.71672
