# Supplementary material for: MicroRNA Expression Profile in TSC Cell Lines and the Impact of mTOR Inhibitor
Source: Int J Mol Sci. 2022 Nov 21;23(22):14493. doi: 10.3390/ijms232214493 (PMC9694073; doi:10.3390/ijms232214493)
Supplement: Supplementary file 1 [file ijms-23-14493-s001.zip › Suppl. File S4 - DE shTSC2 vs control - untreated.xlsx]

## Sheet: limma result
	logFC	AveExpr	t	P.Value	adj.P.Val	B
hsa-miR-515-5p	3.99167	-6.74567	3.79855	0.00544883	0.751779	-4.55139
hsa-miR-29a-3p	2.2425	-4.85817	3.53706	0.00790766	0.751779	-4.55412
hsa-miR-33a-3p	2.02333	-7.06533	3.18942	0.0131594	0.751779	-4.55823
hsa-miR-576-5p	1.98083	-7.45796	3.41225	0.0116621	0.751779	-4.5587
hsa-let-7i-5p	-1.8225	-5.66417	-3.03616	0.0165486	0.751779	-4.56023
hsa-miR-433-3p	2.26083	-7.13463	3.23981	0.0147242	0.751779	-4.56049
hsa-miR-20b-3p	1.51833	-5.287	2.81102	0.023273	0.925104	-4.56339
hsa-miR-1224-3p	3.12428	-8.30963	3.58223	0.00930644	0.751779	-4.56538
hsa-miR-106a-3p	2.27167	-7.34017	2.67292	0.0287485	0.955189	-4.56546
hsa-miR-215-5p	2.00167	-7.90611	2.40496	0.0479362	0.979713	-4.57122
hsa-miR-1179	1.4725	-7.27019	2.39845	0.0483913	0.979713	-4.57132
hsa-miR-346	-2.62859	-7.87315	-2.72938	0.0300374	0.955189	-4.57283
hsa-miR-629-5p	1.64	-6.55617	2.12252	0.067265	0.979713	-4.57462
hsa-let-7d-5p	-1.4775	-7.72685	-2.18516	0.0660443	0.979713	-4.57464
hsa-miR-362-5p	1.725	-6.73867	2.11563	0.0679855	0.979713	-4.57475
hsa-miR-129-5p	1.98417	-7.2565	2.1121	0.0683565	0.979713	-4.57481
hsa-miR-186-5p	1.185	-4.73567	2.10315	0.0693078	0.979713	-4.57497
hsa-miR-208a-3p	3.6725	-4.12574	2.15236	0.0692887	0.979713	-4.57517
hsa-miR-148b-5p	-2.75815	-7.9187	-2.35174	0.0517938	0.979713	-4.57705
hsa-miR-146b-5p	-1.40167	-7.4113	-1.9866	0.0882937	0.979713	-4.57793
hsa-miR-361-5p	1.1425	-1.43117	1.92886	0.0906277	0.979713	-4.57815
hsa-miR-129-2-3p	1.3875	-4.39817	1.84694	0.102716	0.979713	-4.57968
hsa-miR-24-2-5p	-1.53501	-8.57479	-2.22218	0.0692196	0.979713	-4.57973
hsa-miR-500a-5p	1.5775	-6.30467	1.84326	0.103295	0.979713	-4.57975
hsa-miR-194-3p	1.14583	-8.08037	1.87001	0.104668	0.979713	-4.57993
hsa-miR-376c-3p	1.55667	-8.1275	1.80348	0.10974	0.979713	-4.58049
hsa-miR-450a-5p	1.59083	-7.47759	1.82269	0.112128	0.979713	-4.58075
hsa-miR-590-5p	1.5375	-5.36567	1.78816	0.112322	0.979713	-4.58078
hsa-miR-513c-5p	2.82083	-6.91593	1.77587	0.120015	0.979713	-4.58158
hsa-miR-1227-3p	1.4	-4.35217	1.72864	0.122908	0.979713	-4.5819
hsa-miR-34a-5p	1.775	-1.52317	1.7224	0.12407	0.979713	-4.58202
hsa-miR-708-5p	1.0025	-2.60867	1.71218	0.125997	0.979713	-4.58221
hsa-miR-501-3p	-1.335	-5.34217	-1.67875	0.132494	0.979713	-4.58285
hsa-miR-30c-2-3p	1.19333	-7.177	1.63449	0.141572	0.979713	-4.58369
hsa-miR-140-5p	1.055	-4.51417	1.6242	0.143764	0.979713	-4.58388
hsa-miR-421	1.6275	-7.01556	1.64234	0.14553	0.979713	-4.58395
hsa-miR-153-3p	1.56833	-5.90783	1.61131	0.146552	0.979713	-4.58413
hsa-miR-27b-3p	1.09	-1.95167	1.60938	0.146975	0.979713	-4.58416
hsa-miR-23b-3p	1.015	-0.747167	1.60631	0.147647	0.979713	-4.58422
hsa-miR-338-3p	3.65	-6.23367	1.60614	0.147684	0.979713	-4.58422
hsa-miR-29b-2-5p	-1.3742	-8.5375	-1.8373	0.117164	0.979713	-4.58428
hsa-miR-1207-5p	1.65833	-6.82241	1.55932	0.163886	0.979713	-4.58544
hsa-miR-361-3p	1.26508	-6.98312	1.73161	0.135421	0.979713	-4.58562
hsa-miR-29c-3p	1.185	-4.83767	1.50546	0.171388	0.979713	-4.58613
hsa-miR-937-3p	1.90833	-7.06317	1.48692	0.17611	0.979713	-4.58648
hsa-miR-425-3p	0.89	-4.37817	1.44537	0.187115	0.979713	-4.58726
hsa-miR-31-5p	2.3525	-4.77617	1.42533	0.19264	0.979713	-4.58764
hsa-miR-548l	-1.42752	-8.94208	-1.49687	0.186404	0.979713	-4.58869
hsa-miR-455-5p	1.2725	-5.51204	1.36977	0.214035	0.979713	-4.58885
hsa-miR-331-3p	0.83	-1.62217	1.33811	0.218375	0.979713	-4.58926
hsa-miR-30d-5p	0.71	-0.975667	1.33051	0.220752	0.979713	-4.5894
hsa-miR-152-3p	0.7725	-5.02917	1.33043	0.220778	0.979713	-4.5894
hsa-miR-628-3p	0.998333	-7.23389	1.32755	0.226922	0.979713	-4.5896
hsa-miR-32-5p	0.9825	-5.57267	1.31127	0.22687	0.979713	-4.58975
hsa-miR-187-3p	-1.33578	-8.56563	-1.41264	0.20878	0.979713	-4.58981
hsa-miR-129-1-3p	1.3975	-5.39917	1.30706	0.228229	0.979713	-4.58983
hsa-miR-21-3p	1.32795	-8.03375	1.40574	0.210719	0.979713	-4.5899
hsa-miR-7-5p	1.2625	-2.84767	1.3002	0.230454	0.979713	-4.58996
hsa-miR-374a-5p	0.9575	-2.51467	1.29835	0.231058	0.979713	-4.58999
hsa-miR-95-3p	0.78	-5.04067	1.27315	0.239422	0.979713	-4.59045
hsa-miR-200b-5p	-1.34634	-8.37241	-1.33788	0.223708	0.979713	-4.59065
hsa-miR-125b-2-3p	1.48333	-6.5425	1.22816	0.254981	0.979713	-4.59126
hsa-miR-217	1.365	-5.81817	1.22585	0.255805	0.979713	-4.5913
hsa-miR-598-3p	0.73	-3.58017	1.2119	0.260812	0.979713	-4.59155
hsa-miR-151a-5p	0.755	-0.795167	1.2011	0.264742	0.979713	-4.59175
hsa-miR-126-3p	0.91	-5.52617	1.20072	0.264884	0.979713	-4.59175
hsa-miR-23a-3p	0.7275	-1.22367	1.18956	0.268999	0.979713	-4.59195
hsa-miR-140-3p	0.6925	-3.04117	1.18829	0.269469	0.979713	-4.59198
hsa-miR-873-5p	-1.25667	-8.13333	-1.25788	0.256398	0.979713	-4.59198
hsa-miR-30b-5p	0.615	-2.04567	1.18675	0.270043	0.979713	-4.592
hsa-miR-769-3p	0.841667	-7.443	1.17004	0.276326	0.979713	-4.5923
hsa-miR-543	-1.06068	-8.54148	-1.21267	0.265478	0.979713	-4.59237
hsa-miR-335-5p	0.5975	-3.91117	1.13581	0.289565	0.979713	-4.5929
hsa-miR-181a-5p	0.705	0.356333	1.13541	0.289722	0.979713	-4.59291
hsa-miR-1237-3p	0.66	-6.38783	1.13084	0.291532	0.979713	-4.59299
hsa-miR-24-3p	0.6575	-0.464667	1.12732	0.29293	0.979713	-4.59305
hsa-miR-1538	1.085	-6.95367	1.11834	0.296518	0.979713	-4.5932
hsa-miR-149-5p	0.6425	-1.21717	1.10835	0.300557	0.979713	-4.59337
hsa-miR-340-3p	2.1725	-2.475	1.10779	0.300783	0.979713	-4.59338
hsa-miR-30e-5p	0.575	-2.68767	1.10683	0.301173	0.979713	-4.5934
hsa-let-7a-5p	-0.945	-4.84567	-1.10066	0.303692	0.979713	-4.59351
hsa-miR-125a-5p	0.62	-0.112667	1.08048	0.312047	0.979713	-4.59385
hsa-miR-219a-5p	0.7225	1.37233	1.08046	0.312053	0.979713	-4.59385
hsa-miR-139-3p	0.795	-5.23467	1.07339	0.315024	0.979713	-4.59397
hsa-miR-887-3p	0.665	-3.26267	1.06018	0.320631	0.979713	-4.5942
hsa-miR-345-5p	0.58	-2.06317	1.0489	0.325485	0.979713	-4.59439
hsa-let-7c-5p	-0.97	-3.13367	-1.01693	0.339543	0.979713	-4.59492
hsa-miR-34a-3p	1.3425	-4.48717	1.013	0.341302	0.979713	-4.59498
hsa-miR-181d-5p	0.82	-6.70267	1.0108	0.342289	0.979713	-4.59502
hsa-miR-582-5p	-0.71	-7.8345	-1.0067	0.344139	0.979713	-4.59509
hsa-miR-185-5p	0.5875	-3.39967	1.00318	0.34573	0.979713	-4.59514
hsa-miR-483-3p	0.595	-7.6135	0.994357	0.349748	0.979713	-4.59529
hsa-miR-30c-5p	0.5575	1.02683	0.987355	0.35296	0.979713	-4.5954
hsa-miR-199b-5p	-1.68667	-5.43463	-0.984598	0.358364	0.979713	-4.59544
hsa-miR-625-3p	0.7025	-4.13567	0.984221	0.354405	0.979713	-4.59545
hsa-miR-210-3p	0.6275	-2.88067	0.981783	0.355533	0.979713	-4.59549
hsa-miR-212-3p	0.815	-5.57117	0.979344	0.356663	0.979713	-4.59553
hsa-miR-132-3p	0.7225	-2.20567	0.975101	0.358636	0.979713	-4.5956
hsa-miR-495-3p	2.62308	-4.53167	0.952914	0.378397	0.979713	-4.59574
hsa-miR-374b-5p	0.535	-1.62717	0.957861	0.366738	0.979713	-4.59588
hsa-miR-654-3p	2.3425	-5.03933	0.942986	0.373838	0.979713	-4.59611
hsa-miR-30a-3p	0.765	-1.91717	0.941808	0.374405	0.979713	-4.59613
hsa-miR-1247-5p	0.825	-1.06117	0.933001	0.378661	0.979713	-4.59627
hsa-miR-27a-3p	0.68	-2.35567	0.931289	0.379492	0.979713	-4.5963
hsa-miR-584-5p	-1.61419	-6.35352	-0.9009	0.398255	0.979713	-4.59638
hsa-miR-92b-3p	0.655	2.97483	0.923771	0.38316	0.979713	-4.59642
hsa-miR-133b	0.646484	-7.39042	0.89245	0.407425	0.979713	-4.59646
hsa-miR-502-5p	0.915	-5.9115	0.916634	0.386665	0.979713	-4.59653
hsa-miR-106b-5p	0.5125	0.467333	0.905518	0.392172	0.979713	-4.5967
hsa-miR-34b-5p	1.23917	-7.22483	0.90543	0.392216	0.979713	-4.5967
hsa-miR-454-5p	0.658333	-7.25767	0.899064	0.395395	0.979713	-4.5968
hsa-miR-151a-3p	0.6025	-2.65767	0.896016	0.396925	0.979713	-4.59684
hsa-miR-181b-5p	0.565	0.248833	0.895899	0.396983	0.979713	-4.59685
hsa-miR-570-3p	0.773378	-7.40167	0.855187	0.42614	0.979713	-4.59689
hsa-miR-135b-5p	0.6775	-4.46617	0.890593	0.399655	0.979713	-4.59693
hsa-miR-885-3p	1.35583	-5.84067	0.882259	0.403878	0.979713	-4.59705
hsa-miR-30a-5p	0.555	-0.0426667	0.875198	0.407481	0.979713	-4.59716
hsa-miR-218-5p	0.5275	-3.30017	0.853405	0.418746	0.979713	-4.59749
hsa-miR-423-3p	0.505	-0.238667	0.847872	0.421641	0.979713	-4.59757
hsa-miR-193b-5p	0.561667	-7.997	0.843038	0.424182	0.979713	-4.59764
hsa-miR-18a-3p	-0.495	-1.47167	-0.841151	0.425177	0.979713	-4.59767
hsa-miR-135a-5p	0.5125	-1.61117	0.834745	0.428566	0.979713	-4.59776
hsa-let-7g-3p	-0.552286	-8.87521	-0.771478	0.470482	0.979713	-4.59781
hsa-miR-222-3p	0.48	-0.757167	0.827154	0.432606	0.979713	-4.59787
hsa-miR-107	0.45	1.25983	0.810168	0.441742	0.979713	-4.59812
hsa-miR-665	-0.578358	-7.45021	-0.741892	0.48691	0.979713	-4.59813
hsa-miR-342-3p	0.425	-0.496167	0.800836	0.446817	0.979713	-4.59825
hsa-miR-1271-5p	0.735	-4.61717	0.797473	0.448656	0.979713	-4.5983
hsa-miR-106a-5p	0.45	2.57683	0.794977	0.450024	0.979713	-4.59833
hsa-miR-935	0.61	-2.97567	0.794382	0.450351	0.979713	-4.59834
hsa-miR-28-3p	0.5325	-2.42467	0.786513	0.454684	0.979713	-4.59845
hsa-miR-629-3p	0.620833	-7.275	0.773566	0.461875	0.979713	-4.59863
hsa-miR-197-3p	0.45	-0.992167	0.773151	0.462107	0.979713	-4.59864
hsa-miR-30e-3p	0.405	-1.97717	0.758925	0.470099	0.979713	-4.59884
hsa-miR-26a-5p	0.5325	-0.301667	0.754908	0.472373	0.979713	-4.59889
hsa-miR-127-3p	-1.01964	-8.69875	-0.663805	0.532134	0.979713	-4.59892
hsa-miR-149-3p	0.456702	-8.39667	0.66034	0.534202	0.979713	-4.59895
hsa-miR-20a-5p	0.49	3.06483	0.743229	0.479023	0.979713	-4.59905
hsa-let-7g-5p	-0.4975	-6.53796	-0.738534	0.484757	0.979713	-4.59908
hsa-miR-19a-3p	0.455	1.78083	0.735985	0.483179	0.979713	-4.59915
hsa-miR-502-3p	0.52	-3.69117	0.732291	0.485306	0.979713	-4.5992
hsa-miR-30d-3p	0.56	-3.38567	0.720368	0.492217	0.979713	-4.59935
hsa-miR-532-3p	0.62	-4.05467	0.719767	0.492567	0.979713	-4.59936
hsa-miR-132-5p	-0.58	-6.43767	-0.714792	0.49547	0.979713	-4.59943
hsa-miR-29a-5p	0.621667	-8.08783	0.711348	0.497487	0.979713	-4.59947
hsa-miR-874-3p	0.4325	-3.98217	0.709684	0.498462	0.979713	-4.59949
hsa-miR-204-5p	0.655	-4.57617	0.705812	0.500739	0.979713	-4.59954
hsa-miR-17-5p	0.465	2.35183	0.705503	0.500921	0.979713	-4.59955
hsa-miR-301a-3p	0.43	-1.41167	0.70069	0.50376	0.979713	-4.59961
hsa-miR-423-5p	0.44	-2.38217	0.686924	0.511936	0.979713	-4.59979
hsa-miR-744-3p	-0.835833	-7.64983	-0.68498	0.513097	0.979713	-4.59981
hsa-miR-324-3p	0.3975	-2.79667	0.680134	0.515999	0.979713	-4.59987
hsa-miR-744-5p	0.4225	-2.84867	0.679463	0.516402	0.979713	-4.59988
hsa-miR-1972	-0.380058	-7.56146	-0.551484	0.601751	0.979713	-4.59993
hsa-miR-1914-5p	-0.49787	-8.36741	-0.552168	0.598405	0.979713	-4.59996
hsa-miR-1913	-0.525	-6.33667	-0.669528	0.522386	0.979713	-4.60001
hsa-miR-148b-3p	0.38	-3.13217	0.667929	0.523353	0.979713	-4.60003
hsa-miR-375	1.5	-7.38741	0.66017	0.530742	0.979713	-4.60008
hsa-miR-660-5p	0.4575	-5.16017	0.660224	0.528029	0.979713	-4.60012
hsa-miR-766-3p	0.35	-4.67817	0.65791	0.529438	0.979713	-4.60015
hsa-miR-302a-3p	0.655833	-7.17283	0.654036	0.531802	0.979713	-4.6002
hsa-miR-340-5p	0.425	-3.66617	0.646591	0.536365	0.979713	-4.60029
hsa-miR-190a-5p	-0.355134	-7.48167	-0.506425	0.628471	0.979713	-4.60033
hsa-miR-590-3p	0.66	-5.97367	0.640096	0.540363	0.979713	-4.60037
hsa-miR-214-3p	0.558333	-7.8165	0.639709	0.540602	0.979713	-4.60037
hsa-miR-92a-3p	0.3675	3.70233	0.638493	0.541353	0.979713	-4.60038
hsa-miR-101-3p	0.3675	-3.17317	0.635136	0.543429	0.979713	-4.60042
hsa-miR-331-5p	-0.493404	-7.7037	-0.493783	0.63692	0.979713	-4.60043
hsa-miR-632	0.345319	-7.63093	0.488588	0.640409	0.979713	-4.60047
hsa-miR-18b-5p	0.37	-0.323167	0.616874	0.554807	0.979713	-4.60064
hsa-miR-219a-2-3p	0.4275	0.225333	0.616514	0.555032	0.979713	-4.60064
hsa-miR-15a-3p	0.625	-7.89617	0.610515	0.558801	0.979713	-4.60071
hsa-miR-326	0.4225	-6.63767	0.605492	0.561968	0.979713	-4.60077
hsa-miR-2110	0.3625	-4.45517	0.601332	0.564598	0.979713	-4.60082
hsa-miR-302d-3p	-0.34404	-7.35537	-0.438981	0.674209	0.979713	-4.60083
hsa-miR-335-3p	0.46	-2.93317	0.598394	0.566461	0.979713	-4.60085
hsa-miR-28-5p	0.39	-2.76817	0.595829	0.56809	0.979713	-4.60088
hsa-miR-25-5p	0.373333	-6.927	0.592364	0.570294	0.979713	-4.60092
hsa-miR-424-5p	0.475	-4.66117	0.59185	0.570621	0.979713	-4.60093
hsa-miR-296-5p	0.505833	-6.89963	0.588188	0.575306	0.979713	-4.60093
hsa-miR-532-5p	0.505	-4.68817	0.589553	0.572086	0.979713	-4.60095
hsa-miR-25-3p	0.3225	0.708833	0.589519	0.572108	0.979713	-4.60095
hsa-miR-99b-5p	0.3425	-1.25467	0.57676	0.580282	0.979713	-4.60109
hsa-miR-15b-5p	0.4175	-0.00366667	0.575009	0.581409	0.979713	-4.60111
hsa-miR-133a-3p	0.44	-6.92583	0.574891	0.581484	0.979713	-4.60112
hsa-let-7d-3p	-0.279409	-8.04437	-0.382851	0.715378	0.979713	-4.60117
hsa-miR-1908-5p	0.3825	-5.60217	0.559448	0.591477	0.979713	-4.60128
hsa-miR-320a	0.3425	1.01333	0.559348	0.591542	0.979713	-4.60128
hsa-miR-501-5p	0.4325	-5.69817	0.557116	0.592994	0.979713	-4.60131
hsa-miR-589-3p	-0.346394	-7.16889	-0.35975	0.729886	0.979713	-4.60132
hsa-miR-486-3p	-0.4775	-7.0035	-0.547243	0.599441	0.979713	-4.60141
hsa-miR-671-5p	0.34	-6.14467	0.541724	0.603061	0.979713	-4.60147
hsa-miR-424-3p	-0.260053	-7.20037	-0.331638	0.750093	0.979713	-4.60148
hsa-miR-216b-5p	0.535	-5.82567	0.537753	0.605673	0.979713	-4.60151
hsa-miR-148a-3p	0.375	-4.776	0.533413	0.608535	0.979713	-4.60156
hsa-miR-193b-3p	0.2825	-2.49817	0.529029	0.611433	0.979713	-4.6016
hsa-miR-885-5p	-0.209562	-7.98037	-0.300327	0.772851	0.979713	-4.60164
hsa-miR-1260a	0.405	-0.926667	0.525477	0.613787	0.979713	-4.60164
hsa-miR-567	0.845	-5.86533	0.523696	0.614968	0.979713	-4.60166
hsa-miR-212-5p	0.435	-6.77367	0.508212	0.625293	0.979713	-4.60181
hsa-miR-191-5p	0.3	-0.338167	0.503632	0.628365	0.979713	-4.60186
hsa-miR-99a-3p	-0.3625	-5.80267	-0.496592	0.633101	0.979713	-4.60193
hsa-miR-503-5p	0.173009	-7.06093	0.217395	0.834243	0.979713	-4.60199
hsa-miR-550a-3p	0.3425	-4.11417	0.489416	0.637947	0.979713	-4.60199
hsa-miR-769-5p	0.335	-3.95917	0.486921	0.639637	0.979713	-4.60202
hsa-miR-432-5p	0.696667	-8.30889	0.482964	0.644198	0.979713	-4.60203
hsa-miR-589-5p	0.139251	-7.89521	0.195743	0.851445	0.979713	-4.60205
hsa-miR-15b-3p	-0.375	-4.92167	-0.477388	0.646112	0.979713	-4.60211
hsa-miR-137	0.5225	-5.06967	0.475677	0.647277	0.979713	-4.60212
hsa-miR-99a-5p	0.2575	1.11083	0.474373	0.648166	0.979713	-4.60214
hsa-miR-124-5p	0.119327	-7.29537	0.142398	0.89087	0.979713	-4.60221
hsa-miR-431-3p	-0.599167	-7.46625	-0.458966	0.662846	0.979713	-4.60221
hsa-miR-219a-1-3p	0.32	-4.23467	0.464907	0.654638	0.979713	-4.60222
hsa-miR-29c-5p	-0.0908904	-8.14481	-0.123689	0.905118	0.979713	-4.60225
hsa-miR-378a-5p	0.0960253	-8.01019	0.0918637	0.929439	0.979713	-4.6023
hsa-miR-22-3p	0.285	-3.60617	0.455159	0.661336	0.979713	-4.60231
hsa-miR-199a-3p	0.0582192	-7.89333	0.0674057	0.948507	0.985704	-4.60233
hsa-miR-34b-3p	0.375	-7.385	0.448937	0.667357	0.979713	-4.60234
hsa-miR-628-5p	0.0428347	-7.95852	0.0363	0.97208	0.992279	-4.60236
hsa-miR-101-5p	-0.446667	-8.54283	-0.448969	0.665606	0.979713	-4.60237
hsa-miR-542-5p	-0.00890199	-7.40687	-0.0124123	0.99051	0.996779	-4.60237
hsa-miR-663a	0.37	-3.49117	0.446873	0.667055	0.979713	-4.60239
hsa-miR-942-5p	-0.4	-7.90733	-0.434353	0.67574	0.979713	-4.60249
hsa-miR-7-1-3p	0.458333	-5.8245	0.42555	0.681878	0.979713	-4.60257
hsa-miR-328-3p	0.2775	-4.45067	0.425387	0.681992	0.979713	-4.60257
hsa-miR-21-5p	0.265	0.618333	0.416824	0.687987	0.979713	-4.60264
hsa-miR-491-3p	-0.510833	-7.81	-0.409349	0.694799	0.979713	-4.60268
hsa-miR-188-5p	-0.359167	-7.1313	-0.39912	0.701973	0.979713	-4.60276
hsa-miR-663b	0.3325	-3.59067	0.40012	0.69975	0.979713	-4.60278
hsa-miR-455-3p	0.3825	-2.42317	0.396735	0.702144	0.979713	-4.60281
hsa-miR-454-3p	0.255	-2.16767	0.39252	0.705131	0.979713	-4.60284
hsa-miR-638	0.3325	-5.91417	0.39067	0.706444	0.979713	-4.60285
hsa-miR-139-5p	0.3075	-6.29	0.38396	0.711213	0.979713	-4.60291
hsa-miR-20b-5p	0.3225	-1.70617	0.381697	0.712825	0.979713	-4.60292
hsa-miR-636	0.4675	-7.13567	0.380048	0.714	0.979713	-4.60294
hsa-miR-145-5p	0.335	-7.02317	0.374348	0.718069	0.979713	-4.60298
hsa-miR-93-5p	-0.1975	1.93983	-0.365156	0.724651	0.979713	-4.60305
hsa-miR-125b-5p	0.19	1.60033	0.363572	0.725787	0.979713	-4.60306
hsa-miR-1249	0.265	-5.94817	0.362843	0.72631	0.979713	-4.60306
hsa-miR-661	0.330833	-7.523	0.361124	0.727545	0.979713	-4.60308
hsa-miR-363-3p	0.285	-1.06567	0.359602	0.728639	0.979713	-4.60309
hsa-miR-17-3p	0.26	-3.30267	0.355373	0.731683	0.979713	-4.60312
hsa-miR-99b-3p	0.2575	-4.93367	0.352034	0.734089	0.979713	-4.60314
hsa-miR-221-3p	0.2175	0.0668333	0.346226	0.738282	0.979713	-4.60318
hsa-miR-18a-5p	0.19	0.593833	0.336701	0.745178	0.979713	-4.60325
hsa-miR-33a-5p	0.265	-2.76317	0.33666	0.745209	0.979713	-4.60325
hsa-miR-16-5p	-0.2	2.18983	-0.335382	0.746136	0.979713	-4.60326
hsa-miR-760	0.335	-5.73017	0.325957	0.752988	0.979713	-4.60332
hsa-miR-505-3p	-0.205	-4.17117	-0.317415	0.759218	0.979713	-4.60337
hsa-miR-877-3p	-0.27	-5.82617	-0.314519	0.761335	0.979713	-4.60339
hsa-miR-18b-3p	0.2075	-5.33817	0.311752	0.763359	0.979713	-4.60341
hsa-miR-181a-3p	-0.3225	-7.09883	-0.310028	0.764621	0.979713	-4.60342
hsa-miR-92b-5p	-0.1875	-2.79867	-0.299348	0.772457	0.979713	-4.60349
hsa-let-7e-5p	-0.1775	-3.19267	-0.296074	0.774865	0.979713	-4.60351
hsa-miR-302b-3p	0.2775	-6.86717	0.29415	0.776281	0.979713	-4.60352
hsa-miR-574-3p	0.2475	-6.81067	0.286347	0.782034	0.979713	-4.60356
hsa-miR-9-3p	-0.2025	-4.53617	-0.282281	0.785037	0.979713	-4.60359
hsa-miR-548c-5p	0.308333	-8.19796	0.277666	0.789475	0.979713	-4.6036
hsa-miR-130a-3p	0.2475	0.823333	0.275267	0.790227	0.979713	-4.60363
hsa-miR-20a-3p	0.195	-3.82017	0.259975	0.801581	0.979713	-4.60371
hsa-miR-486-5p	0.235	-5.25967	0.254499	0.805659	0.979713	-4.60374
hsa-miR-1254	0.2175	-6.97217	0.251811	0.807663	0.979713	-4.60375
hsa-miR-624-5p	0.335	-5.96717	0.245482	0.812388	0.979713	-4.60379
hsa-miR-7-2-3p	0.494167	-7.827	0.245358	0.812481	0.979713	-4.60379
hsa-miR-301b	0.16	-3.24067	0.242444	0.814658	0.979713	-4.6038
hsa-miR-200c-3p	-0.199167	-7.54883	-0.234183	0.820843	0.979713	-4.60384
hsa-miR-505-5p	0.2	-6.83017	0.232993	0.821735	0.979713	-4.60385
hsa-miR-124-3p	0.145	2.46633	0.22793	0.825534	0.979713	-4.60387
hsa-miR-876-5p	0.315	-7.72817	0.223941	0.828529	0.979713	-4.60389
hsa-miR-130b-3p	-0.1575	-0.131667	-0.219341	0.831988	0.979713	-4.60391
hsa-miR-339-3p	0.15	-4.78617	0.204288	0.843332	0.979713	-4.60398
hsa-miR-106b-3p	-0.145	-2.98317	-0.20354	0.843897	0.979713	-4.60398
hsa-miR-330-3p	0.235833	-5.518	0.190922	0.853439	0.979713	-4.60403
hsa-miR-93-3p	-0.1425	-2.41567	-0.1907	0.853607	0.979713	-4.60403
hsa-miR-1248	-0.160833	-6.13683	-0.179703	0.861944	0.979713	-4.60407
hsa-miR-100-5p	0.15	-4.70167	0.177568	0.863564	0.979713	-4.60408
hsa-miR-664a-3p	0.135	-2.33017	0.17119	0.86841	0.979713	-4.6041
hsa-miR-34c-3p	0.16	-2.89467	0.168471	0.870478	0.979713	-4.60411
hsa-miR-194-5p	-0.1125	-6.95317	-0.16304	0.874611	0.979713	-4.60413
hsa-miR-324-5p	0.09	-2.36467	0.162518	0.875009	0.979713	-4.60413
hsa-miR-135a-3p	0.16	-4.93717	0.155916	0.88004	0.979713	-4.60416
hsa-miR-877-5p	-0.0975	-3.11117	-0.152906	0.882335	0.979713	-4.60416
hsa-miR-941	0.1025	-4.74517	0.152625	0.882549	0.979713	-4.60417
hsa-miR-551a	0.135	-4.78967	0.151283	0.883573	0.979713	-4.60417
hsa-miR-27a-5p	0.183333	-3.318	0.150612	0.884085	0.979713	-4.60417
hsa-miR-320d	0.1	-1.13667	0.147829	0.886209	0.979713	-4.60418
hsa-miR-342-5p	-0.145	-5.14967	-0.147136	0.886738	0.979713	-4.60418
hsa-miR-9-5p	-0.1175	0.107333	-0.14594	0.887652	0.979713	-4.60419
hsa-miR-488-3p	-0.906667	-5.841	-0.145355	0.888098	0.979713	-4.60419
hsa-miR-128-3p	-0.0825	-4.81917	-0.141624	0.890949	0.979713	-4.6042
hsa-miR-484	0.0825	-1.74367	0.137453	0.894137	0.979713	-4.60421
hsa-miR-130b-5p	-0.0875	-2.12667	-0.129091	0.900537	0.979713	-4.60423
hsa-miR-19b-1-5p	0.1025	-6.33217	0.120818	0.906874	0.979713	-4.60426
hsa-miR-26b-5p	-0.075	-3.70767	-0.119296	0.908041	0.979713	-4.60426
hsa-miR-365a-3p	-0.08	-4.24717	-0.115232	0.911158	0.979713	-4.60427
hsa-miR-551b-3p	0.1075	-2.52117	0.110916	0.91447	0.979713	-4.60428
hsa-miR-16-2-3p	-0.0766667	-6.56033	-0.110789	0.914568	0.979713	-4.60428
hsa-miR-504-5p	0.0675	-4.02017	0.106433	0.917912	0.979713	-4.60429
hsa-miR-138-5p	0.0625	-7.04352	0.102201	0.921529	0.979713	-4.6043
hsa-miR-491-5p	0.0625	-4.28317	0.0994975	0.923241	0.979713	-4.6043
hsa-miR-19b-3p	-0.055	1.98383	-0.0988337	0.923751	0.979713	-4.60431
hsa-miR-103a-3p	0.0625	1.94833	0.0961216	0.925836	0.979713	-4.60431
hsa-miR-1296-5p	-0.06	-2.94467	-0.0938591	0.927576	0.979713	-4.60432
hsa-miR-940	-0.075	-3.62567	-0.0888389	0.931438	0.979713	-4.60432
hsa-miR-362-3p	0.0775	-6.9025	0.0822598	0.936502	0.979713	-4.60434
hsa-miR-181c-5p	-0.0733333	-8.49611	-0.0807957	0.937918	0.979713	-4.60434
hsa-miR-181a-2-3p	0.0575	-4.07467	0.0814141	0.937153	0.979713	-4.60434
hsa-miR-192-5p	0.0866667	-7.39083	0.0781557	0.939662	0.979713	-4.60434
hsa-miR-15a-5p	0.05	-1.70717	0.0624403	0.951775	0.985878	-4.60437
hsa-miR-320c	-0.0725	-0.231167	-0.0575115	0.955577	0.986602	-4.60437
hsa-miR-320b	-0.0325	-0.581667	-0.0462938	0.964234	0.992279	-4.60438
hsa-miR-92a-1-5p	-0.0266667	-7.71767	-0.03908	0.969803	0.992279	-4.60439
hsa-miR-545-3p	0.0366667	-7.65517	0.0342207	0.973556	0.992279	-4.60439
hsa-miR-34c-5p	-0.0275	-6.36117	-0.023077	0.982165	0.996779	-4.6044
hsa-miR-216a-5p	0.0258333	-5.63733	0.0173533	0.986588	0.996779	-4.6044
hsa-miR-425-5p	-0.0075	-1.64217	-0.0142984	0.988949	0.996779	-4.6044
hsa-miR-339-5p	0.005	-2.05667	0.0079778	0.993834	0.996969	-4.60441
hsa-miR-652-3p	-3.10862e-15	-2.99867	-4.94422e-15	1	1	-4.60441
