# Supplementary material for: MicroRNA Expression Profile in TSC Cell Lines and the Impact of mTOR Inhibitor
Source: Int J Mol Sci. 2022 Nov 21;23(22):14493. doi: 10.3390/ijms232214493 (PMC9694073; doi:10.3390/ijms232214493)
Supplement: Supplementary file 1 [file ijms-23-14493-s001.zip › Suppl. File S5 - DE shTSC2 vs shTSC1- untreated.xlsx]

## Sheet: limma results
	logFC	AveExpr	t	P.Value	adj.P.Val	B
hsa-let-7a-5p	-0.143333	-4.84567	-0.204462	0.843201	0.94984	-5.62572
hsa-let-7c-5p	-0.315833	-3.13367	-0.40553	0.695931	0.903754	-5.5659
hsa-let-7d-3p	0.261527	-8.04437	0.365588	0.72755	0.903754	-5.32693
hsa-let-7d-5p	-0.607981	-7.72685	-0.922685	0.387565	0.763841	-5.11474
hsa-let-7e-5p	-0.145833	-3.19267	-0.297923	0.773505	0.921253	-5.60269
hsa-let-7g-3p	-4.61672	-8.87521	-6.57926	0.000660788	0.21013	-1.26209
hsa-let-7g-5p	0.27881	-6.53796	0.42471	0.68409	0.903754	-5.40973
hsa-let-7i-5p	0.686667	-5.66417	1.40103	0.199527	0.652383	-4.7919
hsa-miR-100-5p	-0.275833	-4.70167	-0.399914	0.699896	0.903754	-5.56809
hsa-miR-101-3p	0.179167	-3.17317	0.379238	0.714577	0.903754	-5.57589
hsa-miR-101-5p	-2.19917	-8.54283	-2.7073	0.0272719	0.599203	-3.20698
hsa-miR-103a-3p	-0.643333	1.94833	-1.21178	0.260856	0.674408	-4.98751
hsa-miR-106a-3p	-0.0916667	-7.34017	-0.132099	0.898234	0.9786	-5.63772
hsa-miR-106a-5p	-0.458333	2.57683	-0.991675	0.350975	0.755954	-5.19124
hsa-miR-106b-3p	-0.955833	-2.98317	-1.64327	0.139726	0.639056	-4.52032
hsa-miR-106b-5p	-0.323333	0.467333	-0.69968	0.504357	0.847675	-5.41221
hsa-miR-107	-0.000833334	1.25983	-0.0018375	0.99858	0.99858	-5.64634
hsa-miR-1179	0.622019	-7.27019	1.03965	0.333856	0.73218	-5.02074
hsa-miR-1207-5p	-1.66667	-6.82241	-1.91936	0.0974014	0.63286	-4.20714
hsa-miR-1224-3p	0.889284	-8.30963	1.18514	0.275505	0.688994	-4.89353
hsa-miR-1227-3p	-0.435833	-4.35217	-0.659087	0.528721	0.855733	-5.4378
hsa-miR-1237-3p	-0.775	-6.38783	-1.62631	0.143312	0.639056	-4.53997
hsa-miR-124-3p	-0.598333	2.46633	-1.15192	0.283273	0.688994	-5.04567
hsa-miR-124-5p	-1.35734	-7.29537	-1.88269	0.102752	0.63286	-4.18044
hsa-miR-1247-5p	-1.02833	-1.06117	-1.42432	0.192921	0.645778	-4.76673
hsa-miR-1248	-0.793333	-6.13683	-1.08562	0.309899	0.714115	-5.10776
hsa-miR-1249	-0.730833	-5.94817	-1.22557	0.255905	0.672421	-4.97384
hsa-miR-1254	-0.793333	-6.97217	-1.12491	0.293889	0.697439	-5.07127
hsa-miR-125a-5p	-0.260833	-0.112667	-0.556714	0.593256	0.871635	-5.49627
hsa-miR-125b-2-3p	-1.44833	-6.5425	-1.4687	0.180865	0.639056	-4.71816
hsa-miR-125b-5p	-0.0483333	1.60033	-0.113274	0.912661	0.9786	-5.64
hsa-miR-1260a	-0.0758333	-0.926667	-0.120505	0.907115	0.9786	-5.63916
hsa-miR-126-3p	0.564167	-5.52617	0.9117	0.389102	0.763841	-5.25782
hsa-miR-1271-5p	-1.03083	-4.61717	-1.36982	0.208692	0.652383	-4.82529
hsa-miR-127-3p	-1.13129	-8.69875	-0.751371	0.481604	0.8391	-5.13974
hsa-miR-128-3p	-0.605833	-4.81917	-1.27375	0.239219	0.652383	-4.92533
hsa-miR-129-1-3p	-0.0658333	-5.39917	-0.075411	0.941777	0.984176	-5.64353
hsa-miR-129-2-3p	0.561667	-4.39817	0.915681	0.387135	0.763841	-5.25461
hsa-miR-129-5p	0.160833	-7.2565	0.209681	0.839264	0.949772	-5.62465
hsa-miR-1296-5p	-1.29833	-2.94467	-2.48746	0.0382518	0.599203	-3.48174
hsa-miR-130a-3p	-0.303333	0.823333	-0.413185	0.690542	0.903754	-5.56287
hsa-miR-130b-3p	-0.720833	-0.131667	-1.22947	0.254517	0.672421	-4.96995
hsa-miR-130b-5p	-1.53583	-2.12667	-2.77509	0.024585	0.599203	-3.12292
hsa-miR-132-3p	0.226667	-2.20567	0.374667	0.717841	0.903754	-5.57756
hsa-miR-132-5p	-1.20833	-6.43767	-1.82383	0.106396	0.638377	-4.30649
hsa-miR-133a-3p	0.741667	-6.92583	1.18683	0.270015	0.686918	-5.01199
hsa-miR-133b	0.216117	-7.39042	0.304369	0.771402	0.921253	-5.3456
hsa-miR-135a-3p	-0.320833	-4.93717	-0.382908	0.711962	0.903754	-5.57453
hsa-miR-135a-5p	0.419167	-1.61117	0.836166	0.427812	0.800981	-5.31665
hsa-miR-135b-5p	1.40167	-4.46617	2.25663	0.0546662	0.599203	-3.77168
hsa-miR-137	0.161667	-5.06967	0.180257	0.861523	0.95899	-5.6303
hsa-miR-138-5p	-1.04479	-7.04352	-1.75311	0.124039	0.639056	-4.32107
hsa-miR-139-3p	0.349167	-5.23467	0.577389	0.579877	0.865732	-5.48518
hsa-miR-139-5p	2.06333	-6.29	3.15541	0.0138427	0.599203	-2.66051
hsa-miR-140-3p	0.206667	-3.04117	0.434331	0.675755	0.903754	-5.55422
hsa-miR-140-5p	-0.763333	-4.51417	-1.43928	0.188779	0.643074	-4.75044
hsa-miR-145-5p	-0.673333	-7.02317	-0.921524	0.384261	0.763841	-5.24988
hsa-miR-146b-5p	0.530333	-7.4113	0.771296	0.466339	0.819314	-5.22378
hsa-miR-148a-3p	0.0408333	-4.776	0.0711366	0.94507	0.984176	-5.64384
hsa-miR-148b-3p	-0.705833	-3.13217	-1.51948	0.167895	0.639056	-4.66168
hsa-miR-148b-5p	-1.34481	-7.9187	-1.33278	0.22529	0.652383	-4.75459
hsa-miR-149-3p	-1.11659	-8.39667	-1.64707	0.152005	0.639056	-4.39409
hsa-miR-149-5p	0.496667	-1.21717	1.04933	0.325297	0.723387	-5.14066
hsa-miR-151a-3p	0.329167	-2.65767	0.599542	0.565732	0.855733	-5.47289
hsa-miR-151a-5p	-0.315833	-0.795167	-0.615372	0.555749	0.855733	-5.46385
hsa-miR-152-3p	0.291667	-5.02917	0.615213	0.555849	0.855733	-5.46394
hsa-miR-153-3p	-0.459167	-5.90783	-0.577773	0.57963	0.865732	-5.48497
hsa-miR-1538	-0.718333	-6.95367	-0.906811	0.391529	0.763841	-5.26175
hsa-miR-15a-3p	-0.0983333	-7.89617	-0.117642	0.90931	0.9786	-5.6395
hsa-miR-15a-5p	-0.400833	-1.70717	-0.613062	0.557199	0.855733	-5.46518
hsa-miR-15b-3p	-1.14333	-4.92167	-1.78262	0.11327	0.639056	-4.35597
hsa-miR-15b-5p	0.206667	-0.00366667	0.348606	0.736563	0.907061	-5.58672
hsa-miR-16-2-3p	-1.5225	-6.56033	-2.69458	0.0278088	0.599203	-3.22279
hsa-miR-16-5p	-1.15583	2.18983	-2.37384	0.0455975	0.599203	-3.62448
hsa-miR-17-3p	-1.02083	-3.30267	-1.70888	0.126625	0.639056	-4.44356
hsa-miR-17-5p	-0.488333	2.35183	-0.907418	0.391227	0.763841	-5.26126
hsa-miR-181a-2-3p	-1.58083	-4.07467	-2.74134	0.0258865	0.599203	-3.16471
hsa-miR-181a-3p	-0.770833	-7.09883	-0.907565	0.391154	0.763841	-5.26115
hsa-miR-181a-5p	0.0141667	0.356333	0.0279433	0.978406	0.994035	-5.64596
hsa-miR-181b-5p	-0.413333	0.248833	-0.802706	0.445797	0.804129	-5.34139
hsa-miR-181c-5p	-0.986783	-8.49611	-1.11562	0.302245	0.704386	-4.95564
hsa-miR-181d-5p	1.47917	-6.70267	2.23314	0.05669	0.599203	-3.80113
hsa-miR-185-5p	-0.390833	-3.39967	-0.817353	0.437861	0.800981	-5.33066
hsa-miR-186-5p	-0.383333	-4.73567	-0.833247	0.429361	0.800981	-5.31884
hsa-miR-187-3p	-2.90261	-8.56563	-3.13161	0.0210305	0.599203	-3.02818
hsa-miR-188-5p	-0.217723	-7.1313	-0.248267	0.811217	0.927939	-5.46537
hsa-miR-18a-3p	-0.158333	-1.47167	-0.329524	0.750392	0.908888	-5.59302
hsa-miR-18a-5p	-0.133333	0.593833	-0.289385	0.779793	0.921837	-5.60514
hsa-miR-18b-3p	-1.11333	-5.33817	-2.04862	0.0753893	0.626386	-4.03133
hsa-miR-18b-5p	-0.110833	-0.323167	-0.226314	0.826747	0.942314	-5.62109
hsa-miR-1908-5p	-1.21333	-5.60217	-2.17347	0.0621717	0.617831	-3.87584
hsa-miR-190a-5p	-0.651801	-7.48167	-1.08035	0.316606	0.719226	-4.98624
hsa-miR-1913	-0.500833	-6.33667	-0.782255	0.457041	0.810919	-5.3561
hsa-miR-1914-5p	-1.31787	-8.36741	-1.69885	0.134161	0.639056	-4.37929
hsa-miR-191-5p	-0.780833	-0.338167	-1.60545	0.147837	0.639056	-4.56402
hsa-miR-192-5p	-1.59	-7.39083	-1.75611	0.117911	0.639056	-4.38761
hsa-miR-193b-3p	-0.160833	-2.49817	-0.368878	0.721982	0.903754	-5.57965
hsa-miR-193b-5p	-0.62	-7.997	-1.13974	0.288021	0.688994	-5.05727
hsa-miR-194-3p	-0.798139	-8.08037	-1.33662	0.224099	0.652383	-4.75086
hsa-miR-194-5p	-1.10083	-6.95317	-1.95393	0.0872085	0.626386	-4.14817
hsa-miR-1972	-1.80369	-7.56146	-2.67011	0.0380127	0.599203	-3.42243
hsa-miR-197-3p	-0.293333	-0.992167	-0.617247	0.554573	0.855733	-5.46276
hsa-miR-199a-3p	-0.363522	-7.89333	-0.429384	0.683035	0.903754	-5.30406
hsa-miR-199b-5p	-0.106231	-5.43463	-0.0636338	0.951082	0.984176	-5.49276
hsa-miR-19a-3p	0.00666667	1.78083	0.0132072	0.989792	0.995568	-5.64626
hsa-miR-19b-1-5p	-1.43333	-6.33217	-2.0692	0.0730354	0.626386	-4.00581
hsa-miR-19b-3p	-0.770833	1.98383	-1.69648	0.12901	0.639056	-4.45816
hsa-miR-200b-5p	-1.96468	-8.37241	-2.26923	0.0584129	0.599203	-3.75483
hsa-miR-200c-3p	-0.919167	-7.54883	-1.32367	0.222911	0.652383	-4.87387
hsa-miR-204-5p	-1.11333	-4.57617	-1.46933	0.180698	0.639056	-4.71747
hsa-miR-208a-3p	1.55	-4.12574	1.11258	0.303462	0.704386	-5.08002
hsa-miR-20a-3p	-0.965833	-3.82017	-1.57705	0.154208	0.639056	-4.59655
hsa-miR-20a-5p	0.136667	3.06483	0.253884	0.806118	0.927939	-5.61459
hsa-miR-20b-3p	-0.215	-5.287	-0.487507	0.63924	0.903754	-5.53068
hsa-miR-20b-5p	-0.483333	-1.70617	-0.700618	0.503802	0.847675	-5.4116
hsa-miR-210-3p	-0.193333	-2.88067	-0.370471	0.720842	0.903754	-5.57908
hsa-miR-2110	-0.730833	-4.45517	-1.48481	0.176656	0.639056	-4.70034
hsa-miR-212-3p	0.489167	-5.57117	0.719913	0.492482	0.841985	-5.39895
hsa-miR-212-5p	-1.02083	-6.77367	-1.46068	0.182991	0.639462	-4.72699
hsa-miR-21-3p	-3.00233	-8.03375	-3.2424	0.0183282	0.599203	-2.93964
hsa-miR-214-3p	-0.241667	-7.8165	-0.339118	0.743426	0.907061	-5.58989
hsa-miR-215-5p	-0.330676	-7.90611	-0.407686	0.695964	0.903754	-5.41631
hsa-miR-21-5p	-0.453333	0.618333	-0.873313	0.408447	0.787189	-5.28823
hsa-miR-216a-5p	-0.484167	-5.63733	-0.39833	0.701015	0.903754	-5.5687
hsa-miR-216b-5p	1.06917	-5.82567	1.31619	0.22529	0.652383	-4.88165
hsa-miR-217	-0.0183333	-5.81817	-0.0201646	0.984416	0.995568	-5.64614
hsa-miR-218-5p	-0.645833	-3.30017	-1.27967	0.237232	0.652383	-4.91928
hsa-miR-219a-1-3p	-0.890833	-4.23467	-1.58511	0.152376	0.639056	-4.58735
hsa-miR-219a-2-3p	-0.730833	0.225333	-1.29084	0.233526	0.652383	-4.90785
hsa-miR-219a-5p	-0.510833	1.37233	-0.935614	0.377395	0.763841	-5.23836
hsa-miR-221-3p	-1.22583	0.0668333	-2.38989	0.044479	0.599203	-3.6043
hsa-miR-222-3p	-0.660833	-0.757167	-1.39471	0.201356	0.652383	-4.7987
hsa-miR-22-3p	-1.15833	-3.60617	-2.26567	0.0539064	0.599203	-3.76033
hsa-miR-23a-3p	-0.830833	-1.22367	-1.66385	0.135488	0.639056	-4.49637
hsa-miR-23b-3p	-0.225833	-0.747167	-0.437721	0.673398	0.903754	-5.5528
hsa-miR-24-2-5p	-1.41106	-8.57479	-2.08401	0.0835616	0.626386	-3.97138
hsa-miR-24-3p	-0.370833	-0.464667	-0.778707	0.459011	0.810919	-5.35862
hsa-miR-25-3p	-0.178333	0.708833	-0.399251	0.700364	0.903754	-5.56834
hsa-miR-25-5p	-1.43333	-6.927	-2.78538	0.0242013	0.599203	-3.11018
hsa-miR-26a-5p	-0.398333	-0.301667	-0.691618	0.509138	0.847675	-5.41739
hsa-miR-26b-5p	0.221667	-3.70767	0.431827	0.677498	0.903754	-5.55527
hsa-miR-27a-3p	-0.00583333	-2.35567	-0.00978449	0.992438	0.995568	-5.6463
hsa-miR-27a-5p	1.98917	-3.318	2.0014	0.081075	0.626386	-4.08975
hsa-miR-27b-3p	-0.488333	-1.95167	-0.883066	0.403468	0.782334	-5.2806
hsa-miR-28-3p	-0.930833	-2.42467	-1.68385	0.131481	0.639056	-4.47298
hsa-miR-28-5p	-0.693333	-2.76817	-1.29731	0.231399	0.652383	-4.90119
hsa-miR-296-5p	0.572909	-6.89963	0.6836	0.516711	0.853252	-5.27969
hsa-miR-29a-3p	-0.660833	-4.85817	-1.27658	0.238268	0.652383	-4.92244
hsa-miR-29a-5p	-0.700833	-8.08783	-0.982166	0.355355	0.755954	-5.19938
hsa-miR-29b-2-5p	-2.27997	-8.5375	-3.10987	0.0216105	0.599203	-3.04584
hsa-miR-29c-3p	0.394167	-4.83767	0.613307	0.557045	0.855733	-5.46504
hsa-miR-29c-5p	-1.92756	-8.14481	-3.04891	0.0191508	0.599203	-2.92545
hsa-miR-301a-3p	-0.0283333	-1.41167	-0.0565458	0.956322	0.984176	-5.64476
hsa-miR-301b	-0.0683333	-3.24067	-0.126815	0.902279	0.9786	-5.63839
hsa-miR-302a-3p	0.268333	-7.17283	0.327739	0.75169	0.908888	-5.59359
hsa-miR-302b-3p	0.199167	-6.86717	0.258564	0.802631	0.927939	-5.61341
hsa-miR-302d-3p	-0.560706	-7.35537	-0.831569	0.433723	0.800981	-5.18219
hsa-miR-30a-3p	-1.30083	-1.91717	-1.96141	0.0862137	0.626386	-4.13899
hsa-miR-30a-5p	-0.680833	-0.0426667	-1.31492	0.225698	0.652383	-4.88297
hsa-miR-30b-5p	-0.188333	-2.04567	-0.4451	0.668281	0.903754	-5.54966
hsa-miR-30c-2-3p	-0.590833	-7.177	-0.991131	0.351225	0.755954	-5.19171
hsa-miR-30c-5p	-0.583333	1.02683	-1.26529	0.242079	0.652383	-4.93392
hsa-miR-30d-3p	-1.50833	-3.38567	-2.37634	0.0454208	0.599203	-3.62132
hsa-miR-30d-5p	-0.160833	-0.975667	-0.369131	0.721801	0.903754	-5.57956
hsa-miR-30e-3p	-0.348333	-1.97717	-0.799438	0.447581	0.804129	-5.34376
hsa-miR-30e-5p	-0.718333	-2.68767	-1.6935	0.129589	0.639056	-4.46166
hsa-miR-31-5p	0.479167	-4.77617	0.355563	0.731545	0.905181	-5.58433
hsa-miR-320a	-0.135833	1.01333	-0.27169	0.792878	0.923981	-5.61
hsa-miR-320b	-0.895833	-0.581667	-1.56283	0.15749	0.639056	-4.61273
hsa-miR-320c	-0.965833	-0.231167	-0.93835	0.376072	0.763841	-5.23611
hsa-miR-320d	-1.14583	-1.13667	-2.07456	0.0724338	0.626386	-3.99915
hsa-miR-324-3p	-0.468333	-2.79667	-0.981428	0.355697	0.755954	-5.20001
hsa-miR-324-5p	-0.200833	-2.36467	-0.444161	0.668932	0.903754	-5.55006
hsa-miR-32-5p	-0.110833	-5.57267	-0.181166	0.860834	0.95899	-5.63014
hsa-miR-326	-0.315833	-6.63767	-0.554352	0.594795	0.871635	-5.49751
hsa-miR-328-3p	-0.268333	-4.45067	-0.50378	0.628265	0.903754	-5.52297
hsa-miR-330-3p	-0.318333	-5.518	-0.31563	0.760522	0.912627	-5.59739
hsa-miR-331-3p	-0.350833	-1.62217	-0.692723	0.508481	0.847675	-5.41669
hsa-miR-331-5p	-2.03424	-7.7037	-2.36625	0.0507112	0.599203	-3.64822
hsa-miR-335-3p	-1.06083	-2.93317	-1.69014	0.130246	0.639056	-4.4656
hsa-miR-335-5p	-0.00583333	-3.91117	-0.013581	0.989504	0.995568	-5.64625
hsa-miR-338-3p	3.04917	-6.23367	1.6433	0.139719	0.639056	-4.52028
hsa-miR-339-3p	-1.39333	-4.78617	-2.32409	0.0492465	0.599203	-3.68698
hsa-miR-339-5p	-0.203333	-2.05667	-0.397345	0.701713	0.903754	-5.56908
hsa-miR-33a-3p	-0.424167	-7.06533	-0.818892	0.437033	0.800981	-5.32953
hsa-miR-33a-5p	-0.473333	-2.76317	-0.736476	0.482896	0.8391	-5.38786
hsa-miR-340-3p	-1.03083	-2.475	-0.64377	0.538099	0.855733	-5.44711
hsa-miR-340-5p	-0.380833	-3.66617	-0.709612	0.498505	0.847675	-5.40574
hsa-miR-342-3p	0.0741667	-0.496167	0.171163	0.868431	0.962234	-5.63187
hsa-miR-342-5p	-1.18583	-5.14967	-1.47374	0.179538	0.639056	-4.7126
hsa-miR-345-5p	0.831667	-2.06317	1.84204	0.103486	0.63286	-4.28452
hsa-miR-346	-0.506093	-7.87315	-0.610798	0.561075	0.855733	-5.32173
hsa-miR-34a-3p	-1.04083	-4.48717	-0.961882	0.364836	0.763276	-5.21654
hsa-miR-34a-5p	0.0266667	-1.52317	0.031692	0.97551	0.994035	-5.64585
hsa-miR-34b-3p	0.146398	-7.385	0.179844	0.862488	0.95899	-5.47927
hsa-miR-34b-5p	-0.9125	-7.22483	-0.816589	0.438273	0.800981	-5.33123
hsa-miR-34c-3p	-0.465833	-2.89467	-0.600733	0.564978	0.855733	-5.47221
hsa-miR-34c-5p	-1.89083	-6.36117	-1.94333	0.0886395	0.626386	-4.16119
hsa-miR-361-3p	-1.12415	-6.98312	-1.56979	0.168871	0.639056	-4.46766
hsa-miR-361-5p	-0.178333	-1.43117	-0.368741	0.72208	0.903754	-5.5797
hsa-miR-362-3p	-1.51417	-6.9025	-1.96836	0.0852978	0.626386	-4.13044
hsa-miR-362-5p	0.801667	-6.73867	1.20417	0.26362	0.676057	-4.995
hsa-miR-363-3p	-0.630833	-1.06567	-0.974849	0.358754	0.755954	-5.2056
hsa-miR-365a-3p	0.241667	-4.24717	0.426329	0.681333	0.903754	-5.55754
hsa-miR-374a-5p	0.264167	-2.51467	0.43871	0.672711	0.903754	-5.55238
hsa-miR-374b-5p	-0.530833	-1.62717	-1.164	0.278626	0.688994	-5.03409
hsa-miR-375	-1.05583	-7.38741	-0.569122	0.587468	0.868906	-5.48759
hsa-miR-376c-3p	-0.0541667	-8.1275	-0.0768586	0.940661	0.984176	-5.64342
hsa-miR-378a-5p	-0.466475	-8.01019	-0.518695	0.620328	0.896656	-5.36889
hsa-miR-421	2.25847	-7.01556	2.33865	0.0527906	0.599203	-3.6785
hsa-miR-423-3p	-0.138333	-0.238667	-0.284454	0.783432	0.922709	-5.60653
hsa-miR-423-5p	-0.480833	-2.38217	-0.919382	0.385313	0.763841	-5.25161
hsa-miR-424-3p	-1.34839	-7.20037	-1.99867	0.0867491	0.626386	-4.05321
hsa-miR-424-5p	-0.980833	-4.66117	-1.49678	0.173584	0.639056	-4.68704
hsa-miR-425-3p	0.194167	-4.37817	0.386198	0.70962	0.903754	-5.57331
hsa-miR-425-5p	-0.180833	-1.64217	-0.422231	0.684199	0.903754	-5.55922
hsa-miR-431-3p	-2.5575	-7.46625	-1.95906	0.0991481	0.63286	-4.11342
hsa-miR-432-5p	0.160461	-8.30889	0.114148	0.912399	0.9786	-5.48847
hsa-miR-433-3p	-1.28315	-7.13463	-1.88684	0.102132	0.63286	-4.1759
hsa-miR-450a-5p	-0.579805	-7.47759	-0.681676	0.517854	0.853252	-5.28085
hsa-miR-454-3p	0.0316667	-2.16767	0.0596994	0.953889	0.984176	-5.64458
hsa-miR-454-5p	-0.624167	-7.25767	-1.04398	0.327618	0.72349	-5.14544
hsa-miR-455-3p	-1.67333	-2.42317	-2.12568	0.0669381	0.626386	-3.93552
hsa-miR-455-5p	-1.66061	-5.51204	-1.83428	0.110255	0.639056	-4.23321
hsa-miR-483-3p	-0.556667	-7.6135	-1.13937	0.288164	0.688994	-5.05761
hsa-miR-484	-0.260833	-1.74367	-0.532243	0.609308	0.888807	-5.50892
hsa-miR-486-3p	-1.635	-7.0035	-2.29493	0.0515195	0.599203	-3.7236
hsa-miR-486-5p	-0.305833	-5.25967	-0.405648	0.695847	0.903754	-5.56585
hsa-miR-488-3p	-9.64333	-5.841	-1.89346	0.0956739	0.63286	-4.22212
hsa-miR-491-3p	0.0900683	-7.81	0.0740618	0.943081	0.984176	-5.49207
hsa-miR-491-5p	-0.545833	-4.28317	-1.06424	0.318902	0.719226	-5.12724
hsa-miR-495-3p	6.77188	-4.53167	2.50978	0.0469959	0.599203	-3.56816
hsa-miR-500a-5p	1.06167	-6.30467	1.51932	0.167933	0.639056	-4.66185
hsa-miR-501-3p	-1.03083	-5.34217	-1.58759	0.151815	0.639056	-4.58451
hsa-miR-501-5p	0.509167	-5.69817	0.803277	0.445486	0.804129	-5.34097
hsa-miR-502-3p	-0.890833	-3.69117	-1.53646	0.163747	0.639056	-4.64258
hsa-miR-502-5p	0.393333	-5.9115	0.482593	0.642572	0.903754	-5.53296
hsa-miR-503-5p	-0.888658	-7.06093	-1.2979	0.236377	0.652383	-4.78821
hsa-miR-504-5p	-0.643333	-4.02017	-1.24237	0.249977	0.668005	-4.95705
hsa-miR-505-3p	-0.348333	-4.17117	-0.660563	0.527823	0.855733	-5.43689
hsa-miR-505-5p	0.236667	-6.83017	0.337672	0.744474	0.907061	-5.59037
hsa-miR-513c-5p	2.6371	-6.91593	1.70361	0.133242	0.639056	-4.3742
hsa-miR-515-5p	3.38833	-6.74567	3.94907	0.00441683	0.599203	-1.76807
hsa-miR-532-3p	-1.42333	-4.05467	-2.02373	0.0783364	0.626386	-4.06216
hsa-miR-532-5p	0.204167	-4.68817	0.291919	0.777925	0.921837	-5.60442
hsa-miR-542-5p	-0.915007	-7.40687	-1.30159	0.242047	0.652383	-4.71446
hsa-miR-543	-2.14234	-8.54148	-2.84691	0.02542	0.599203	-3.13271
hsa-miR-545-3p	0.521667	-7.65517	0.596288	0.567798	0.855733	-5.47472
hsa-miR-548c-5p	-1.14807	-8.19796	-1.0609	0.324756	0.723387	-5.00283
hsa-miR-548l	-2.69973	-8.94208	-2.88808	0.0286357	0.599203	-3.23127
hsa-miR-550a-3p	-1.07083	-4.11417	-1.87407	0.098552	0.63286	-4.24571
hsa-miR-551a	-0.838333	-4.78967	-1.15058	0.28379	0.688994	-5.04695
hsa-miR-551b-3p	-0.195833	-2.52117	-0.247467	0.810905	0.927939	-5.61617
hsa-miR-567	0.68	-5.86533	0.516152	0.619988	0.896656	-5.51695
hsa-miR-570-3p	2.10973	-7.40167	2.38002	0.0559148	0.599203	-3.68889
hsa-miR-574-3p	-0.860833	-6.81067	-1.21978	0.257973	0.672421	-4.97959
hsa-miR-576-5p	0.967591	-7.45796	1.71038	0.131946	0.639056	-4.36696
hsa-miR-582-5p	-1.13667	-7.8345	-1.97388	0.0845785	0.626386	-4.12366
hsa-miR-584-5p	-1.46669	-6.35352	-0.95145	0.373781	0.763841	-5.09237
hsa-miR-589-3p	-1.29473	-7.16889	-1.56291	0.163049	0.639056	-4.52269
hsa-miR-589-5p	-1.97036	-7.89521	-2.82564	0.0310363	0.599203	-3.28517
hsa-miR-590-3p	-0.615833	-5.97367	-0.731493	0.485767	0.8391	-5.39122
hsa-miR-590-5p	-0.970833	-5.36567	-1.38287	0.204816	0.652383	-4.81138
hsa-miR-598-3p	0.106667	-3.58017	0.216879	0.83384	0.947004	-5.62314
hsa-miR-624-5p	-0.950833	-5.96717	-0.853344	0.418778	0.797434	-5.30363
hsa-miR-625-3p	0.264167	-4.13567	0.453284	0.662628	0.903754	-5.54612
hsa-miR-628-3p	-0.025829	-7.23389	-0.0352444	0.972891	0.994035	-5.4941
hsa-miR-628-5p	-1.47717	-7.95852	-1.45501	0.189979	0.643074	-4.63341
hsa-miR-629-3p	-0.208333	-7.275	-0.317927	0.758845	0.912627	-5.59668
hsa-miR-629-5p	-0.170833	-6.55617	-0.270786	0.793549	0.923981	-5.61024
hsa-miR-632	0.0886524	-7.63093	0.145794	0.888288	0.974054	-5.48455
hsa-miR-636	0.0841667	-7.13567	0.0837997	0.935316	0.984176	-5.64287
hsa-miR-638	-0.603333	-5.91417	-0.868202	0.411074	0.787479	-5.2922
hsa-miR-652-3p	-0.290833	-2.99867	-0.566525	0.586886	0.868906	-5.49105
hsa-miR-654-3p	-0.1625	-5.03933	-0.080117	0.938152	0.984176	-5.64317
hsa-miR-660-5p	-0.443333	-5.16017	-0.783567	0.456314	0.810919	-5.35516
hsa-miR-661	-0.4925	-7.523	-0.658415	0.529131	0.855733	-5.43821
hsa-miR-663a	0.0341667	-3.49117	0.0505394	0.960957	0.985755	-5.64508
hsa-miR-663b	-0.900833	-3.59067	-1.32766	0.221648	0.652383	-4.8697
hsa-miR-664a-3p	-0.945833	-2.33017	-1.46894	0.180799	0.639056	-4.71789
hsa-miR-665	-1.11595	-7.45021	-1.4604	0.195803	0.648598	-4.5702
hsa-miR-671-5p	-0.768333	-6.14467	-1.49932	0.17294	0.639056	-4.68421
hsa-miR-708-5p	-0.0533333	-2.60867	-0.11156	0.913976	0.9786	-5.64019
hsa-miR-7-1-3p	-0.563333	-5.8245	-0.64059	0.540059	0.855733	-5.44902
hsa-miR-7-2-3p	-0.331667	-7.827	-0.201685	0.845298	0.94984	-5.62627
hsa-miR-744-3p	-1.545	-7.64983	-1.55072	0.160338	0.639056	-4.62648
hsa-miR-744-5p	-0.138333	-2.84867	-0.272465	0.792303	0.923981	-5.6098
hsa-miR-7-5p	0.576667	-2.84767	0.727362	0.488155	0.8391	-5.39399
hsa-miR-760	-0.310833	-5.73017	-0.370415	0.720882	0.903754	-5.5791
hsa-miR-766-3p	0.0641667	-4.67817	0.147725	0.886289	0.974054	-5.63556
hsa-miR-769-3p	0.6725	-7.443	1.14498	0.28597	0.688994	-5.05229
hsa-miR-769-5p	-0.805833	-3.95917	-1.43451	0.190091	0.643074	-4.75564
hsa-miR-873-5p	-0.740833	-8.13333	-0.856268	0.425588	0.800981	-5.14212
hsa-miR-874-3p	-0.570833	-3.98217	-1.14719	0.28511	0.688994	-5.05019
hsa-miR-876-5p	0.700833	-7.72817	0.610217	0.558989	0.855733	-5.46681
hsa-miR-877-3p	0.254167	-5.82617	0.362617	0.726473	0.903754	-5.58187
hsa-miR-877-5p	0.139167	-3.11117	0.267302	0.796135	0.923981	-5.61116
hsa-miR-885-3p	1.6025	-5.84067	1.27713	0.238085	0.652383	-4.92188
hsa-miR-885-5p	-1.54623	-7.98037	-2.57562	0.0374462	0.599203	-3.42049
hsa-miR-887-3p	-0.245833	-3.26267	-0.480005	0.644331	0.903754	-5.53416
hsa-miR-92a-1-5p	-0.0566667	-7.71767	-0.101709	0.921541	0.983389	-5.64123
hsa-miR-92a-3p	0.206667	3.70233	0.439759	0.671983	0.903754	-5.55194
hsa-miR-92b-3p	0.199167	2.97483	0.344021	0.739876	0.907061	-5.58826
hsa-miR-92b-5p	-0.498333	-2.79867	-0.974408	0.358959	0.755954	-5.20598
hsa-miR-93-3p	-0.923333	-2.41567	-1.51335	0.169415	0.639056	-4.66854
hsa-miR-935	-0.853333	-2.97567	-1.36102	0.211342	0.652383	-4.83463
hsa-miR-93-5p	-0.470833	1.93983	-1.06616	0.318082	0.719226	-5.1255
hsa-miR-937-3p	-0.085	-7.06317	-0.0811146	0.937383	0.984176	-5.64309
hsa-miR-9-3p	-0.775833	-4.53617	-1.32456	0.222629	0.652383	-4.87295
hsa-miR-940	0.0391667	-3.62567	0.0568204	0.95611	0.984176	-5.64475
hsa-miR-941	-0.953333	-4.74517	-1.73858	0.121078	0.639056	-4.40844
hsa-miR-942-5p	-0.4625	-7.90733	-0.615092	0.555924	0.855733	-5.46401
hsa-miR-95-3p	0.0766667	-5.04067	0.153262	0.882063	0.973945	-5.63474
hsa-miR-9-5p	-0.393333	0.107333	-0.598332	0.5665	0.855733	-5.47357
hsa-miR-99a-3p	-0.363333	-5.80267	-0.609597	0.559379	0.855733	-5.46717
hsa-miR-99a-5p	-0.580833	1.11083	-1.31051	0.227115	0.652383	-4.88755
hsa-miR-99b-3p	-0.665833	-4.93367	-1.11486	0.297922	0.701772	-5.0807
hsa-miR-99b-5p	-0.208333	-1.25467	-0.429674	0.678999	0.903754	-5.55616
