# Supplementary material for: MicroRNA Expression Profile in TSC Cell Lines and the Impact of mTOR Inhibitor
Source: Int J Mol Sci. 2022 Nov 21;23(22):14493. doi: 10.3390/ijms232214493 (PMC9694073; doi:10.3390/ijms232214493)
Supplement: Supplementary file 1 [file ijms-23-14493-s001.zip › Suppl. File S6 - DE shTSC1 vs control - rapamycin treated.xlsx]

## Sheet: limma results
	logFC	AveExpr	t	P.Value	adj.P.Val	B
hsa-let-7a-5p	-1.20917	-4.84567	-1.40834	0.197434	0.475637	-5.13417
hsa-let-7c-5p	-1.72167	-3.13367	-1.80496	0.109493	0.410971	-4.63174
hsa-let-7d-3p	-0.881667	-8.04437	-1.3684	0.221499	0.496084	-5.17865
hsa-let-7d-5p	-1.93167	-7.72685	-2.85686	0.025065	0.39472	-3.23071
hsa-let-7e-5p	-0.646667	-3.19267	-1.07865	0.312811	0.530384	-5.4956
hsa-let-7g-3p	-0.321667	-8.87521	-0.50896	0.629433	0.766896	-5.93268
hsa-let-7g-5p	-1.49667	-6.53796	-2.22179	0.0626027	0.39472	-4.08797
hsa-let-7i-5p	-1.39167	-5.66417	-2.31842	0.0496805	0.39472	-3.92038
hsa-miR-100-5p	1.38083	-4.70167	1.63461	0.141546	0.445658	-4.85463
hsa-miR-101-3p	-0.141667	-3.17317	-0.244837	0.81287	0.888291	-6.04132
hsa-miR-101-5p	0.368333	-8.54283	0.370232	0.721013	0.827733	-6.00064
hsa-miR-103a-3p	0.388333	1.94833	0.597236	0.567196	0.726677	-5.88702
hsa-miR-106a-3p	1.08083	-7.34017	1.27175	0.239894	0.496084	-5.29142
hsa-miR-106a-5p	0.803333	2.57683	1.41918	0.194362	0.475637	-5.12128
hsa-miR-106b-3p	1.65833	-2.98317	2.32784	0.0489613	0.39472	-3.907
hsa-miR-106b-5p	0.658333	0.467333	1.16319	0.278937	0.520078	-5.40905
hsa-miR-107	0.495833	1.25983	0.892685	0.3986	0.592312	-5.66866
hsa-miR-1179	0.623333	-7.27019	1.0153	0.344526	0.547797	-5.55356
hsa-miR-1207-5p	1.63833	-6.82241	1.54051	0.168332	0.454224	-4.97579
hsa-miR-1224-3p	-2.12667	-8.30963	-2.76198	0.0286741	0.39472	-3.35754
hsa-miR-1227-3p	1.02583	-4.35217	1.26664	0.241621	0.496084	-5.29711
hsa-miR-1237-3p	0.573333	-6.38783	0.982342	0.355274	0.554126	-5.58836
hsa-miR-124-3p	0.448333	2.46633	0.704748	0.501365	0.685121	-5.81627
hsa-miR-124-5p	1.30083	-7.29537	1.75834	0.123103	0.420424	-4.70237
hsa-miR-1247-5p	1.67583	-1.06117	1.89522	0.0954172	0.404569	-4.51027
hsa-miR-1248	1.75333	-6.13683	1.95904	0.0865281	0.398215	-4.42322
hsa-miR-1249	1.20083	-5.94817	1.64421	0.139531	0.445658	-4.84233
hsa-miR-1254	0.883333	-6.97217	1.02268	0.336979	0.543956	-5.5503
hsa-miR-125a-5p	0.668333	-0.112667	1.16471	0.278355	0.520078	-5.40745
hsa-miR-125b-2-3p	1.49083	-6.5425	1.23437	0.252784	0.496206	-5.3327
hsa-miR-125b-5p	0.365833	1.60033	0.700036	0.504146	0.685121	-5.81959
hsa-miR-1260a	0.425833	-0.926667	0.552507	0.595999	0.748965	-5.91334
hsa-miR-126-3p	1.07083	-5.52617	1.41293	0.196128	0.475637	-5.12872
hsa-miR-1271-5p	2.29333	-4.61717	2.48826	0.0382048	0.39472	-3.6785
hsa-miR-127-3p	-0.249167	-8.69875	-0.18374	0.860432	0.92469	-6.05454
hsa-miR-128-3p	1.91833	-4.81917	3.29313	0.0112865	0.356462	-2.54183
hsa-miR-129-1-3p	2.11083	-5.39917	1.97423	0.0845333	0.398215	-4.40237
hsa-miR-129-2-3p	1.60083	-4.39817	2.13091	0.0663987	0.39472	-4.18491
hsa-miR-129-5p	0.515833	-7.2565	0.549093	0.59823	0.748965	-5.91527
hsa-miR-1296-5p	1.54333	-2.94467	2.41426	0.0428333	0.39472	-3.78404
hsa-miR-130a-3p	0.578333	0.823333	0.643217	0.53844	0.702548	-5.85804
hsa-miR-130b-3p	0.375833	-0.131667	0.5234	0.615164	0.761176	-5.92945
hsa-miR-130b-5p	2.24083	-2.12667	3.30595	0.0110753	0.356462	-2.52417
hsa-miR-132-3p	0.520833	-2.20567	0.702928	0.502438	0.685121	-5.81755
hsa-miR-132-5p	1.74833	-6.43767	2.15465	0.0640077	0.39472	-4.15165
hsa-miR-133a-3p	0.0858333	-6.92583	0.112147	0.913525	0.958749	-6.06651
hsa-miR-133b	-0.629167	-7.39042	-0.983807	0.364202	0.556809	-5.57813
hsa-miR-135a-3p	1.64333	-4.93717	1.60138	0.148734	0.450452	-4.89698
hsa-miR-135a-5p	1.35333	-1.61117	2.20427	0.0592797	0.39472	-4.08186
hsa-miR-135b-5p	-0.359167	-4.46617	-0.472135	0.649694	0.782586	-5.95584
hsa-miR-137	-0.199167	-5.06967	-0.181319	0.860718	0.92469	-6.0557
hsa-miR-138-5p	-0.391667	-7.04352	-0.64046	0.542728	0.702548	-5.85714
hsa-miR-139-3p	-0.959167	-5.23467	-1.29504	0.232142	0.496084	-5.2653
hsa-miR-139-5p	-0.679167	-6.29	-0.848043	0.421552	0.617754	-5.70635
hsa-miR-140-3p	0.735833	-3.04117	1.26265	0.242978	0.496084	-5.30154
hsa-miR-140-5p	1.41583	-4.51417	2.17971	0.0615748	0.39472	-4.11644
hsa-miR-145-5p	1.21833	-7.02317	1.36144	0.211215	0.493871	-5.18925
hsa-miR-146b-5p	0.885833	-7.4113	1.2555	0.250491	0.496084	-5.30701
hsa-miR-148a-3p	0.603333	-4.776	0.858202	0.416248	0.612809	-5.69791
hsa-miR-148b-3p	1.27083	-3.13217	2.23375	0.0566362	0.39472	-4.04027
hsa-miR-148b-5p	1.30333	-7.9187	1.25877	0.249379	0.496084	-5.30342
hsa-miR-149-3p	-0.199167	-8.39667	-0.326189	0.755654	0.852056	-6.01472
hsa-miR-149-5p	0.728333	-1.21717	1.25641	0.245114	0.496084	-5.30845
hsa-miR-151a-3p	0.748333	-2.65767	1.11289	0.298714	0.522178	-5.4611
hsa-miR-151a-5p	1.27833	-0.795167	2.03366	0.0771477	0.39472	-4.32038
hsa-miR-152-3p	1.09333	-5.02917	1.88298	0.0972194	0.406786	-4.52686
hsa-miR-153-3p	0.578333	-5.90783	0.594182	0.569137	0.726677	-5.88888
hsa-miR-1538	1.15833	-6.95367	1.19393	0.267381	0.512212	-5.37645
hsa-miR-15a-3p	1.96083	-7.89617	1.91539	0.092517	0.401802	-4.48286
hsa-miR-15a-5p	1.08083	-1.70717	1.34975	0.214775	0.496084	-5.2028
hsa-miR-15b-3p	1.62583	-4.92167	2.06974	0.0729742	0.39472	-4.27029
hsa-miR-15b-5p	0.573333	-0.00366667	0.789633	0.452962	0.641382	-5.75323
hsa-miR-16-2-3p	1.51917	-6.56033	2.1953	0.0601079	0.39472	-4.0945
hsa-miR-16-5p	0.655833	2.18983	1.09977	0.304055	0.522178	-5.47441
hsa-miR-17-3p	1.33083	-3.30267	1.81901	0.10718	0.410971	-4.61298
hsa-miR-17-5p	0.605833	2.35183	0.919176	0.385414	0.581641	-5.64557
hsa-miR-181a-2-3p	2.11083	-4.07467	2.98872	0.017774	0.39472	-2.96638
hsa-miR-181a-3p	1.14583	-7.09883	1.10152	0.303339	0.522178	-5.47265
hsa-miR-181a-5p	0.775833	0.356333	1.24949	0.247501	0.496084	-5.3161
hsa-miR-181b-5p	0.655833	0.248833	1.03993	0.329381	0.536364	-5.53367
hsa-miR-181c-5p	0.388333	-8.49611	0.42785	0.68191	0.800175	-5.97515
hsa-miR-181d-5p	0.220833	-6.70267	0.272219	0.792486	0.872009	-6.03382
hsa-miR-185-5p	1.05833	-3.39967	1.80715	0.109129	0.410971	-4.62882
hsa-miR-186-5p	0.968333	-4.73567	1.71861	0.124782	0.420424	-4.74587
hsa-miR-187-3p	-0.991667	-8.56563	-1.1879	0.280937	0.520078	-5.37577
hsa-miR-188-5p	0.263333	-7.1313	0.292626	0.778486	0.86559	-6.02701
hsa-miR-18a-3p	0.463333	-1.47167	0.78734	0.454227	0.641382	-5.75501
hsa-miR-18a-5p	0.600833	0.593833	1.06474	0.318686	0.530384	-5.5094
hsa-miR-18b-3p	2.13833	-5.33817	3.21267	0.0127127	0.356462	-2.65306
hsa-miR-18b-5p	0.605833	-0.323167	1.01006	0.342623	0.547797	-5.56233
hsa-miR-1908-5p	0.553333	-5.60217	0.809311	0.442206	0.636297	-5.73775
hsa-miR-190a-5p	0.235	-7.48167	0.379585	0.715765	0.825684	-5.9958
hsa-miR-1913	1.82333	-6.33667	2.32528	0.0491555	0.39472	-3.91063
hsa-miR-1914-5p	-0.174167	-8.36741	-0.218796	0.833195	0.904287	-6.04732
hsa-miR-191-5p	0.535833	-0.338167	0.899542	0.395156	0.589951	-5.66274
hsa-miR-192-5p	-0.109167	-7.39083	-0.0984462	0.924049	0.963434	-6.06805
hsa-miR-193b-3p	0.613333	-2.49817	1.14857	0.284571	0.520078	-5.42434
hsa-miR-193b-5p	0.878333	-7.997	1.31834	0.224605	0.496084	-5.23888
hsa-miR-194-3p	0.815833	-8.08037	1.33144	0.225707	0.496084	-5.22234
hsa-miR-194-5p	3.60333	-6.95317	5.22212	0.000854308	0.135835	-0.181865
hsa-miR-1972	0.683333	-7.56146	1.12314	0.305425	0.522178	-5.4426
hsa-miR-197-3p	0.655833	-0.992167	1.1268	0.293137	0.521857	-5.44687
hsa-miR-199a-3p	0.833333	-7.89333	1.09287	0.317477	0.530384	-5.47303
hsa-miR-199b-5p	-2.67167	-5.43463	-1.5596	0.163821	0.454224	-4.95243
hsa-miR-19a-3p	0.710833	1.78083	1.14981	0.284091	0.520078	-5.42305
hsa-miR-19b-1-5p	2.54833	-6.33217	3.00376	0.0173755	0.39472	-2.94519
hsa-miR-19b-3p	0.588333	1.98383	1.05722	0.3219	0.530384	-5.5168
hsa-miR-200b-5p	-1.1475	-8.37241	-1.29162	0.238425	0.496084	-5.2671
hsa-miR-200c-3p	-0.439167	-7.54883	-0.516379	0.619836	0.763252	-5.93321
hsa-miR-204-5p	1.10833	-4.57617	1.19431	0.267239	0.512212	-5.37604
hsa-miR-208a-3p	-6.92971	-4.12574	-3.5855	0.00926649	0.356462	-2.2671
hsa-miR-20a-3p	1.28583	-3.82017	1.71428	0.125598	0.420424	-4.75153
hsa-miR-20a-5p	0.498333	3.06483	0.755869	0.471828	0.660975	-5.77904
hsa-miR-20b-3p	1.04083	-5.287	1.92698	0.0908884	0.401802	-4.46706
hsa-miR-20b-5p	1.31083	-1.70617	1.55144	0.160165	0.454224	-4.95983
hsa-miR-210-3p	1.08583	-2.88067	1.69889	0.128543	0.425799	-4.77161
hsa-miR-2110	1.08583	-4.45517	1.80123	0.110115	0.410971	-4.63671
hsa-miR-212-3p	0.558333	-5.57117	0.67092	0.521545	0.693938	-5.83965
hsa-miR-212-5p	1.29583	-6.77367	1.51393	0.169271	0.454224	-5.0064
hsa-miR-21-3p	1.55833	-8.03375	1.86854	0.112251	0.410971	-4.57517
hsa-miR-214-3p	-0.104167	-7.8165	-0.119349	0.908001	0.958749	-6.06562
hsa-miR-215-5p	0.943333	-7.90611	1.13339	0.295213	0.521857	-5.43668
hsa-miR-21-5p	1.21333	0.618333	1.90848	0.093501	0.401802	-4.49226
hsa-miR-216a-5p	0.445833	-5.63733	0.299485	0.772357	0.86282	-6.02558
hsa-miR-216b-5p	-0.114167	-5.82567	-0.114754	0.911525	0.958749	-6.0662
hsa-miR-217	0.0158333	-5.81817	0.0142192	0.98901	0.99659	-6.07312
hsa-miR-218-5p	1.30583	-3.30017	2.11262	0.0683021	0.39472	-4.21051
hsa-miR-219a-1-3p	1.20083	-4.23467	1.74461	0.119979	0.419267	-4.71174
hsa-miR-219a-2-3p	1.41583	0.225333	2.04183	0.0761829	0.39472	-4.30906
hsa-miR-219a-5p	0.713333	1.37233	1.06675	0.317832	0.530384	-5.50741
hsa-miR-221-3p	1.14583	0.0668333	1.82399	0.10637	0.410971	-4.60631
hsa-miR-222-3p	1.32333	-0.757167	2.28042	0.0526902	0.39472	-3.97427
hsa-miR-22-3p	1.55833	-3.60617	2.48873	0.0381768	0.39472	-3.67782
hsa-miR-23a-3p	1.22333	-1.22367	2.00032	0.0812103	0.39472	-4.36646
hsa-miR-23b-3p	0.975833	-0.747167	1.54433	0.161858	0.454224	-4.96871
hsa-miR-24-2-5p	0.285833	-8.57479	0.468705	0.656266	0.784559	-5.95362
hsa-miR-24-3p	0.935833	-0.464667	1.60453	0.148039	0.450452	-4.89298
hsa-miR-25-3p	0.613333	0.708833	1.12115	0.295391	0.521857	-5.45266
hsa-miR-25-5p	1.76833	-6.927	2.8058	0.023459	0.39472	-3.22547
hsa-miR-26a-5p	0.780833	-0.301667	1.10696	0.301119	0.522178	-5.46713
hsa-miR-26b-5p	0.530833	-3.70767	0.84435	0.423491	0.617754	-5.70939
hsa-miR-27a-3p	0.973333	-2.35567	1.33302	0.219964	0.496084	-5.22208
hsa-miR-27a-5p	-3.43167	-3.318	-2.81918	0.0229854	0.39472	-3.20645
hsa-miR-27b-3p	1.01583	-1.95167	1.49987	0.172801	0.454224	-5.02369
hsa-miR-28-3p	1.71333	-2.42467	2.53063	0.0357864	0.39472	-3.618
hsa-miR-28-5p	0.723333	-2.76817	1.10508	0.301884	0.522178	-5.46904
hsa-miR-296-5p	0.615833	-6.89963	0.716098	0.497647	0.685072	-5.8051
hsa-miR-29a-3p	3.40083	-4.85817	5.36409	0.000721637	0.135835	-0.0337914
hsa-miR-29a-5p	0.848333	-8.08783	0.970713	0.360685	0.555623	-5.59911
hsa-miR-29b-2-5p	0.00833333	-8.5375	0.0126202	0.990351	0.99659	-6.07314
hsa-miR-29c-3p	1.75833	-4.83767	2.23385	0.0566281	0.39472	-4.04014
hsa-miR-29c-5p	2.28833	-8.14481	3.52736	0.010005	0.356462	-2.3651
hsa-miR-301a-3p	0.195833	-1.41167	0.319113	0.757978	0.852056	-6.01917
hsa-miR-301b	1.02833	-3.24067	1.55821	0.158571	0.454224	-4.95137
hsa-miR-302a-3p	0.980833	-7.17283	0.978146	0.35722	0.554126	-5.59225
hsa-miR-302b-3p	1.05833	-6.86717	1.12183	0.295118	0.521857	-5.45197
hsa-miR-302d-3p	1.75333	-7.35537	2.53408	0.0397583	0.39472	-3.66483
hsa-miR-30a-3p	2.20333	-1.91717	2.71257	0.0270525	0.39472	-3.35825
hsa-miR-30a-5p	0.850833	-0.0426667	1.34171	0.217256	0.496084	-5.21209
hsa-miR-30b-5p	1.08333	-2.04567	2.09049	0.0706758	0.39472	-4.2414
hsa-miR-30c-2-3p	1.19583	-7.177	1.63791	0.14085	0.445658	-4.8504
hsa-miR-30c-5p	0.988333	1.02683	1.75038	0.118937	0.419267	-4.70414
hsa-miR-30d-3p	2.13833	-3.38567	2.75069	0.025519	0.39472	-3.30391
hsa-miR-30d-5p	0.743333	-0.975667	1.39297	0.201859	0.479039	-5.15233
hsa-miR-30e-3p	1.36333	-1.97717	2.55474	0.0344805	0.39472	-3.58358
hsa-miR-30e-5p	1.01333	-2.68767	1.95059	0.0876574	0.398215	-4.43479
hsa-miR-31-5p	2.85583	-4.77617	1.73028	0.122603	0.420424	-4.73057
hsa-miR-320a	0.00333333	1.01333	0.00544377	0.995793	0.99659	-6.07321
hsa-miR-320b	0.848333	-0.581667	1.20839	0.262085	0.508189	-5.36092
hsa-miR-320c	-0.241667	-0.231167	-0.191705	0.852846	0.922466	-6.05364
hsa-miR-320d	1.59833	-1.13667	2.3628	0.0463829	0.39472	-3.85732
hsa-miR-324-3p	0.830833	-2.79667	1.42158	0.193688	0.475637	-5.11843
hsa-miR-324-5p	0.258333	-2.36467	0.466486	0.653556	0.784268	-5.95859
hsa-miR-32-5p	-0.0741667	-5.57267	-0.0989849	0.923635	0.963434	-6.068
hsa-miR-326	1.70833	-6.63767	2.44824	0.0406413	0.39472	-3.7356
hsa-miR-328-3p	0.0333333	-4.45067	0.0510975	0.960526	0.982145	-6.07184
hsa-miR-330-3p	-0.859167	-5.518	-0.69555	0.506803	0.685542	-5.82273
hsa-miR-331-3p	0.643333	-1.62217	1.03717	0.330589	0.536364	-5.53635
hsa-miR-331-5p	2.07583	-7.7037	2.35312	0.0516895	0.39472	-3.91014
hsa-miR-335-3p	1.65333	-2.93317	2.15075	0.0643945	0.39472	-4.15712
hsa-miR-335-5p	0.773333	-3.91117	1.47006	0.180504	0.46667	-5.06008
hsa-miR-338-3p	0.640833	-6.23367	0.281992	0.785251	0.868231	-6.03096
hsa-miR-339-3p	1.53583	-4.78617	2.09168	0.0705454	0.39472	-4.23973
hsa-miR-339-5p	0.838333	-2.05667	1.33761	0.21853	0.496084	-5.2168
hsa-miR-33a-3p	2.33833	-7.06533	3.68596	0.00638903	0.356462	-2.01107
hsa-miR-33a-5p	-0.0491667	-2.76317	-0.0624621	0.951758	0.979246	-6.07115
hsa-miR-340-3p	0.116667	-2.475	0.0594899	0.95405	0.979246	-6.07134
hsa-miR-340-5p	0.388333	-3.66617	0.590806	0.571287	0.726677	-5.89092
hsa-miR-342-3p	0.348333	-0.496167	0.656372	0.530376	0.699832	-5.84939
hsa-miR-342-5p	0.625833	-5.14967	0.635053	0.543481	0.702548	-5.86333
hsa-miR-345-5p	-0.794167	-2.06317	-1.4362	0.189625	0.475637	-5.10094
hsa-miR-346	-0.434167	-7.87315	-0.510642	0.625667	0.765238	-5.93433
hsa-miR-34a-3p	1.49583	-4.48717	1.1287	0.29238	0.521857	-5.44492
hsa-miR-34a-5p	1.64333	-1.52317	1.59464	0.150234	0.450702	-4.90552
hsa-miR-34b-3p	1.31583	-7.385	1.57527	0.1602	0.454224	-4.93315
hsa-miR-34b-5p	1.08083	-7.22483	0.78974	0.452904	0.641382	-5.75314
hsa-miR-34c-3p	0.930833	-2.89467	0.980115	0.356305	0.554126	-5.59043
hsa-miR-34c-5p	1.63333	-6.36117	1.37063	0.208448	0.491011	-5.17853
hsa-miR-361-3p	0.295833	-6.98312	0.458668	0.663048	0.789698	-5.9586
hsa-miR-361-5p	0.633333	-1.43117	1.06924	0.316777	0.530384	-5.50495
hsa-miR-362-3p	1.52083	-6.9025	1.61424	0.145914	0.450452	-4.88064
hsa-miR-362-5p	1.42583	-6.73867	1.74871	0.119237	0.419267	-4.70633
hsa-miR-363-3p	1.58083	-1.06567	1.99463	0.0819231	0.39472	-4.37429
hsa-miR-365a-3p	0.683333	-4.24717	0.984272	0.354382	0.554126	-5.58657
hsa-miR-374a-5p	0.473333	-2.51467	0.641832	0.539293	0.702548	-5.85894
hsa-miR-374b-5p	0.803333	-1.62717	1.43828	0.189053	0.475637	-5.09845
hsa-miR-375	-0.509167	-7.38741	-0.224091	0.829233	0.903069	-6.04605
hsa-miR-376c-3p	0.348333	-8.1275	0.403562	0.697319	0.815248	-5.98713
hsa-miR-378a-5p	1.21083	-8.01019	1.31208	0.231814	0.496084	-5.2442
hsa-miR-421	1.53833	-7.01556	1.55236	0.165518	0.454224	-4.9613
hsa-miR-423-3p	0.940833	-0.238667	1.57962	0.153622	0.452331	-4.92449
hsa-miR-423-5p	0.645833	-2.38217	1.00827	0.343431	0.547797	-5.56403
hsa-miR-424-3p	2.33833	-7.20037	3.37774	0.012215	0.356462	-2.55271
hsa-miR-424-5p	1.75333	-4.66117	2.18465	0.0611058	0.39472	-4.10948
hsa-miR-425-3p	1.28083	-4.37817	2.08009	0.0718184	0.39472	-4.25589
hsa-miR-425-5p	0.923333	-1.64217	1.76029	0.117167	0.419267	-4.69106
hsa-miR-431-3p	-1.42833	-7.46625	-0.94753	0.380915	0.579574	-5.48456
hsa-miR-432-5p	0.644167	-8.30889	0.446568	0.668984	0.791117	-5.96651
hsa-miR-433-3p	0.703333	-7.13463	1.00789	0.34783	0.550298	-5.56059
hsa-miR-450a-5p	1.32833	-7.47759	1.52194	0.172833	0.454224	-4.9984
hsa-miR-454-3p	0.388333	-2.16767	0.597759	0.566863	0.726677	-5.8867
hsa-miR-454-5p	2.93333	-7.25767	4.00596	0.0040834	0.324631	-1.59618
hsa-miR-455-3p	2.33083	-2.42317	2.41758	0.0426144	0.39472	-3.77932
hsa-miR-455-5p	1.77583	-5.51204	1.91157	0.0985148	0.406853	-4.50283
hsa-miR-483-3p	1.16833	-7.6135	1.9525	0.0874001	0.398215	-4.43217
hsa-miR-484	0.773333	-1.74367	1.28845	0.234314	0.496084	-5.27272
hsa-miR-486-3p	1.23333	-7.0035	1.41347	0.195974	0.475637	-5.12808
hsa-miR-486-5p	0.835833	-5.25967	0.905187	0.392337	0.588506	-5.65783
hsa-miR-488-3p	-0.7725	-5.841	-0.123846	0.904554	0.958749	-6.06504
hsa-miR-491-3p	0.443333	-7.81	0.355259	0.733099	0.838581	-6.00532
hsa-miR-491-5p	0.553333	-4.28317	0.880885	0.404578	0.598399	-5.67878
hsa-miR-495-3p	-3.56917	-4.53167	-1.46868	0.193632	0.475637	-5.06327
hsa-miR-500a-5p	1.01333	-6.30467	1.18405	0.271052	0.516136	-5.38699
hsa-miR-501-3p	0.588333	-5.34217	0.739822	0.480974	0.667903	-5.79097
hsa-miR-501-5p	0.888333	-5.69817	1.14429	0.28624	0.520138	-5.42879
hsa-miR-502-3p	1.51833	-3.69117	2.1382	0.0656558	0.39472	-4.17471
hsa-miR-502-5p	1.14833	-5.9115	1.15038	0.283867	0.520078	-5.42245
hsa-miR-503-5p	1.67333	-7.06093	2.38168	0.0495859	0.39472	-3.87141
hsa-miR-504-5p	0.885833	-4.02017	1.39676	0.20076	0.479039	-5.14786
hsa-miR-505-3p	0.205833	-4.17117	0.318705	0.758276	0.852056	-6.01931
hsa-miR-505-5p	1.76583	-6.83017	2.05713	0.0744069	0.39472	-4.28782
hsa-miR-513c-5p	-1.26667	-6.91593	-0.797438	0.45199	0.641382	-5.74366
hsa-miR-515-5p	-5.05	-6.74567	-4.80568	0.00142469	0.151017	-0.63658
hsa-miR-532-3p	1.65333	-4.05467	1.91938	0.0919534	0.401802	-4.47742
hsa-miR-532-5p	0.898333	-4.68817	1.04874	0.325551	0.533636	-5.5251
hsa-miR-542-5p	1.04083	-7.40687	1.64386	0.152672	0.452331	-4.85396
hsa-miR-543	0.0583333	-8.54148	0.0755428	0.941945	0.975695	-6.07013
hsa-miR-545-3p	-0.469167	-7.65517	-0.437869	0.673295	0.792992	-5.97206
hsa-miR-548c-5p	1.02833	-8.19796	0.926053	0.385931	0.581641	-5.63569
hsa-miR-548l	0.320833	-8.94208	0.381068	0.716632	0.825684	-5.99365
hsa-miR-550a-3p	1.85583	-4.11417	2.6519	0.0296918	0.39472	-3.44482
hsa-miR-551a	1.79333	-4.78967	2.00963	0.0800545	0.39472	-4.3536
hsa-miR-551b-3p	1.20083	-2.52117	1.23899	0.251162	0.496084	-5.32764
hsa-miR-567	-0.776667	-5.86533	-0.481346	0.643419	0.777975	-5.95129
hsa-miR-570-3p	-0.666667	-7.40167	-0.835019	0.436532	0.633869	-5.70867
hsa-miR-574-3p	0.498333	-6.81067	0.57655	0.580417	0.735349	-5.89943
hsa-miR-576-5p	0.888333	-7.45796	1.53027	0.1708	0.454224	-4.98827
hsa-miR-582-5p	0.483333	-7.8345	0.685312	0.512899	0.685542	-5.82983
hsa-miR-584-5p	-5.23	-6.35352	-3.30631	0.0134514	0.356462	-2.64351
hsa-miR-589-3p	0.830833	-7.16889	0.97738	0.361679	0.555623	-5.58914
hsa-miR-589-5p	0.473333	-7.89521	0.753655	0.480332	0.667903	-5.77305
hsa-miR-590-3p	1.35583	-5.97367	1.31495	0.22569	0.496084	-5.24275
hsa-miR-590-5p	-0.441667	-5.36567	-0.513672	0.621642	0.763252	-5.93465
hsa-miR-598-3p	0.763333	-3.58017	1.26724	0.241419	0.496084	-5.29645
hsa-miR-624-5p	-0.521667	-5.96717	-0.382268	0.712418	0.825684	-5.99589
hsa-miR-625-3p	0.385833	-4.13567	0.540563	0.603824	0.753004	-5.92005
hsa-miR-628-3p	0.00333333	-7.23389	0.00443257	0.99659	0.99659	-6.07322
hsa-miR-628-5p	2.43833	-7.95852	2.34057	0.0526427	0.39472	-3.92715
hsa-miR-629-3p	2.25333	-7.275	2.80768	0.0233917	0.39472	-3.22279
hsa-miR-629-5p	1.40583	-6.55617	1.81946	0.107106	0.410971	-4.61237
hsa-miR-632	0.968333	-7.63093	1.55191	0.165625	0.454224	-4.96185
hsa-miR-636	0.644167	-7.13567	0.523667	0.614988	0.761176	-5.9293
hsa-miR-638	2.10083	-5.91417	2.46837	0.039397	0.39472	-3.70689
hsa-miR-652-3p	0.665833	-2.99867	1.059	0.321138	0.530384	-5.51506
hsa-miR-654-3p	0.740833	-5.03933	0.298226	0.773282	0.86282	-6.02598
hsa-miR-660-5p	0.475833	-5.16017	0.686681	0.512081	0.685542	-5.82888
hsa-miR-661	0.348333	-7.523	0.380227	0.713872	0.825684	-5.9967
hsa-miR-663a	0.525833	-3.49117	0.635082	0.543462	0.702548	-5.86331
hsa-miR-663b	1.23583	-3.59067	1.48716	0.176049	0.458881	-5.03926
hsa-miR-664a-3p	1.30083	-2.33017	1.64955	0.138419	0.445658	-4.83546
hsa-miR-665	1.15833	-7.45021	1.68305	0.144719	0.450452	-4.80604
hsa-miR-671-5p	0.353333	-6.14467	0.562968	0.589191	0.743502	-5.90735
hsa-miR-708-5p	0.743333	-2.60867	1.26955	0.240637	0.496084	-5.29388
hsa-miR-7-1-3p	1.93833	-5.8245	1.79969	0.110373	0.410971	-4.63877
hsa-miR-7-2-3p	0.0716667	-7.827	0.0355831	0.972504	0.988039	-6.07255
hsa-miR-744-3p	1.85333	-7.64983	1.51884	0.168053	0.454224	-5.00033
hsa-miR-744-5p	0.445833	-2.84867	0.716987	0.494188	0.683268	-5.80756
hsa-miR-7-5p	0.335833	-2.84767	0.345863	0.738544	0.841782	-6.00981
hsa-miR-760	-1.24667	-5.73017	-1.21301	0.260409	0.508036	-5.35592
hsa-miR-766-3p	0.350833	-4.67817	0.659476	0.528484	0.699832	-5.84733
hsa-miR-769-3p	0.178333	-7.443	0.247909	0.810575	0.888291	-6.04052
hsa-miR-769-5p	1.15333	-3.95917	1.67636	0.132968	0.435916	-4.80087
hsa-miR-873-5p	0.0808333	-8.13333	0.0934286	0.928686	0.965105	-6.06839
hsa-miR-874-3p	1.22833	-3.98217	2.01556	0.0793279	0.39472	-4.34542
hsa-miR-876-5p	0.235833	-7.72817	0.16766	0.871095	0.932688	-6.05824
hsa-miR-877-3p	0.240833	-5.82617	0.280543	0.786322	0.868231	-6.03139
hsa-miR-877-5p	0.00833333	-3.11117	0.0130689	0.989899	0.99659	-6.07314
hsa-miR-885-3p	-3.99917	-5.84067	-2.60231	0.0320441	0.39472	-3.51562
hsa-miR-885-5p	-1.12167	-7.98037	-1.82081	0.112436	0.410971	-4.62162
hsa-miR-887-3p	0.508333	-3.26267	0.810416	0.441607	0.636297	-5.73687
hsa-miR-92a-1-5p	0.880833	-7.71767	1.29086	0.233517	0.496084	-5.27001
hsa-miR-92a-3p	0.283333	3.70233	0.492262	0.636023	0.771966	-5.94578
hsa-miR-92b-3p	-0.0416667	2.97483	-0.0587641	0.95461	0.979246	-6.07139
hsa-miR-92b-5p	0.795833	-2.79867	1.27057	0.240292	0.496084	-5.29274
hsa-miR-93-3p	1.35333	-2.41567	1.81109	0.108478	0.410971	-4.62356
hsa-miR-935	1.56083	-2.97567	2.03262	0.0772713	0.39472	-4.32182
hsa-miR-93-5p	0.670833	1.93983	1.2403	0.250703	0.496084	-5.32621
hsa-miR-937-3p	-0.426667	-7.06317	-0.332448	0.748267	0.849817	-6.0146
hsa-miR-9-3p	0.318333	-4.53617	0.443751	0.669216	0.791117	-5.96936
hsa-miR-940	0.105833	-3.62567	0.125362	0.903393	0.958749	-6.06484
hsa-miR-941	1.60083	-4.74517	2.38369	0.0449077	0.39472	-3.82759
hsa-miR-942-5p	0.630833	-7.90733	0.685011	0.513078	0.685542	-5.83004
hsa-miR-95-3p	-0.0266667	-5.04067	-0.0435264	0.96637	0.984954	-6.07222
hsa-miR-9-5p	0.125833	0.107333	0.15629	0.879754	0.938798	-6.0602
hsa-miR-99a-3p	0.858333	-5.80267	1.17584	0.274132	0.518893	-5.3957
hsa-miR-99a-5p	0.775833	1.11083	1.42926	0.191545	0.475637	-5.10926
hsa-miR-99b-3p	1.53333	-4.93367	2.09625	0.0700494	0.39472	-4.23336
hsa-miR-99b-5p	0.465833	-1.25467	0.78445	0.455825	0.641382	-5.75725
