# Supplementary material for: MicroRNA Expression Profile in TSC Cell Lines and the Impact of mTOR Inhibitor
Source: Int J Mol Sci. 2022 Nov 21;23(22):14493. doi: 10.3390/ijms232214493 (PMC9694073; doi:10.3390/ijms232214493)
Supplement: Supplementary file 1 [file ijms-23-14493-s001.zip › Suppl. File S7 - DE shTSC2 vs control - rapamycin treated.xlsx]

## Sheet: limma results
	logFC	AveExpr	t	P.Value	adj.P.Val	B
hsa-let-7a-5p	-0.639167	-4.84567	-0.744448	0.478326	0.730705	-5.0443
hsa-let-7c-5p	-1.07667	-3.13367	-1.12876	0.292358	0.704606	-4.78374
hsa-let-7d-3p	-0.526667	-8.04437	-0.817419	0.445753	0.72171	-4.9956
hsa-let-7d-5p	-1.07417	-7.72685	-1.58865	0.157168	0.693084	-4.39553
hsa-let-7e-5p	-0.0616667	-3.19267	-0.102861	0.920656	0.944415	-5.26073
hsa-let-7g-3p	0.7175	-8.87521	1.13527	0.300704	0.704606	-4.77525
hsa-let-7g-5p	-0.986667	-6.53796	-1.4647	0.187404	0.693084	-4.50513
hsa-let-7i-5p	-0.726667	-5.66417	-1.21058	0.261291	0.69824	-4.7189
hsa-miR-100-5p	1.25583	-4.70167	1.48664	0.176183	0.693084	-4.48223
hsa-miR-101-3p	0.115833	-3.17317	0.20019	0.846428	0.897213	-5.24851
hsa-miR-101-5p	0.8325	-8.54283	0.83679	0.427481	0.719255	-4.98918
hsa-miR-103a-3p	0.568333	1.94833	0.874066	0.408061	0.710214	-4.96549
hsa-miR-106a-3p	0.875	-7.34017	1.02956	0.333935	0.704606	-4.85839
hsa-miR-106a-5p	0.530833	2.57683	0.937779	0.376347	0.709004	-4.92317
hsa-miR-106b-3p	0.780833	-2.98317	1.09607	0.305574	0.704606	-4.80884
hsa-miR-106b-5p	0.650833	0.467333	1.14993	0.284042	0.704606	-4.76723
hsa-miR-107	0.560833	1.25983	1.00971	0.342781	0.704606	-4.87276
hsa-miR-1179	0.470833	-7.27019	0.766908	0.468778	0.727178	-5.02905
hsa-miR-1207-5p	1.21324	-6.82241	1.00715	0.348162	0.704606	-4.81194
hsa-miR-1224-3p	-2.57	-8.30963	-3.33776	0.0128912	0.693084	-2.86895
hsa-miR-1227-3p	1.07333	-4.35217	1.32529	0.222397	0.693084	-4.62359
hsa-miR-1237-3p	0.938333	-6.38783	1.60773	0.147336	0.693084	-4.37165
hsa-miR-124-3p	0.353333	2.46633	0.555415	0.594102	0.752687	-5.13985
hsa-miR-124-5p	0.543333	-7.29537	0.734427	0.4871	0.730705	-5.04771
hsa-miR-1247-5p	1.32333	-1.06117	1.49657	0.173639	0.693084	-4.47329
hsa-miR-1248	1.36583	-6.13683	1.52608	0.166273	0.693084	-4.44659
hsa-miR-1249	0.943333	-5.94817	1.29163	0.233264	0.693084	-4.65205
hsa-miR-1254	0.673333	-6.97217	0.779553	0.45854	0.721861	-5.02396
hsa-miR-125a-5p	0.500833	-0.112667	0.872804	0.408708	0.710214	-4.9663
hsa-miR-125b-2-3p	1.58583	-6.5425	1.31303	0.226304	0.693084	-4.634
hsa-miR-125b-5p	0.315833	1.60033	0.604359	0.562683	0.739257	-5.11745
hsa-miR-1260a	0.413333	-0.926667	0.536289	0.606638	0.762493	-5.14814
hsa-miR-126-3p	1.35083	-5.52617	1.78238	0.113311	0.693084	-4.20722
hsa-miR-1271-5p	1.25333	-4.61717	1.35986	0.211691	0.693084	-4.59397
hsa-miR-127-3p	0.500833	-8.69875	0.369323	0.724909	0.839073	-5.20702
hsa-miR-128-3p	1.32833	-4.81917	2.2803	0.0527001	0.693084	-3.72419
hsa-miR-129-1-3p	2.27833	-5.39917	2.13089	0.0664016	0.693084	-3.86975
hsa-miR-129-2-3p	2.85333	-4.39817	3.79815	0.00545187	0.577898	-2.38978
hsa-miR-129-5p	1.52333	-7.2565	1.62155	0.144332	0.693084	-4.35883
hsa-miR-1296-5p	0.638333	-2.94467	0.998556	0.347831	0.704606	-4.88075
hsa-miR-130a-3p	0.635833	0.823333	0.707168	0.499941	0.730705	-5.06503
hsa-miR-130b-3p	0.518333	-0.131667	0.721852	0.491354	0.730705	-5.05697
hsa-miR-130b-5p	0.998333	-2.12667	1.47286	0.179768	0.693084	-4.49459
hsa-miR-132-3p	0.690833	-2.20567	0.932363	0.37897	0.709004	-4.92685
hsa-miR-132-5p	1.37333	-6.43767	1.6925	0.129785	0.693084	-4.29246
hsa-miR-133a-3p	0.28	-6.92583	0.36584	0.72416	0.839073	-5.21003
hsa-miR-133b	-0.0025	-7.39042	-0.00390917	0.997011	0.997011	-5.26512
hsa-miR-135a-3p	1.56333	-4.93717	1.52343	0.166922	0.693084	-4.44899
hsa-miR-135a-5p	1.08083	-1.61117	1.76043	0.117143	0.693084	-4.22814
hsa-miR-135b-5p	0.208333	-4.46617	0.27386	0.79127	0.87067	-5.23411
hsa-miR-137	1.28833	-5.06967	1.17288	0.275249	0.700233	-4.74912
hsa-miR-138-5p	-0.419167	-7.04352	-0.685428	0.515626	0.730705	-5.0746
hsa-miR-139-3p	0.0408333	-5.23467	0.0551322	0.957412	0.966531	-5.26387
hsa-miR-139-5p	1.03583	-6.29	1.29339	0.232684	0.693084	-4.65057
hsa-miR-140-3p	0.613333	-3.04117	1.05245	0.323951	0.704606	-4.84158
hsa-miR-140-5p	1.02333	-4.51417	1.57545	0.154575	0.693084	-4.40145
hsa-miR-145-5p	0.505833	-7.02317	0.565247	0.587714	0.751498	-5.13549
hsa-miR-146b-5p	1.13833	-7.4113	1.61337	0.151705	0.693084	-4.37335
hsa-miR-148a-3p	0.728333	-4.776	1.03601	0.331098	0.704606	-4.85368
hsa-miR-148b-3p	0.848333	-3.13217	1.49112	0.175031	0.693084	-4.4782
hsa-miR-148b-5p	0.6975	-7.9187	0.67365	0.522641	0.730705	-5.08083
hsa-miR-149-3p	0.220833	-8.39667	0.361675	0.730322	0.839073	-5.20937
hsa-miR-149-5p	0.805833	-1.21717	1.3901	0.202695	0.693084	-4.56774
hsa-miR-151a-3p	0.433333	-2.65767	0.644437	0.537688	0.730705	-5.09787
hsa-miR-151a-5p	0.978333	-0.795167	1.5564	0.158997	0.693084	-4.41893
hsa-miR-152-3p	0.978333	-5.02917	1.68492	0.131271	0.693084	-4.29959
hsa-miR-153-3p	0.628333	-5.90783	0.645552	0.537003	0.730705	-5.09731
hsa-miR-1538	1.26833	-6.95367	1.30731	0.228147	0.693084	-4.63884
hsa-miR-15a-3p	0.868333	-7.89617	0.848208	0.421465	0.719255	-4.98201
hsa-miR-15a-5p	0.640833	-1.70717	0.800277	0.447123	0.72171	-5.0116
hsa-miR-15b-3p	0.630833	-4.92167	0.803073	0.445597	0.72171	-5.00991
hsa-miR-15b-5p	0.438333	-0.00366667	0.603702	0.563099	0.739257	-5.11777
hsa-miR-16-2-3p	0.305833	-6.56033	0.44195	0.670463	0.804556	-5.1851
hsa-miR-16-5p	0.333333	2.18983	0.55897	0.591788	0.752687	-5.13828
hsa-miR-17-3p	0.560833	-3.30267	0.766557	0.4658	0.726101	-5.03158
hsa-miR-17-5p	0.493333	2.35183	0.74849	0.476019	0.730705	-5.04199
hsa-miR-181a-2-3p	0.990833	-4.07467	1.40292	0.198985	0.693084	-4.55654
hsa-miR-181a-3p	0.9425	-7.09883	0.906052	0.391906	0.709004	-4.94452
hsa-miR-181a-5p	0.868333	0.356333	1.39847	0.200268	0.693084	-4.56044
hsa-miR-181b-5p	0.740833	0.248833	1.17471	0.274558	0.700233	-4.74767
hsa-miR-181c-5p	0.38	-8.49611	0.418669	0.688293	0.813669	-5.19216
hsa-miR-181d-5p	1.55083	-6.70267	1.91169	0.0930416	0.693084	-4.08291
hsa-miR-185-5p	0.898333	-3.39967	1.53394	0.164356	0.693084	-4.43943
hsa-miR-186-5p	0.983333	-4.73567	1.74523	0.119867	0.693084	-4.24259
hsa-miR-187-3p	-0.394167	-8.56563	-0.472165	0.653937	0.796753	-5.17102
hsa-miR-188-5p	0.283333	-7.1313	0.314851	0.762263	0.848041	-5.22357
hsa-miR-18a-3p	0.405833	-1.47167	0.689631	0.510322	0.730705	-5.07448
hsa-miR-18a-5p	0.400833	0.593833	0.710322	0.498088	0.730705	-5.06331
hsa-miR-18b-3p	0.988333	-5.33817	1.48489	0.176634	0.693084	-4.4838
hsa-miR-18b-5p	0.423333	-0.323167	0.705792	0.50075	0.730705	-5.06578
hsa-miR-1908-5p	0.265833	-5.60217	0.38881	0.707764	0.832144	-5.20297
hsa-miR-190a-5p	0.363333	-7.48167	0.586877	0.576138	0.748033	-5.1239
hsa-miR-1913	2.23833	-6.33667	2.85453	0.0217809	0.693084	-3.17931
hsa-miR-1914-5p	0.290833	-8.36741	0.365358	0.725882	0.839073	-5.20935
hsa-miR-191-5p	0.625833	-0.338167	1.05063	0.324735	0.704606	-4.84292
hsa-miR-192-5p	-0.516667	-7.39083	-0.465928	0.653939	0.796753	-5.17634
hsa-miR-193b-3p	0.440833	-2.49817	0.825536	0.43347	0.72171	-4.99618
hsa-miR-193b-5p	1.21	-7.997	1.81616	0.107645	0.693084	-4.17492
hsa-miR-194-3p	1.7875	-8.08037	2.91721	0.0230214	0.693084	-3.20197
hsa-miR-194-5p	1.88833	-6.95317	2.73666	0.0260726	0.693084	-3.2882
hsa-miR-1972	0.238333	-7.56146	0.391729	0.709154	0.832144	-5.19988
hsa-miR-197-3p	0.685833	-0.992167	1.17834	0.273191	0.700233	-4.74478
hsa-miR-199a-3p	0.27	-7.89333	0.354089	0.735707	0.841564	-5.21165
hsa-miR-199b-5p	-0.314167	-5.43463	-0.183396	0.859806	0.901023	-5.25095
hsa-miR-19a-3p	0.173333	1.78083	0.280375	0.786446	0.868368	-5.23262
hsa-miR-19b-1-5p	1.21083	-6.33217	1.42723	0.19211	0.693084	-4.53516
hsa-miR-19b-3p	0.378333	1.98383	0.679856	0.516166	0.730705	-5.07965
hsa-miR-200b-5p	-1.25	-8.37241	-1.40699	0.203214	0.693084	-4.55505
hsa-miR-200c-3p	-0.0591667	-7.54883	-0.0695691	0.946279	0.961395	-5.26312
hsa-miR-204-5p	0.783333	-4.57617	0.844101	0.423622	0.719255	-4.9846
hsa-miR-208a-3p	-5.70667	-4.12574	-3.34454	0.0127738	0.693084	-2.86385
hsa-miR-20a-3p	0.690833	-3.82017	0.921023	0.384507	0.709004	-4.93452
hsa-miR-20a-5p	0.465833	3.06483	0.706573	0.500291	0.730705	-5.06536
hsa-miR-20b-3p	0.380833	-5.287	0.705069	0.501176	0.730705	-5.06617
hsa-miR-20b-5p	0.725833	-1.70617	0.859064	0.4158	0.718611	-4.97512
hsa-miR-210-3p	0.983333	-2.88067	1.53852	0.163252	0.693084	-4.43526
hsa-miR-2110	0.315833	-4.45517	0.523919	0.61482	0.769735	-5.15336
hsa-miR-212-3p	0.390833	-5.57117	0.469644	0.651396	0.796753	-5.17494
hsa-miR-212-5p	0.490833	-6.77367	0.573443	0.582418	0.751498	-5.1318
hsa-miR-21-3p	1.97833	-8.03375	2.37215	0.0565103	0.693084	-3.72696
hsa-miR-214-3p	0.58	-7.8165	0.664533	0.525411	0.730705	-5.08764
hsa-miR-215-5p	0.705833	-7.90611	0.848042	0.425097	0.719255	-4.97969
hsa-miR-21-5p	1.17833	0.618333	1.85343	0.101706	0.693084	-4.13913
hsa-miR-216a-5p	0.773333	-5.63733	0.519481	0.61777	0.770396	-5.15521
hsa-miR-216b-5p	0.318333	-5.82567	0.319971	0.757352	0.84802	-5.22287
hsa-miR-217	1.09083	-5.81817	0.979629	0.356531	0.704606	-4.89417
hsa-miR-218-5p	0.875833	-3.30017	1.41695	0.194991	0.693084	-4.54422
hsa-miR-219a-1-3p	0.740833	-4.23467	1.07631	0.313796	0.704606	-4.82378
hsa-miR-219a-2-3p	0.920833	0.225333	1.32797	0.221552	0.693084	-4.62131
hsa-miR-219a-5p	0.888333	1.37233	1.32846	0.221398	0.693084	-4.62089
hsa-miR-221-3p	0.685833	0.0668333	1.09174	0.307362	0.704606	-4.81213
hsa-miR-222-3p	0.790833	-0.757167	1.36279	0.210804	0.693084	-4.59144
hsa-miR-22-3p	1.45333	-3.60617	2.32104	0.049479	0.693084	-3.68462
hsa-miR-23a-3p	1.05583	-1.22367	1.72643	0.123318	0.693084	-4.26042
hsa-miR-23b-3p	0.978333	-0.747167	1.54828	0.160915	0.693084	-4.42635
hsa-miR-24-2-5p	0.228333	-8.57479	0.374418	0.721313	0.839073	-5.20543
hsa-miR-24-3p	1.02583	-0.464667	1.75884	0.117425	0.693084	-4.22965
hsa-miR-25-3p	0.440833	0.708833	0.805828	0.444097	0.72171	-5.00824
hsa-miR-25-5p	0.933333	-6.927	1.48091	0.177666	0.693084	-4.48737
hsa-miR-26a-5p	0.443333	-0.301667	0.628499	0.547548	0.733779	-5.10579
hsa-miR-26b-5p	0.610833	-3.70767	0.971599	0.360271	0.704606	-4.89981
hsa-miR-27a-3p	0.953333	-2.35567	1.30563	0.228691	0.693084	-4.64026
hsa-miR-27a-5p	-0.856667	-3.318	-0.703767	0.501943	0.730705	-5.06688
hsa-miR-27b-3p	1.04083	-1.95167	1.53678	0.16367	0.693084	-4.43685
hsa-miR-28-3p	0.988333	-2.42467	1.45979	0.18323	0.693084	-4.50627
hsa-miR-28-5p	0.795833	-2.76817	1.21585	0.259386	0.69824	-4.71463
hsa-miR-296-5p	0.8875	-6.89963	1.03199	0.337182	0.704606	-4.85451
hsa-miR-29a-3p	2.62083	-4.85817	4.1338	0.00342894	0.545202	-2.14817
hsa-miR-29a-5p	0.685	-8.08783	0.783817	0.456175	0.72171	-5.02144
hsa-miR-29b-2-5p	0.686667	-8.5375	1.03991	0.339515	0.704606	-4.84604
hsa-miR-29c-3p	1.43583	-4.83767	1.82413	0.106347	0.693084	-4.16727
hsa-miR-29c-5p	1.635	-8.14481	2.52028	0.0405589	0.693084	-3.54369
hsa-miR-301a-3p	0.203333	-1.41167	0.331334	0.749076	0.847441	-5.21984
hsa-miR-301b	0.588333	-3.24067	0.891488	0.399204	0.7092	-4.95414
hsa-miR-302a-3p	1.07833	-7.17283	1.07538	0.314187	0.704606	-4.82448
hsa-miR-302b-3p	1.50833	-6.86717	1.59883	0.149299	0.693084	-4.37988
hsa-miR-302d-3p	1.40583	-7.35537	2.03184	0.0826436	0.693084	-3.98919
hsa-miR-30a-3p	1.07583	-1.91717	1.32448	0.222653	0.693084	-4.62428
hsa-miR-30a-5p	0.590833	-0.0426667	0.931705	0.37929	0.709004	-4.9273
hsa-miR-30b-5p	0.840833	-2.04567	1.62254	0.14412	0.693084	-4.35791
hsa-miR-30c-2-3p	0.395833	-7.177	0.542167	0.60277	0.760638	-5.14562
hsa-miR-30c-5p	0.655833	1.02683	1.16151	0.279579	0.704606	-4.75812
hsa-miR-30d-3p	0.825833	-3.38567	1.06233	0.319715	0.704606	-4.83424
hsa-miR-30d-5p	0.430833	-0.975667	0.807363	0.443263	0.72171	-5.00731
hsa-miR-30e-3p	0.788333	-1.97717	1.47725	0.17862	0.693084	-4.49066
hsa-miR-30e-5p	0.325833	-2.68767	0.627204	0.548354	0.733779	-5.10643
hsa-miR-31-5p	2.89583	-4.77617	1.75452	0.118195	0.693084	-4.23376
hsa-miR-320a	0.138333	1.01333	0.225917	0.827045	0.889089	-5.24398
hsa-miR-320b	0.295833	-0.581667	0.421393	0.684785	0.813669	-5.19227
hsa-miR-320c	0.423333	-0.231167	0.335814	0.745822	0.847041	-5.21862
hsa-miR-320d	0.718333	-1.13667	1.0619	0.319896	0.704606	-4.83456
hsa-miR-324-3p	0.755833	-2.79667	1.29325	0.23273	0.693084	-4.65069
hsa-miR-324-5p	0.445833	-2.36467	0.805065	0.444512	0.72171	-5.0087
hsa-miR-32-5p	0.343333	-5.57267	0.458222	0.659228	0.797089	-5.1792
hsa-miR-326	1.62583	-6.63767	2.33001	0.0487971	0.693084	-3.67592
hsa-miR-328-3p	0.660833	-4.45067	1.01301	0.341299	0.704606	-4.87039
hsa-miR-330-3p	0.270833	-5.518	0.219257	0.832051	0.889089	-5.2452
hsa-miR-331-3p	0.655833	-1.62217	1.05732	0.321857	0.704606	-4.83796
hsa-miR-331-5p	1.56333	-7.7037	1.77216	0.120662	0.693084	-4.229
hsa-miR-335-3p	0.745833	-2.93317	0.970222	0.360915	0.704606	-4.90077
hsa-miR-335-5p	0.690833	-3.91117	1.31324	0.226238	0.693084	-4.63383
hsa-miR-338-3p	0.948333	-6.23367	0.417304	0.68765	0.813669	-5.19366
hsa-miR-339-3p	0.685833	-4.78617	0.934051	0.378152	0.709004	-4.92571
hsa-miR-339-5p	0.748333	-2.05667	1.19401	0.267351	0.700233	-4.73225
hsa-miR-33a-3p	1.43083	-7.06533	2.25545	0.054766	0.693084	-3.74836
hsa-miR-33a-5p	0.525833	-2.76317	0.668027	0.523294	0.730705	-5.08583
hsa-miR-340-3p	-0.159167	-2.475	-0.0811613	0.937348	0.958257	-5.26239
hsa-miR-340-5p	0.470833	-3.66617	0.716321	0.494577	0.730705	-5.06002
hsa-miR-342-3p	0.478333	-0.496167	0.901334	0.39426	0.709004	-4.94765
hsa-miR-342-5p	0.800833	-5.14967	0.812631	0.440409	0.72171	-5.0041
hsa-miR-345-5p	-0.179167	-2.06317	-0.324012	0.754405	0.847706	-5.22181
hsa-miR-346	0.675	-7.87315	0.793896	0.453916	0.72171	-5.01306
hsa-miR-34a-3p	2.05083	-4.48717	1.54748	0.161106	0.693084	-4.42708
hsa-miR-34a-5p	2.21333	-1.52317	2.14774	0.0646942	0.693084	-3.85331
hsa-miR-34b-3p	1.7325	-7.385	2.07409	0.0776923	0.693084	-3.9501
hsa-miR-34b-5p	1.25833	-7.22483	0.919435	0.385287	0.709004	-4.93558
hsa-miR-34c-3p	0.618333	-2.89467	0.65107	0.533617	0.730705	-5.09452
hsa-miR-34c-5p	0.745833	-6.36117	0.625876	0.549181	0.733779	-5.10708
hsa-miR-361-3p	-0.146667	-6.98312	-0.227396	0.827868	0.889089	-5.2429
hsa-miR-361-5p	0.680833	-1.43117	1.14944	0.284235	0.704606	-4.76762
hsa-miR-362-3p	1.86833	-6.9025	1.98308	0.0833909	0.693084	-4.0137
hsa-miR-362-5p	1.24083	-6.73867	1.52182	0.167318	0.693084	-4.45045
hsa-miR-363-3p	0.548333	-1.06567	0.691865	0.508991	0.730705	-5.07328
hsa-miR-365a-3p	0.853333	-4.24717	1.22914	0.254635	0.69824	-4.70381
hsa-miR-374a-5p	0.648333	-2.51467	0.879129	0.405473	0.710214	-4.96221
hsa-miR-374b-5p	0.793333	-1.62717	1.42038	0.194025	0.693084	-4.5412
hsa-miR-375	-0.538626	-7.38741	-0.209283	0.840325	0.893723	-5.15909
hsa-miR-376c-3p	0.775833	-8.1275	0.898842	0.395507	0.709004	-4.9493
hsa-miR-378a-5p	1.0325	-8.01019	1.11884	0.300962	0.704606	-4.78981
hsa-miR-421	2.04333	-7.01556	2.06197	0.0790816	0.693084	-3.96131
hsa-miR-423-3p	0.750833	-0.238667	1.26062	0.243674	0.69824	-4.67792
hsa-miR-423-5p	0.853333	-2.38217	1.33222	0.220216	0.693084	-4.61769
hsa-miR-424-3p	1.65583	-7.20037	2.39187	0.0488568	0.693084	-3.65886
hsa-miR-424-5p	1.20583	-4.66117	1.50247	0.172143	0.693084	-4.46797
hsa-miR-425-3p	0.938333	-4.37817	1.52387	0.166814	0.693084	-4.44859
hsa-miR-425-5p	0.583333	-1.64217	1.1121	0.299036	0.704606	-4.79659
hsa-miR-431-3p	-2.54417	-7.46625	-1.94885	0.100546	0.693084	-4.08958
hsa-miR-432-5p	0.0858333	-8.30889	0.0595039	0.954252	0.966408	-5.26363
hsa-miR-433-3p	0.678333	-7.13463	0.972062	0.364136	0.706068	-4.89717
hsa-miR-450a-5p	1.29333	-7.47759	1.48183	0.182928	0.693084	-4.49016
hsa-miR-454-3p	0.428333	-2.16767	0.659331	0.528572	0.730705	-5.09031
hsa-miR-454-5p	1.75833	-7.25767	2.4013	0.0437009	0.693084	-3.60692
hsa-miR-455-3p	0.923333	-2.42317	0.957696	0.366816	0.706955	-4.90948
hsa-miR-455-5p	0.955833	-5.51204	1.02889	0.338537	0.704606	-4.85676
hsa-miR-483-3p	1.21333	-7.6135	2.02771	0.0778579	0.693084	-3.9703
hsa-miR-484	0.365833	-1.74367	0.609515	0.559431	0.739257	-5.115
hsa-miR-486-3p	0.5275	-7.0035	0.604546	0.562565	0.739257	-5.11737
hsa-miR-486-5p	0.710833	-5.25967	0.769815	0.463973	0.726101	-5.02968
hsa-miR-488-3p	0.483333	-5.841	0.0774873	0.940177	0.958257	-5.26263
hsa-miR-491-3p	0.708333	-7.81	0.567613	0.588437	0.751498	-5.13275
hsa-miR-491-5p	0.568333	-4.28317	0.904764	0.392548	0.709004	-4.94538
hsa-miR-495-3p	-2.35417	-4.53167	-0.968719	0.371081	0.709004	-4.89645
hsa-miR-500a-5p	0.840833	-6.30467	0.982486	0.355207	0.704606	-4.89216
hsa-miR-501-3p	0.260833	-5.34217	0.327995	0.751504	0.847441	-5.22074
hsa-miR-501-5p	1.04833	-5.69817	1.35039	0.21458	0.693084	-4.60212
hsa-miR-502-3p	1.45333	-3.69117	2.04666	0.0756177	0.693084	-3.95185
hsa-miR-502-5p	0.878333	-5.9115	0.879902	0.405079	0.710214	-4.96171
hsa-miR-503-5p	0.788333	-7.06093	1.12205	0.299687	0.704606	-4.78735
hsa-miR-504-5p	0.568333	-4.02017	0.896136	0.396864	0.709004	-4.95109
hsa-miR-505-3p	0.270833	-4.17117	0.419349	0.686217	0.813669	-5.19297
hsa-miR-505-5p	1.01583	-6.83017	1.18341	0.27129	0.700233	-4.74074
hsa-miR-513c-5p	0.493333	-6.91593	0.310581	0.76537	0.848041	-5.22468
hsa-miR-515-5p	-4.99	-6.74567	-4.74858	0.00153114	0.486903	-1.75826
hsa-miR-532-3p	1.41833	-4.05467	1.64656	0.13904	0.693084	-4.33553
hsa-miR-532-5p	1.21333	-4.68817	1.41648	0.195123	0.693084	-4.54463
hsa-miR-542-5p	-0.0275	-7.40687	-0.0434327	0.966804	0.969854	-5.26432
hsa-miR-543	0.11	-8.54148	0.142452	0.890829	0.925763	-5.25656
hsa-miR-545-3p	0.233333	-7.65517	0.217768	0.833171	0.889089	-5.24547
hsa-miR-548c-5p	0.2575	-8.19796	0.231889	0.82341	0.889089	-5.2425
hsa-miR-548l	-0.6	-8.94208	-0.712646	0.503533	0.730705	-5.05694
hsa-miR-550a-3p	1.15083	-4.11417	1.64448	0.139473	0.693084	-4.33747
hsa-miR-551a	0.620833	-4.78967	0.695714	0.506705	0.730705	-5.07122
hsa-miR-551b-3p	0.990833	-2.52117	1.02232	0.337142	0.704606	-4.86366
hsa-miR-567	0.910833	-5.86533	0.564497	0.588199	0.751498	-5.13583
hsa-miR-570-3p	1.93083	-7.40167	2.41842	0.0531025	0.693084	-3.68852
hsa-miR-574-3p	0.213333	-6.81067	0.246817	0.81139	0.880622	-5.2399
hsa-miR-576-5p	0.59	-7.45796	1.01635	0.344061	0.704606	-4.86581
hsa-miR-582-5p	0.785833	-7.8345	1.11422	0.298177	0.704606	-4.79496
hsa-miR-584-5p	-1.07917	-6.35352	-0.682229	0.517526	0.730705	-5.0763
hsa-miR-589-3p	0.430833	-7.16889	0.506826	0.628205	0.780348	-5.15897
hsa-miR-589-5p	0.168333	-7.89521	0.268025	0.797896	0.874934	-5.23432
hsa-miR-590-3p	0.673333	-5.97367	0.653027	0.532419	0.730705	-5.09353
hsa-miR-590-5p	-1.22417	-5.36567	-1.42374	0.193082	0.693084	-4.53824
hsa-miR-598-3p	1.00333	-3.58017	1.66567	0.135119	0.693084	-4.31766
hsa-miR-624-5p	0.423333	-5.96717	0.310211	0.764487	0.848041	-5.22539
hsa-miR-625-3p	0.465833	-4.13567	0.652645	0.532653	0.730705	-5.09372
hsa-miR-628-3p	0.978333	-7.23389	1.30096	0.235387	0.693084	-4.64453
hsa-miR-628-5p	1.56833	-7.95852	1.50545	0.176919	0.693084	-4.46942
hsa-miR-629-3p	1.83833	-7.275	2.29059	0.0518674	0.693084	-3.71419
hsa-miR-629-5p	1.79583	-6.55617	2.32421	0.0492375	0.693084	-3.68155
hsa-miR-632	0.778333	-7.63093	1.2474	0.253268	0.69824	-4.68846
hsa-miR-636	1.5475	-7.13567	1.25802	0.244562	0.69824	-4.68007
hsa-miR-638	1.19333	-5.91417	1.4021	0.19922	0.693084	-4.55726
hsa-miR-652-3p	0.495833	-2.99867	0.788615	0.453524	0.72171	-5.01859
hsa-miR-654-3p	0.448333	-5.03933	0.180479	0.861355	0.901023	-5.25161
hsa-miR-660-5p	0.135833	-5.16017	0.196023	0.849578	0.897561	-5.24919
hsa-miR-661	0.115833	-7.523	0.126439	0.902567	0.931871	-5.25849
hsa-miR-663a	0.520833	-3.49117	0.629044	0.547209	0.733779	-5.10552
hsa-miR-663b	0.753333	-3.59067	0.906537	0.391665	0.709004	-4.9442
hsa-miR-664a-3p	0.578333	-2.33017	0.73337	0.484684	0.730705	-5.05055
hsa-miR-665	0.555833	-7.45021	0.80762	0.450947	0.72171	-5.0016
hsa-miR-671-5p	0.470833	-6.14467	0.750182	0.475056	0.730705	-5.04103
hsa-miR-708-5p	1.11333	-2.60867	1.90147	0.0945088	0.693084	-4.09279
hsa-miR-7-1-3p	1.06333	-5.8245	0.987275	0.352997	0.704606	-4.88877
hsa-miR-7-2-3p	0.923333	-7.827	0.458443	0.659076	0.797089	-5.17912
hsa-miR-744-3p	1.79083	-7.64983	1.46762	0.18115	0.693084	-4.49928
hsa-miR-744-5p	0.810833	-2.84867	1.30398	0.229226	0.693084	-4.64166
hsa-miR-7-5p	1.24833	-2.84767	1.28561	0.235253	0.693084	-4.6571
hsa-miR-760	-0.864167	-5.73017	-0.840839	0.425341	0.719255	-4.98665
hsa-miR-766-3p	0.0683333	-4.67817	0.128449	0.901028	0.931871	-5.25827
hsa-miR-769-3p	0.983333	-7.443	1.36698	0.209545	0.693084	-4.58782
hsa-miR-769-5p	0.308333	-3.95917	0.448161	0.666164	0.802425	-5.18287
hsa-miR-873-5p	1.26	-8.13333	1.26122	0.255276	0.69824	-4.62604
hsa-miR-874-3p	1.20833	-3.98217	1.98274	0.0834346	0.693084	-4.01403
hsa-miR-876-5p	0.265	-7.72817	0.188395	0.855353	0.900669	-5.2504
hsa-miR-877-3p	0.130833	-5.82617	0.152406	0.882716	0.92034	-5.25548
hsa-miR-877-5p	0.215833	-3.11117	0.338485	0.743885	0.847041	-5.21789
hsa-miR-885-3p	-2.78417	-5.84067	-1.8117	0.108378	0.693084	-4.17919
hsa-miR-885-5p	-0.299167	-7.98037	-0.485639	0.642394	0.791788	-5.16748
hsa-miR-887-3p	0.773333	-3.26267	1.2329	0.253306	0.69824	-4.70074
hsa-miR-92a-1-5p	1.17333	-7.71767	1.71952	0.12461	0.693084	-4.26695
hsa-miR-92a-3p	0.345833	3.70233	0.60085	0.564904	0.739257	-5.11912
hsa-miR-92b-3p	0.413333	2.97483	0.582939	0.576315	0.748033	-5.12747
hsa-miR-92b-5p	0.770833	-2.79867	1.23065	0.254099	0.69824	-4.70257
hsa-miR-93-3p	0.775833	-2.41567	1.03825	0.330114	0.704606	-4.85203
hsa-miR-935	0.970833	-2.97567	1.26428	0.242423	0.69824	-4.67488
hsa-miR-93-5p	0.573333	1.93983	1.06003	0.320696	0.704606	-4.83595
hsa-miR-937-3p	-0.4575	-7.06317	-0.356472	0.730891	0.839073	-5.21278
hsa-miR-9-3p	-0.0366667	-4.53617	-0.0511127	0.960514	0.966593	-5.26404
hsa-miR-940	0.213333	-3.62567	0.252697	0.807002	0.878858	-5.23869
hsa-miR-941	0.898333	-4.74517	1.33764	0.218519	0.693084	-4.61305
hsa-miR-942-5p	-0.9425	-7.90733	-1.02344	0.33664	0.704606	-4.86284
hsa-miR-95-3p	0.298333	-5.04067	0.486951	0.639616	0.791432	-5.16829
hsa-miR-9-5p	0.0983333	0.107333	0.122134	0.905866	0.93225	-5.25893
hsa-miR-99a-3p	0.185833	-5.80267	0.254575	0.805602	0.878858	-5.2383
hsa-miR-99a-5p	0.640833	1.11083	1.18056	0.272357	0.700233	-4.74301
hsa-miR-99b-3p	0.888333	-4.93367	1.21446	0.259886	0.69824	-4.71575
hsa-miR-99b-5p	0.575833	-1.25467	0.969686	0.361166	0.704606	-4.90114
