# Supplementary material for: MicroRNA Expression Profile in TSC Cell Lines and the Impact of mTOR Inhibitor
Source: Int J Mol Sci. 2022 Nov 21;23(22):14493. doi: 10.3390/ijms232214493 (PMC9694073; doi:10.3390/ijms232214493)
Supplement: Supplementary file 1 [file ijms-23-14493-s001.zip › Suppl. File S8 - DE shTSC2 vs shTSC1- rapamycin treated.xlsx]

## Sheet: limma results
	logFC	AveExpr	t	P.Value	adj.P.Val	B
hsa-let-7a-5p	0.57	-4.84567	0.813094	0.440159	0.996255	-4.59957
hsa-let-7c-5p	0.645	-3.13367	0.828179	0.432059	0.996255	-4.59925
hsa-let-7d-3p	0.355	-8.04437	0.674812	0.525597	0.996255	-4.60221
hsa-let-7d-5p	0.8575	-7.72685	1.55323	0.165313	0.996255	-4.58093
hsa-let-7e-5p	0.585	-3.19267	1.1951	0.266951	0.996255	-4.59032
hsa-let-7g-3p	1.03917	-8.87521	2.01376	0.0919895	0.996255	-4.57044
hsa-let-7g-5p	0.51	-6.53796	0.927243	0.385356	0.996255	-4.597
hsa-let-7i-5p	0.665	-5.66417	1.35683	0.212614	0.996255	-4.58594
hsa-miR-100-5p	-0.125	-4.70167	-0.18123	0.860785	0.996255	-4.60848
hsa-miR-101-3p	0.2575	-3.17317	0.545045	0.600881	0.996255	-4.60457
hsa-miR-101-5p	0.464167	-8.54283	0.571416	0.583725	0.996255	-4.60415
hsa-miR-103a-3p	0.18	1.94833	0.339047	0.743478	0.996255	-4.60724
hsa-miR-106a-3p	-0.205833	-7.34017	-0.296622	0.774462	0.996255	-4.60764
hsa-miR-106a-5p	-0.2725	2.57683	-0.589596	0.572059	0.996255	-4.60385
hsa-miR-106b-3p	-0.8775	-2.98317	-1.5086	0.170601	0.996255	-4.5817
hsa-miR-106b-5p	-0.0075	0.467333	-0.0162297	0.987457	0.996255	-4.60898
hsa-miR-107	0.065	1.25983	0.143325	0.889649	0.996255	-4.60867
hsa-miR-1179	-0.1525	-7.27019	-0.304222	0.770006	0.996255	-4.60755
hsa-miR-1207-5p	-0.42509	-6.82241	-0.410158	0.694234	0.996255	-4.60307
hsa-miR-1224-3p	-0.443333	-8.30963	-0.705177	0.504002	0.996255	-4.60171
hsa-miR-1227-3p	0.0475	-4.35217	0.0718317	0.944535	0.996255	-4.60891
hsa-miR-1237-3p	0.365	-6.38783	0.765939	0.466147	0.996255	-4.60056
hsa-miR-124-3p	-0.095	2.46633	-0.182895	0.859522	0.996255	-4.60847
hsa-miR-124-5p	-0.7575	-7.29537	-1.25404	0.250991	0.996255	-4.58889
hsa-miR-1247-5p	-0.3525	-1.06117	-0.48824	0.638743	0.996255	-4.60542
hsa-miR-1248	-0.3875	-6.13683	-0.530268	0.610613	0.996255	-4.6048
hsa-miR-1249	-0.2575	-5.94817	-0.431814	0.677508	0.996255	-4.60618
hsa-miR-1254	-0.21	-6.97217	-0.29777	0.773618	0.996255	-4.60763
hsa-miR-125a-5p	-0.1675	-0.112667	-0.357507	0.730147	0.996255	-4.60705
hsa-miR-125b-2-3p	0.095	-6.5425	0.0963356	0.925671	0.996255	-4.60884
hsa-miR-125b-5p	-0.05	1.60033	-0.11718	0.909664	0.996255	-4.60877
hsa-miR-1260a	-0.0125	-0.926667	-0.0198634	0.984649	0.996255	-4.60898
hsa-miR-126-3p	0.28	-5.52617	0.452484	0.66318	0.996255	-4.60591
hsa-miR-1271-5p	-1.04	-4.61717	-1.382	0.205073	0.996255	-4.58524
hsa-miR-127-3p	0.75	-8.69875	0.67736	0.524092	0.996255	-4.60217
hsa-miR-128-3p	-0.59	-4.81917	-1.24046	0.250647	0.996255	-4.58911
hsa-miR-129-1-3p	0.1675	-5.39917	0.191868	0.852722	0.996255	-4.60842
hsa-miR-129-2-3p	1.2525	-4.39817	2.04194	0.0761695	0.996255	-4.56681
hsa-miR-129-5p	1.0075	-7.2565	1.31349	0.226156	0.996255	-4.58713
hsa-miR-1296-5p	-0.905	-2.94467	-1.73388	0.121939	0.996255	-4.57535
hsa-miR-130a-3p	0.0575	0.823333	0.0783236	0.939533	0.996255	-4.60889
hsa-miR-130b-3p	0.1425	-0.131667	0.243052	0.814204	0.996255	-4.60808
hsa-miR-130b-5p	-1.2425	-2.12667	-2.24506	0.0556536	0.996255	-4.56142
hsa-miR-132-3p	0.17	-2.20567	0.281	0.785984	0.996255	-4.60778
hsa-miR-132-5p	-0.375	-6.43767	-0.566016	0.587215	0.996255	-4.60424
hsa-miR-133a-3p	0.194167	-6.92583	0.310709	0.764123	0.996255	-4.60752
hsa-miR-133b	0.626667	-7.39042	1.20013	0.276508	0.996255	-4.59043
hsa-miR-135a-3p	-0.08	-4.93717	-0.0954784	0.92633	0.996255	-4.60885
hsa-miR-135a-5p	-0.2725	-1.61117	-0.543591	0.601835	0.996255	-4.60459
hsa-miR-135b-5p	0.5675	-4.46617	0.913654	0.388136	0.996255	-4.59734
hsa-miR-137	1.4875	-5.06967	1.65855	0.136568	0.996255	-4.57747
hsa-miR-138-5p	-0.0275	-7.04352	-0.0550749	0.957653	0.996255	-4.60894
hsa-miR-139-3p	1	-5.23467	1.65362	0.137579	0.996255	-4.57761
hsa-miR-139-5p	1.715	-6.29	2.62271	0.0310539	0.996255	-4.55213
hsa-miR-140-3p	-0.1225	-3.04117	-0.257446	0.803463	0.996255	-4.60797
hsa-miR-140-5p	-0.3925	-4.51417	-0.740069	0.480833	0.996255	-4.60108
hsa-miR-145-5p	-0.7125	-7.02317	-0.975127	0.358624	0.996255	-4.59589
hsa-miR-146b-5p	0.2525	-7.4113	0.438301	0.674679	0.996255	-4.60606
hsa-miR-148a-3p	0.125	-4.776	0.217765	0.833174	0.996255	-4.60826
hsa-miR-148b-3p	-0.4225	-3.13217	-0.909535	0.390176	0.996255	-4.59743
hsa-miR-148b-5p	-0.605833	-7.9187	-0.71662	0.497344	0.996255	-4.60149
hsa-miR-149-3p	0.42	-8.39667	0.842458	0.432678	0.996255	-4.59883
hsa-miR-149-5p	0.0775	-1.21717	0.163738	0.87408	0.996255	-4.60857
hsa-miR-151a-3p	-0.315	-2.65767	-0.573739	0.582226	0.996255	-4.60411
hsa-miR-151a-5p	-0.3	-0.795167	-0.584522	0.575301	0.996255	-4.60393
hsa-miR-152-3p	-0.115	-5.02917	-0.24257	0.814565	0.996255	-4.60809
hsa-miR-153-3p	0.05	-5.90783	0.0629154	0.951409	0.996255	-4.60893
hsa-miR-1538	0.11	-6.95367	0.138862	0.89306	0.996255	-4.60869
hsa-miR-15a-3p	-1.0925	-7.89617	-1.30702	0.22824	0.996255	-4.5873
hsa-miR-15a-5p	-0.44	-1.70717	-0.672967	0.52031	0.996255	-4.60238
hsa-miR-15b-3p	-0.995	-4.92167	-1.55135	0.160188	0.996255	-4.5805
hsa-miR-15b-5p	-0.135	-0.00366667	-0.227718	0.825692	0.996255	-4.60819
hsa-miR-16-2-3p	-1.21333	-6.56033	-2.14741	0.064728	0.996255	-4.56399
hsa-miR-16-5p	-0.3225	2.18983	-0.662346	0.526738	0.996255	-4.60258
hsa-miR-17-3p	-0.77	-3.30267	-1.28898	0.234138	0.996255	-4.5878
hsa-miR-17-5p	-0.1125	2.35183	-0.209047	0.839741	0.996255	-4.60832
hsa-miR-181a-2-3p	-1.12	-4.07467	-1.94221	0.0887918	0.996255	-4.56954
hsa-miR-181a-3p	-0.203333	-7.09883	-0.239401	0.816935	0.996255	-4.60811
hsa-miR-181a-5p	0.0925	0.356333	0.182454	0.859857	0.996255	-4.60848
hsa-miR-181b-5p	0.085	0.248833	0.165073	0.873064	0.996255	-4.60857
hsa-miR-181c-5p	-0.00833333	-8.49611	-0.0112448	0.991349	0.996255	-4.60898
hsa-miR-181d-5p	1.33	-6.70267	2.00794	0.0802634	0.996255	-4.56774
hsa-miR-185-5p	-0.16	-3.39967	-0.334609	0.746697	0.996255	-4.60728
hsa-miR-186-5p	0.015	-4.73567	0.0326053	0.974804	0.996255	-4.60897
hsa-miR-187-3p	0.5975	-8.56563	0.876592	0.415312	0.996255	-4.59809
hsa-miR-188-5p	0.02	-7.1313	0.0272197	0.979062	0.996255	-4.60897
hsa-miR-18a-3p	-0.0575	-1.47167	-0.119669	0.907755	0.996255	-4.60877
hsa-miR-18a-5p	-0.2	0.593833	-0.434077	0.675932	0.996255	-4.60615
hsa-miR-18b-3p	-1.15	-5.33817	-2.11609	0.0679363	0.996255	-4.56482
hsa-miR-18b-5p	-0.1825	-0.323167	-0.372652	0.719281	0.996255	-4.60688
hsa-miR-1908-5p	-0.2875	-5.60217	-0.515005	0.620752	0.996255	-4.60503
hsa-miR-190a-5p	0.128333	-7.48167	0.253879	0.807052	0.996255	-4.60799
hsa-miR-1913	0.415	-6.33667	0.648192	0.535382	0.996255	-4.60283
hsa-miR-1914-5p	0.465	-8.36741	0.715439	0.498029	0.996255	-4.60151
hsa-miR-191-5p	0.09	-0.338167	0.185046	0.857891	0.996255	-4.60846
hsa-miR-192-5p	-0.4075	-7.39083	-0.450072	0.664844	0.996255	-4.60594
hsa-miR-193b-3p	-0.1725	-2.49817	-0.395636	0.702922	0.996255	-4.60662
hsa-miR-193b-5p	0.331667	-7.997	0.609699	0.559314	0.996255	-4.60351
hsa-miR-194-3p	0.971667	-8.08037	1.94216	0.0942147	0.996255	-4.57069
hsa-miR-194-5p	-1.715	-6.95317	-3.04406	0.0163533	0.996255	-4.54301
hsa-miR-1972	-0.445	-7.56146	-0.895791	0.405777	0.996255	-4.59767
hsa-miR-197-3p	0.03	-0.992167	0.0631275	0.951245	0.996255	-4.60892
hsa-miR-199a-3p	-0.563333	-7.89333	-0.904816	0.401353	0.996255	-4.59747
hsa-miR-199b-5p	2.3575	-5.43463	1.68549	0.136769	0.996255	-4.5774
hsa-miR-19a-3p	-0.5375	1.78083	-1.06483	0.318648	0.996255	-4.59368
hsa-miR-19b-1-5p	-1.3375	-6.33217	-1.93085	0.090351	0.996255	-4.56985
hsa-miR-19b-3p	-0.21	1.98383	-0.462176	0.656512	0.996255	-4.60578
hsa-miR-200b-5p	-0.1025	-8.37241	-0.141303	0.891703	0.996255	-4.60867
hsa-miR-200c-3p	0.38	-7.54883	0.547228	0.59945	0.996255	-4.60454
hsa-miR-204-5p	-0.325	-4.57617	-0.428921	0.679524	0.996255	-4.60621
hsa-miR-208a-3p	1.22305	-4.12574	0.735536	0.486466	0.996255	-4.59933
hsa-miR-20a-3p	-0.595	-3.82017	-0.971538	0.3603	0.996255	-4.59598
hsa-miR-20a-5p	-0.0325	3.06483	-0.0603748	0.953368	0.996255	-4.60893
hsa-miR-20b-3p	-0.66	-5.287	-1.49653	0.173649	0.996255	-4.58204
hsa-miR-20b-5p	-0.585	-1.70617	-0.847989	0.42158	0.996255	-4.59882
hsa-miR-210-3p	-0.1025	-2.88067	-0.196413	0.849283	0.996255	-4.60839
hsa-miR-2110	-0.77	-4.45517	-1.56438	0.15713	0.996255	-4.58013
hsa-miR-212-3p	-0.1675	-5.57117	-0.246512	0.811618	0.996255	-4.60806
hsa-miR-212-5p	-0.805	-6.77367	-1.15185	0.283297	0.996255	-4.59145
hsa-miR-21-3p	0.42	-8.03375	0.61679	0.560636	0.996255	-4.60326
hsa-miR-214-3p	0.684167	-7.8165	0.960055	0.365699	0.996255	-4.59625
hsa-miR-215-5p	-0.2375	-7.90611	-0.349482	0.737241	0.996255	-4.6071
hsa-miR-21-5p	-0.035	0.618333	-0.0674249	0.947931	0.996255	-4.60892
hsa-miR-216a-5p	0.3275	-5.63733	0.269439	0.794548	0.996255	-4.60788
hsa-miR-216b-5p	0.4325	-5.82567	0.532428	0.609185	0.996255	-4.60477
hsa-miR-217	1.075	-5.81817	1.18238	0.271675	0.996255	-4.59065
hsa-miR-218-5p	-0.43	-3.30017	-0.852015	0.419473	0.996255	-4.59873
hsa-miR-219a-1-3p	-0.46	-4.23467	-0.818502	0.437243	0.996255	-4.59946
hsa-miR-219a-2-3p	-0.495	0.225333	-0.874294	0.407944	0.996255	-4.59823
hsa-miR-219a-5p	0.175	1.37233	0.32052	0.756951	0.996255	-4.60742
hsa-miR-221-3p	-0.46	0.0668333	-0.896818	0.396522	0.996255	-4.59772
hsa-miR-222-3p	-0.5325	-0.757167	-1.12386	0.29431	0.996255	-4.59218
hsa-miR-22-3p	-0.105	-3.60617	-0.205378	0.84251	0.996255	-4.60834
hsa-miR-23a-3p	-0.1675	-1.22367	-0.335439	0.746094	0.996255	-4.60728
hsa-miR-23b-3p	0.0025	-0.747167	0.00484562	0.996255	0.996255	-4.60899
hsa-miR-24-2-5p	-0.0575	-8.57479	-0.115478	0.911935	0.996255	-4.60877
hsa-miR-24-3p	0.09	-0.464667	0.18899	0.854902	0.996255	-4.60844
hsa-miR-25-3p	-0.1725	0.708833	-0.386192	0.709625	0.996255	-4.60673
hsa-miR-25-5p	-0.835	-6.927	-1.62265	0.144097	0.996255	-4.57849
hsa-miR-26a-5p	-0.3375	-0.301667	-0.585995	0.574359	0.996255	-4.60391
hsa-miR-26b-5p	0.08	-3.70767	0.155847	0.880092	0.996255	-4.60861
hsa-miR-27a-3p	-0.02	-2.35567	-0.0335468	0.974077	0.996255	-4.60897
hsa-miR-27a-5p	2.575	-3.318	2.59084	0.0326153	0.996255	-4.55287
hsa-miR-27b-3p	0.025	-1.95167	0.0452081	0.965072	0.996255	-4.60895
hsa-miR-28-3p	-0.725	-2.42467	-1.31151	0.226794	0.996255	-4.58718
hsa-miR-28-5p	0.0725	-2.76817	0.135656	0.895512	0.996255	-4.6087
hsa-miR-296-5p	0.271667	-6.89963	0.386893	0.710592	0.996255	-4.60669
hsa-miR-29a-3p	-0.78	-4.85817	-1.50678	0.171057	0.996255	-4.58175
hsa-miR-29a-5p	-0.163333	-8.08783	-0.228899	0.824806	0.996255	-4.60818
hsa-miR-29b-2-5p	0.678333	-8.5375	1.25816	0.256303	0.996255	-4.58898
hsa-miR-29c-3p	-0.3225	-4.83767	-0.501796	0.629598	0.996255	-4.60522
hsa-miR-29c-5p	-0.653333	-8.14481	-1.23342	0.258124	0.996255	-4.58943
hsa-miR-301a-3p	0.0075	-1.41167	0.014968	0.988432	0.996255	-4.60898
hsa-miR-301b	-0.44	-3.24067	-0.816564	0.438286	0.996255	-4.5995
hsa-miR-302a-3p	0.0975	-7.17283	0.119085	0.908203	0.996255	-4.60877
hsa-miR-302b-3p	0.45	-6.86717	0.584204	0.575505	0.996255	-4.60394
hsa-miR-302d-3p	-0.3475	-7.35537	-0.615115	0.558382	0.996255	-4.60336
hsa-miR-30a-3p	-1.1275	-1.91717	-1.70006	0.128318	0.996255	-4.5763
hsa-miR-30a-5p	-0.26	-0.0426667	-0.502149	0.629361	0.996255	-4.60522
hsa-miR-30b-5p	-0.2425	-2.04567	-0.573116	0.582628	0.996255	-4.60412
hsa-miR-30c-2-3p	-0.8	-7.177	-1.34201	0.217163	0.996255	-4.58634
hsa-miR-30c-5p	-0.3325	1.02683	-0.721217	0.491723	0.996255	-4.60146
hsa-miR-30d-3p	-1.3125	-3.38567	-2.06781	0.0731916	0.996255	-4.56611
hsa-miR-30d-5p	-0.3125	-0.975667	-0.717224	0.494049	0.996255	-4.60154
hsa-miR-30e-3p	-0.575	-1.97717	-1.31965	0.224189	0.996255	-4.58696
hsa-miR-30e-5p	-0.6875	-2.68767	-1.62081	0.144493	0.996255	-4.57854
hsa-miR-31-5p	0.04	-4.77617	0.0296818	0.977063	0.996255	-4.60897
hsa-miR-320a	0.135	1.01333	0.270023	0.794115	0.996255	-4.60787
hsa-miR-320b	-0.5525	-0.581667	-0.963869	0.363899	0.996255	-4.59616
hsa-miR-320c	0.665	-0.231167	0.646077	0.53668	0.996255	-4.60287
hsa-miR-320d	-0.88	-1.13667	-1.59326	0.150541	0.996255	-4.57932
hsa-miR-324-3p	-0.075	-2.79667	-0.157168	0.879085	0.996255	-4.60861
hsa-miR-324-5p	0.1875	-2.36467	0.414673	0.689497	0.996255	-4.60639
hsa-miR-32-5p	0.4175	-5.57267	0.682436	0.514619	0.996255	-4.6022
hsa-miR-326	-0.0825	-6.63767	-0.144804	0.888519	0.996255	-4.60866
hsa-miR-328-3p	0.6275	-4.45067	1.17809	0.273283	0.996255	-4.59077
hsa-miR-330-3p	1.13	-5.518	1.1204	0.295691	0.996255	-4.59227
hsa-miR-331-3p	0.0125	-1.62217	0.0246813	0.980926	0.996255	-4.60898
hsa-miR-331-5p	-0.5125	-7.7037	-0.711527	0.5003	0.996255	-4.60159
hsa-miR-335-3p	-0.9075	-2.93317	-1.44584	0.186987	0.996255	-4.58346
hsa-miR-335-5p	-0.0825	-3.91117	-0.192074	0.852566	0.996255	-4.60842
hsa-miR-338-3p	0.3075	-6.23367	0.165723	0.872569	0.996255	-4.60856
hsa-miR-339-3p	-0.85	-4.78617	-1.4178	0.19475	0.996255	-4.58425
hsa-miR-339-5p	-0.09	-2.05667	-0.175874	0.864851	0.996255	-4.60851
hsa-miR-33a-3p	-0.9075	-7.06533	-1.75201	0.118644	0.996255	-4.57484
hsa-miR-33a-5p	0.575	-2.76317	0.894662	0.397605	0.996255	-4.59777
hsa-miR-340-3p	-0.275833	-2.475	-0.172262	0.867596	0.996255	-4.60853
hsa-miR-340-5p	0.0825	-3.66617	0.153723	0.881711	0.996255	-4.60862
hsa-miR-342-3p	0.13	-0.496167	0.300016	0.771967	0.996255	-4.60761
hsa-miR-342-5p	0.175	-5.14967	0.217488	0.833382	0.996255	-4.60826
hsa-miR-345-5p	0.615	-2.06317	1.36215	0.210999	0.996255	-4.58579
hsa-miR-346	1.10917	-7.87315	1.59773	0.155141	0.996255	-4.57974
hsa-miR-34a-3p	0.555	-4.48717	0.512901	0.622157	0.996255	-4.60506
hsa-miR-34a-5p	0.57	-1.52317	0.677417	0.51763	0.996255	-4.6023
hsa-miR-34b-3p	0.416667	-7.385	0.610925	0.560996	0.996255	-4.60343
hsa-miR-34b-5p	0.1775	-7.22483	0.158843	0.877808	0.996255	-4.6086
hsa-miR-34c-3p	-0.3125	-2.89467	-0.402996	0.697718	0.996255	-4.60653
hsa-miR-34c-5p	-0.8875	-6.36117	-0.912138	0.388886	0.996255	-4.59737
hsa-miR-361-3p	-0.4425	-6.98312	-0.840253	0.433818	0.996255	-4.59888
hsa-miR-361-5p	0.0475	-1.43117	0.0982162	0.924226	0.996255	-4.60884
hsa-miR-362-3p	0.3475	-6.9025	0.451738	0.663694	0.996255	-4.60592
hsa-miR-362-5p	-0.185	-6.73867	-0.277886	0.788288	0.996255	-4.60781
hsa-miR-363-3p	-1.0325	-1.06567	-1.59556	0.150028	0.996255	-4.57925
hsa-miR-365a-3p	0.17	-4.24717	0.2999	0.772051	0.996255	-4.60761
hsa-miR-374a-5p	0.175	-2.51467	0.290628	0.778876	0.996255	-4.6077
hsa-miR-374b-5p	-0.01	-1.62717	-0.0219278	0.983053	0.996255	-4.60898
hsa-miR-375	-0.0294595	-7.38741	-0.0133045	0.989765	0.996255	-4.60489
hsa-miR-376c-3p	0.4275	-8.1275	0.606592	0.561273	0.996255	-4.60356
hsa-miR-378a-5p	-0.178333	-8.01019	-0.236676	0.81984	0.996255	-4.60812
hsa-miR-421	0.505	-7.01556	0.624137	0.552779	0.996255	-4.6032
hsa-miR-423-3p	-0.19	-0.238667	-0.390695	0.706425	0.996255	-4.60668
hsa-miR-423-5p	0.2075	-2.38217	0.396752	0.702132	0.996255	-4.60661
hsa-miR-424-3p	-0.6825	-7.20037	-1.20745	0.267354	0.996255	-4.5901
hsa-miR-424-5p	-0.5475	-4.66117	-0.835503	0.428164	0.996255	-4.59909
hsa-miR-425-3p	-0.3425	-4.37817	-0.681234	0.515339	0.996255	-4.60222
hsa-miR-425-5p	-0.34	-1.64217	-0.793871	0.450631	0.996255	-4.59998
hsa-miR-431-3p	-1.11583	-7.46625	-0.854736	0.42637	0.996255	-4.5974
hsa-miR-432-5p	-0.558333	-8.30889	-0.474055	0.650221	0.996255	-4.60557
hsa-miR-433-3p	-0.025	-7.13463	-0.043877	0.966256	0.996255	-4.60896
hsa-miR-450a-5p	-0.035	-7.47759	-0.0491137	0.962232	0.996255	-4.60895
hsa-miR-454-3p	0.04	-2.16767	0.0754097	0.941778	0.996255	-4.6089
hsa-miR-454-5p	-1.175	-7.25767	-1.9653	0.0857005	0.996255	-4.5689
hsa-miR-455-3p	-1.4075	-2.42317	-1.78798	0.112352	0.996255	-4.57383
hsa-miR-455-5p	-0.82	-5.51204	-1.08106	0.316313	0.996255	-4.59331
hsa-miR-483-3p	0.045	-7.6135	0.092105	0.928925	0.996255	-4.60886
hsa-miR-484	-0.4075	-1.74367	-0.831523	0.430277	0.996255	-4.59918
hsa-miR-486-3p	-0.705833	-7.0035	-0.990729	0.351409	0.996255	-4.59551
hsa-miR-486-5p	-0.125	-5.25967	-0.165796	0.872514	0.996255	-4.60856
hsa-miR-488-3p	1.25583	-5.841	0.246582	0.811566	0.996255	-4.60806
hsa-miR-491-3p	0.265	-7.81	0.26008	0.802458	0.996255	-4.60794
hsa-miR-491-5p	0.015	-4.28317	0.0292462	0.977399	0.996255	-4.60897
hsa-miR-495-3p	1.215	-4.53167	0.612326	0.563391	0.996255	-4.60334
hsa-miR-500a-5p	-0.1725	-6.30467	-0.24686	0.811358	0.996255	-4.60805
hsa-miR-501-3p	-0.3275	-5.34217	-0.504383	0.627861	0.996255	-4.60518
hsa-miR-501-5p	0.16	-5.69817	0.252421	0.807208	0.996255	-4.60801
hsa-miR-502-3p	-0.065	-3.69117	-0.112109	0.913555	0.996255	-4.60879
hsa-miR-502-5p	-0.27	-5.9115	-0.331272	0.749121	0.996255	-4.60732
hsa-miR-503-5p	-0.885	-7.06093	-1.54273	0.167803	0.996255	-4.58121
hsa-miR-504-5p	-0.3175	-4.02017	-0.613141	0.557149	0.996255	-4.60345
hsa-miR-505-3p	0.065	-4.17117	0.123263	0.905001	0.996255	-4.60875
hsa-miR-505-5p	-0.75	-6.83017	-1.07009	0.316419	0.996255	-4.59355
hsa-miR-513c-5p	1.76	-6.91593	1.35704	0.21785	0.996255	-4.58618
hsa-miR-515-5p	0.06	-6.74567	0.0699295	0.946001	0.996255	-4.60891
hsa-miR-532-3p	-0.235	-4.05467	-0.334128	0.747046	0.996255	-4.60729
hsa-miR-532-5p	0.315	-4.68817	0.450389	0.664625	0.996255	-4.60594
hsa-miR-542-5p	-1.06833	-7.40687	-2.0665	0.085585	0.996255	-4.56925
hsa-miR-543	0.0516667	-8.54148	0.0819469	0.937036	0.996255	-4.60888
hsa-miR-545-3p	0.7025	-7.65517	0.802989	0.445643	0.996255	-4.59979
hsa-miR-548c-5p	-0.770833	-8.19796	-0.850175	0.423989	0.996255	-4.59873
hsa-miR-548l	-0.920833	-8.94208	-1.33952	0.23018	0.996255	-4.58693
hsa-miR-550a-3p	-0.705	-4.11417	-1.23382	0.252979	0.996255	-4.58929
hsa-miR-551a	-1.1725	-4.78967	-1.60922	0.14701	0.996255	-4.57887
hsa-miR-551b-3p	-0.21	-2.52117	-0.265368	0.797571	0.996255	-4.60791
hsa-miR-567	1.6875	-5.86533	1.28089	0.236825	0.996255	-4.58802
hsa-miR-570-3p	2.5975	-7.40167	3.98464	0.00765704	0.996255	-4.53991
hsa-miR-574-3p	-0.285	-6.81067	-0.403838	0.697124	0.996255	-4.60652
hsa-miR-576-5p	-0.298333	-7.45796	-0.62942	0.549513	0.996255	-4.60311
hsa-miR-582-5p	0.3025	-7.8345	0.525306	0.613899	0.996255	-4.60487
hsa-miR-584-5p	4.15083	-6.35352	3.21383	0.015256	0.996255	-4.54395
hsa-miR-589-3p	-0.4	-7.16889	-0.576308	0.582867	0.996255	-4.60402
hsa-miR-589-5p	-0.305	-7.89521	-0.594772	0.574303	0.996255	-4.60364
hsa-miR-590-3p	-0.6825	-5.97367	-0.81068	0.441464	0.996255	-4.59963
hsa-miR-590-5p	-0.7825	-5.36567	-1.11461	0.298022	0.996255	-4.59242
hsa-miR-598-3p	0.24	-3.58017	0.487978	0.63892	0.996255	-4.60542
hsa-miR-624-5p	0.945	-5.96717	0.848109	0.421517	0.996255	-4.59881
hsa-miR-625-3p	0.08	-4.13567	0.137272	0.894276	0.996255	-4.6087
hsa-miR-628-3p	0.975	-7.23389	1.58791	0.157333	0.996255	-4.58
hsa-miR-628-5p	-0.87	-7.95852	-1.02281	0.341209	0.996255	-4.59474
hsa-miR-629-3p	-0.415	-7.275	-0.63331	0.544561	0.996255	-4.6031
hsa-miR-629-5p	0.39	-6.55617	0.618185	0.553985	0.996255	-4.60336
hsa-miR-632	-0.19	-7.63093	-0.372941	0.720482	0.996255	-4.60685
hsa-miR-636	0.903333	-7.13567	0.899395	0.39523	0.996255	-4.59766
hsa-miR-638	-0.9075	-5.91417	-1.3059	0.228603	0.996255	-4.58733
hsa-miR-652-3p	-0.17	-2.99867	-0.331149	0.74921	0.996255	-4.60732
hsa-miR-654-3p	-0.2925	-5.03933	-0.144211	0.888973	0.996255	-4.60867
hsa-miR-660-5p	-0.34	-5.16017	-0.600931	0.564852	0.996255	-4.60366
hsa-miR-661	-0.2325	-7.523	-0.310825	0.764038	0.996255	-4.60751
hsa-miR-663a	-0.005	-3.49117	-0.00739601	0.994284	0.996255	-4.60899
hsa-miR-663b	-0.4825	-3.59067	-0.711117	0.497622	0.996255	-4.60165
hsa-miR-664a-3p	-0.7225	-2.33017	-1.12209	0.295014	0.996255	-4.59223
hsa-miR-665	-0.6025	-7.45021	-1.07217	0.325943	0.996255	-4.59357
hsa-miR-671-5p	0.1175	-6.14467	0.229289	0.824513	0.996255	-4.60818
hsa-miR-708-5p	0.37	-2.60867	0.773948	0.461662	0.996255	-4.6004
hsa-miR-7-1-3p	-0.875	-5.8245	-0.994999	0.349454	0.996255	-4.59541
hsa-miR-7-2-3p	0.851667	-7.827	0.517895	0.618826	0.996255	-4.60499
hsa-miR-744-3p	-0.0625	-7.64983	-0.0627312	0.951551	0.996255	-4.60893
hsa-miR-744-5p	0.365	-2.84867	0.718915	0.493063	0.996255	-4.6015
hsa-miR-7-5p	0.9125	-2.84767	1.15096	0.283645	0.996255	-4.59148
hsa-miR-760	0.3825	-5.73017	0.455819	0.660881	0.996255	-4.60586
hsa-miR-766-3p	-0.2825	-4.67817	-0.650373	0.534044	0.996255	-4.60279
hsa-miR-769-3p	0.805	-7.443	1.37057	0.208467	0.996255	-4.58556
hsa-miR-769-5p	-0.845	-3.95917	-1.50424	0.171698	0.996255	-4.58183
hsa-miR-873-5p	1.17917	-8.13333	1.3629	0.223129	0.996255	-4.58919
hsa-miR-874-3p	-0.02	-3.98217	-0.0401934	0.968944	0.996255	-4.60896
hsa-miR-876-5p	0.0291667	-7.72817	0.0253955	0.980374	0.996255	-4.60898
hsa-miR-877-3p	-0.11	-5.82617	-0.156936	0.879262	0.996255	-4.60861
hsa-miR-877-5p	0.2075	-3.11117	0.398552	0.700859	0.996255	-4.60658
hsa-miR-885-3p	1.215	-5.84067	0.968304	0.361814	0.996255	-4.59605
hsa-miR-885-5p	0.8225	-7.98037	1.63524	0.147022	0.996255	-4.57874
hsa-miR-887-3p	0.265	-3.26267	0.517429	0.619136	0.996255	-4.60499
hsa-miR-92a-1-5p	0.2925	-7.71767	0.524998	0.614104	0.996255	-4.60488
hsa-miR-92a-3p	0.0625	3.70233	0.132992	0.89755	0.996255	-4.60871
hsa-miR-92b-3p	0.455	2.97483	0.785923	0.45501	0.996255	-4.60015
hsa-miR-92b-5p	-0.025	-2.79867	-0.0488833	0.962235	0.996255	-4.60895
hsa-miR-93-3p	-0.5775	-2.41567	-0.946526	0.372139	0.996255	-4.59657
hsa-miR-935	-0.59	-2.97567	-0.941016	0.374786	0.996255	-4.5967
hsa-miR-93-5p	-0.0975	1.93983	-0.220781	0.830905	0.996255	-4.60824
hsa-miR-937-3p	-0.0308333	-7.06317	-0.0294239	0.977262	0.996255	-4.60897
hsa-miR-9-3p	-0.355	-4.53617	-0.606081	0.561596	0.996255	-4.60357
hsa-miR-940	0.1075	-3.62567	0.155954	0.880011	0.996255	-4.60861
hsa-miR-941	-0.7025	-4.74517	-1.28114	0.236744	0.996255	-4.58801
hsa-miR-942-5p	-1.57333	-7.90733	-2.09242	0.070465	0.996255	-4.56545
hsa-miR-95-3p	0.325	-5.04067	0.6497	0.534457	0.996255	-4.60281
hsa-miR-9-5p	-0.0275	0.107333	-0.0418326	0.967678	0.996255	-4.60896
hsa-miR-99a-3p	-0.6725	-5.80267	-1.12831	0.292534	0.996255	-4.59207
hsa-miR-99a-5p	-0.135	1.11083	-0.304595	0.768604	0.996255	-4.60757
hsa-miR-99b-3p	-0.645	-4.93367	-1.07997	0.312258	0.996255	-4.5933
hsa-miR-99b-5p	0.11	-1.25467	0.226868	0.826331	0.996255	-4.6082
