# Supplementary material for: MicroRNA Expression Profile in TSC Cell Lines and the Impact of mTOR Inhibitor
Source: Int J Mol Sci. 2022 Nov 21;23(22):14493. doi: 10.3390/ijms232214493 (PMC9694073; doi:10.3390/ijms232214493)
Supplement: Supplementary file 1 [file ijms-23-14493-s001.zip › Suppl. File S9 - DE shTSC1 rapamycin treated vs untreated.xlsx]

## Sheet: limma results
	logFC	AveExpr	t	P.Value	adj.P.Val	B
hsa-let-7a-5p	-0.920833	-4.84567	-1.67972	0.1323	0.515684	-5.04971
hsa-let-7c-5p	-1.22583	-3.13367	-2.01273	0.0796739	0.408555	-4.58724
hsa-let-7d-3p	-0.785731	-8.04437	-1.57761	0.167085	0.571322	-5.02469
hsa-let-7d-5p	-2.48548	-7.72685	-4.75537	0.00220613	0.0984373	-0.966756
hsa-let-7e-5p	-0.373333	-3.19267	-0.975289	0.358548	0.743915	-5.8717
hsa-let-7g-3p	-4.3961	-8.87521	-8.99835	0.000122788	0.0390467	1.47659
hsa-let-7g-5p	-0.76869	-6.53796	-1.47621	0.184388	0.588666	-5.14603
hsa-let-7i-5p	-0.250833	-5.66417	-0.654451	0.531549	0.85718	-6.13415
hsa-miR-100-5p	-0.563333	-4.70167	-1.04442	0.327426	0.715371	-5.80434
hsa-miR-101-3p	0.141667	-3.17317	0.383453	0.711574	0.920668	-6.28251
hsa-miR-101-5p	-2.4125	-8.54283	-3.79783	0.00545437	0.118577	-1.98034
hsa-miR-103a-3p	-0.650833	1.94833	-1.56764	0.156374	0.55252	-5.1973
hsa-miR-106a-3p	-1.6525	-7.34017	-3.04522	0.0163247	0.20765	-3.06196
hsa-miR-106a-5p	-0.248333	2.57683	-0.687088	0.511838	0.852169	-6.11153
hsa-miR-106b-3p	-0.350833	-2.98317	-0.77129	0.463148	0.822103	-6.04872
hsa-miR-106b-5p	-0.0658333	0.467333	-0.182173	0.86007	0.981225	-6.34409
hsa-miR-107	-0.0183333	1.25983	-0.0516939	0.960066	0.996827	-6.36076
hsa-miR-1179	-0.590481	-7.27019	-1.24423	0.254364	0.67882	-5.41529
hsa-miR-1207-5p	-2.87667	-6.82241	-4.23631	0.00406638	0.103477	-1.60465
hsa-miR-1224-3p	-2.29167	-8.30963	-4.66132	0.00245746	0.0984373	-1.10641
hsa-miR-1227-3p	-0.998333	-4.35217	-1.93058	0.0903886	0.4227	-4.70406
hsa-miR-1237-3p	-1.61	-6.38783	-4.32033	0.00266907	0.0984373	-1.27531
hsa-miR-124-3p	-0.128333	2.46633	-0.315942	0.760294	0.948132	-6.30794
hsa-miR-124-5p	-0.309167	-7.29537	-0.654501	0.534173	0.85718	-6.13126
hsa-miR-1247-5p	-0.500833	-1.06117	-0.887068	0.401438	0.792902	-5.95239
hsa-miR-1248	-0.835833	-6.13683	-1.46263	0.182474	0.588666	-5.33086
hsa-miR-1249	-0.873333	-5.94817	-1.87279	0.0987445	0.448513	-4.78529
hsa-miR-1254	-1.09583	-6.97217	-1.98699	0.0828915	0.408555	-4.624
hsa-miR-125a-5p	-0.185833	-0.112667	-0.507204	0.625969	0.900628	-6.22374
hsa-miR-125b-2-3p	-1.23583	-6.5425	-1.60256	0.148475	0.537147	-5.15185
hsa-miR-125b-5p	0.0541667	1.60033	0.162332	0.87515	0.981225	-6.34782
hsa-miR-1260a	-1.23833	-0.926667	-2.51635	0.0365835	0.342163	-3.84846
hsa-miR-126-3p	0.381667	-5.52617	0.788712	0.45347	0.819338	-6.03495
hsa-miR-1271-5p	-0.565833	-4.61717	-0.961507	0.365013	0.743915	-5.8847
hsa-miR-127-3p	-2.41749	-8.69875	-2.30619	0.0617699	0.388635	-4.09248
hsa-miR-128-3p	0.781667	-4.81917	2.10156	0.0694783	0.394538	-4.45936
hsa-miR-129-1-3p	-0.560833	-5.39917	-0.821509	0.435627	0.813347	-6.00832
hsa-miR-129-2-3p	-0.768333	-4.39817	-1.60179	0.148645	0.537147	-5.15286
hsa-miR-129-5p	-1.1125	-7.2565	-1.85469	0.10151	0.448513	-4.81055
hsa-miR-1296-5p	-0.498333	-2.94467	-1.2209	0.257571	0.67882	-5.61733
hsa-miR-130a-3p	0.0191667	0.823333	0.0333857	0.974201	0.996827	-6.36161
hsa-miR-130b-3p	-0.390833	-0.131667	-0.852444	0.419248	0.804679	-5.98237
hsa-miR-130b-5p	-0.140833	-2.12667	-0.325407	0.753388	0.946946	-6.30466
hsa-miR-132-3p	-0.128333	-2.20567	-0.271261	0.793197	0.951402	-6.32214
hsa-miR-132-5p	-0.243333	-6.43767	-0.469666	0.651381	0.911034	-6.2432
hsa-miR-133a-3p	0.0641667	-6.92583	0.131304	0.898842	0.990539	-6.35279
hsa-miR-133b	-0.567867	-7.39042	-1.14871	0.295549	0.712003	-5.51356
hsa-miR-135a-3p	-0.490833	-4.93717	-0.749099	0.475673	0.827914	-6.06589
hsa-miR-135a-5p	0.641667	-1.61117	1.63683	0.141077	0.527794	-5.10676
hsa-miR-135b-5p	0.581667	-4.46617	1.19751	0.266061	0.67882	-5.64328
hsa-miR-137	-1.02833	-5.06967	-1.46621	0.181523	0.588666	-5.32638
hsa-miR-138-5p	-1.98729	-7.04352	-4.20391	0.00423019	0.103477	-1.58018
hsa-miR-139-3p	-1.37333	-5.23467	-2.90403	0.0202032	0.222305	-3.27102
hsa-miR-139-5p	1.10333	-6.29	2.15766	0.0637101	0.388635	-4.37789
hsa-miR-140-3p	0.446667	-3.04117	1.20039	0.265003	0.67882	-5.6401
hsa-miR-140-5p	-0.305833	-4.51417	-0.737406	0.482361	0.827914	-6.07475
hsa-miR-145-5p	-0.753333	-7.02317	-1.31842	0.22458	0.661263	-5.5056
hsa-miR-146b-5p	-0.1655	-7.4113	-0.303446	0.770573	0.949776	-6.12762
hsa-miR-148a-3p	0.230833	-4.776	0.514241	0.621263	0.900628	-6.21994
hsa-miR-148b-3p	-0.103333	-3.13217	-0.284461	0.783427	0.951402	-6.31816
hsa-miR-148b-5p	-0.45	-7.9187	-0.680672	0.518452	0.854237	-6.11304
hsa-miR-149-3p	-1.10246	-8.39667	-2.33579	0.0593489	0.388635	-4.05389
hsa-miR-149-5p	0.299167	-1.21717	0.808259	0.442777	0.81389	-6.01919
hsa-miR-151a-3p	0.606667	-2.65767	1.41301	0.196107	0.611391	-5.39218
hsa-miR-151a-5p	-0.105833	-0.795167	-0.263689	0.798819	0.951402	-6.32434
hsa-miR-152-3p	0.854167	-5.02917	2.30394	0.0508066	0.380572	-4.16341
hsa-miR-153-3p	-0.259167	-5.90783	-0.417019	0.68785	0.915225	-6.26811
hsa-miR-1538	-0.598333	-6.95367	-0.965881	0.362952	0.743915	-5.88059
hsa-miR-15a-3p	-0.355833	-7.89617	-0.544375	0.60132	0.889395	-6.2031
hsa-miR-15a-5p	0.296667	-1.70717	0.580229	0.578053	0.879525	-6.18191
hsa-miR-15b-3p	-0.00583333	-4.92167	-0.0116303	0.991011	0.996827	-6.36215
hsa-miR-15b-5p	0.279167	-0.00366667	0.602167	0.56407	0.862376	-6.16834
hsa-miR-16-2-3p	-0.805	-6.56033	-1.82188	0.106712	0.45246	-4.85611
hsa-miR-16-5p	-0.658333	2.18983	-1.72898	0.122844	0.500826	-4.98337
hsa-miR-17-3p	-0.508333	-3.30267	-1.08816	0.308843	0.715371	-5.75994
hsa-miR-17-5p	-0.350833	2.35183	-0.833646	0.429149	0.807511	-5.99823
hsa-miR-181a-2-3p	-0.195833	-4.07467	-0.434264	0.675802	0.911034	-6.26026
hsa-miR-181a-3p	-0.255833	-7.09883	-0.38518	0.710344	0.920668	-6.2818
hsa-miR-181a-5p	0.151667	0.356333	0.382552	0.712215	0.920668	-6.28288
hsa-miR-181b-5p	-0.280833	0.248833	-0.69742	0.505694	0.85085	-6.10416
hsa-miR-181c-5p	-0.870116	-8.49611	-1.24017	0.255769	0.67882	-5.41976
hsa-miR-181d-5p	0.201667	-6.70267	0.389335	0.707392	0.920668	-6.28007
hsa-miR-185-5p	0.00166667	-3.39967	0.00445714	0.996555	0.996827	-6.36221
hsa-miR-186-5p	0.126667	-4.73567	0.352087	0.734051	0.937497	-6.29492
hsa-miR-187-3p	-3.89516	-8.56563	-6.0361	0.0010328	0.0984373	-0.207842
hsa-miR-188-5p	-0.040223	-7.1313	-0.0578228	0.955543	0.996827	-6.17598
hsa-miR-18a-3p	0.00166667	-1.47167	0.0044356	0.996572	0.996827	-6.36221
hsa-miR-18a-5p	-0.0408333	0.593833	-0.113329	0.912618	0.993879	-6.3552
hsa-miR-18b-3p	-0.370833	-5.33817	-0.87258	0.408823	0.802504	-5.96505
hsa-miR-18b-5p	-0.0233333	-0.323167	-0.0609266	0.952942	0.996827	-6.36019
hsa-miR-1908-5p	-1.46583	-5.60217	-3.35775	0.0102637	0.163192	-2.60491
hsa-miR-190a-5p	-0.425	-7.48167	-1.07514	0.318772	0.715371	-5.76941
hsa-miR-1913	-1.22083	-6.33667	-2.43838	0.0412656	0.364513	-3.9644
hsa-miR-1914-5p	-1.28417	-8.36741	-2.52657	0.040192	0.364513	-3.8835
hsa-miR-191-5p	-0.838333	-0.338167	-2.20416	0.0592894	0.388635	-4.31
hsa-miR-192-5p	-0.215833	-7.39083	-0.304833	0.768429	0.949776	-6.31167
hsa-miR-193b-3p	0.0216667	-2.49817	0.0635461	0.950922	0.996827	-6.36001
hsa-miR-193b-5p	-1.40333	-7.997	-3.29886	0.0111915	0.169471	-2.69029
hsa-miR-194-3p	-2.58814	-8.08037	-5.4642	0.00101792	0.0984373	-0.25566
hsa-miR-194-5p	0.0716667	-6.95317	0.162665	0.874897	0.981225	-6.34776
hsa-miR-1972	-2.00863	-7.56146	-4.27089	0.00559327	0.118577	-1.7565
hsa-miR-197-3p	-0.775833	-0.992167	-2.08764	0.0709868	0.396032	-4.47949
hsa-miR-199a-3p	-0.781741	-7.89333	-1.32626	0.234267	0.665483	-5.32058
hsa-miR-199b-5p	0.285436	-5.43463	0.215554	0.835623	0.976941	-6.1524
hsa-miR-19a-3p	0.609167	1.78083	1.54322	0.162122	0.564926	-5.22879
hsa-miR-19b-1-5p	0.219167	-6.33217	0.404594	0.696591	0.918815	-6.27357
hsa-miR-19b-3p	-0.510833	1.98383	-1.43766	0.189224	0.595774	-5.36186
hsa-miR-200b-5p	-2.9125	-8.37241	-5.13431	0.00144664	0.0984373	-0.587571
hsa-miR-200c-3p	-1.85917	-7.54883	-3.42368	0.0093207	0.163192	-2.50977
hsa-miR-204-5p	-0.198333	-4.57617	-0.334718	0.746618	0.945648	-6.30135
hsa-miR-208a-3p	-5.61055	-4.12574	-4.25379	0.0039809	0.103477	-1.52249
hsa-miR-20a-3p	-0.268333	-3.82017	-0.560282	0.590934	0.886402	-6.19385
hsa-miR-20a-5p	0.311667	3.06483	0.740376	0.480657	0.827914	-6.07251
hsa-miR-20b-3p	-0.255833	-5.287	-0.741804	0.479839	0.827914	-6.07143
hsa-miR-20b-5p	-0.0933333	-1.70617	-0.173006	0.86703	0.981225	-6.34587
hsa-miR-210-3p	-0.0633333	-2.88067	-0.155192	0.880591	0.981225	-6.34906
hsa-miR-2110	-0.280833	-4.45517	-0.72961	0.486855	0.827914	-6.0806
hsa-miR-212-3p	-0.175833	-5.57117	-0.330913	0.749382	0.945648	-6.30271
hsa-miR-212-5p	-0.798333	-6.77367	-1.46075	0.182974	0.588666	-5.3332
hsa-miR-21-3p	-3.12194	-8.03375	-4.84267	0.00309551	0.0984373	-1.19855
hsa-miR-214-3p	-2.40417	-7.8165	-4.31408	0.00269133	0.0984373	-1.28348
hsa-miR-215-5p	-0.83901	-7.90611	-1.30407	0.234384	0.665483	-5.34832
hsa-miR-21-5p	0.00166667	0.618333	0.00410574	0.996827	0.996827	-6.36221
hsa-miR-216a-5p	-0.174167	-5.63733	-0.183233	0.859266	0.981225	-6.34388
hsa-miR-216b-5p	0.00666667	-5.82567	0.0104948	0.991889	0.996827	-6.36216
hsa-miR-217	-1.15583	-5.81817	-1.62568	0.143447	0.530421	-5.12149
hsa-miR-218-5p	-0.0208333	-3.30017	-0.052787	0.959222	0.996827	-6.36069
hsa-miR-219a-1-3p	-0.348333	-4.23467	-0.792586	0.451337	0.819338	-6.03185
hsa-miR-219a-2-3p	-0.520833	0.225333	-1.17636	0.273935	0.680557	-5.66645
hsa-miR-219a-5p	-0.188333	1.37233	-0.441097	0.671055	0.911034	-6.25707
hsa-miR-221-3p	-0.490833	0.0668333	-1.22369	0.256576	0.67882	-5.61421
hsa-miR-222-3p	0.0341667	-0.757167	0.0922111	0.928843	0.996827	-6.35757
hsa-miR-22-3p	-0.473333	-3.60617	-1.18392	0.271101	0.67882	-5.65821
hsa-miR-23a-3p	-0.408333	-1.22367	-1.04569	0.326873	0.715371	-5.80307
hsa-miR-23b-3p	-0.183333	-0.747167	-0.454402	0.661857	0.911034	-6.25071
hsa-miR-24-2-5p	-0.653555	-8.57479	-1.38639	0.216243	0.65462	-5.25192
hsa-miR-24-3p	-0.310833	-0.464667	-0.834666	0.428608	0.807511	-5.99738
hsa-miR-25-3p	0.149167	0.708833	0.427047	0.680832	0.913522	-6.26358
hsa-miR-25-5p	-0.738333	-6.927	-1.83476	0.10464	0.450746	-4.83826
hsa-miR-26a-5p	0.271667	-0.301667	0.603179	0.56343	0.862376	-6.1677
hsa-miR-26b-5p	0.294167	-3.70767	0.732813	0.485005	0.827914	-6.07821
hsa-miR-27a-3p	0.489167	-2.35567	1.04922	0.325344	0.715371	-5.79953
hsa-miR-27a-5p	-3.31083	-3.318	-4.2598	0.00289347	0.0984373	-1.35477
hsa-miR-27b-3p	-0.235833	-1.95167	-0.545345	0.600684	0.889395	-6.20254
hsa-miR-28-3p	-0.338333	-2.42467	-0.782648	0.456823	0.820732	-6.03977
hsa-miR-28-5p	-0.0933333	-2.76817	-0.223321	0.828995	0.972769	-6.33501
hsa-miR-296-5p	0.277909	-6.89963	0.418051	0.688723	0.915225	-6.08314
hsa-miR-29a-3p	0.804167	-4.85817	1.98651	0.082952	0.408555	-4.62468
hsa-miR-29a-5p	-1.11417	-8.08783	-1.99669	0.0816649	0.408555	-4.61017
hsa-miR-29b-2-5p	-1.43743	-8.5375	-2.81612	0.0314207	0.312243	-3.4348
hsa-miR-29c-3p	1.20417	-4.83767	2.39593	0.0440652	0.378723	-4.02738
hsa-miR-29c-5p	-0.818333	-8.14481	-1.97559	0.0897256	0.4227	-4.65725
hsa-miR-301a-3p	-0.0408333	-1.41167	-0.10421	0.91962	0.993912	-6.35628
hsa-miR-301b	0.326667	-3.24067	0.775233	0.460946	0.822103	-6.04563
hsa-miR-302a-3p	-0.226667	-7.17283	-0.354023	0.732655	0.937497	-6.29418
hsa-miR-302b-3p	-0.0933333	-6.86717	-0.154945	0.88078	0.981225	-6.3491
hsa-miR-302d-3p	0.431667	-7.35537	0.977101	0.361807	0.743915	-5.86596
hsa-miR-30a-3p	-0.330833	-1.91717	-0.63789	0.541726	0.85718	-6.14526
hsa-miR-30a-5p	0.186667	-0.0426667	0.461016	0.657308	0.911034	-6.24749
hsa-miR-30b-5p	0.351667	-2.04567	1.0628	0.319514	0.715371	-5.78585
hsa-miR-30c-2-3p	0.396667	-7.177	0.850906	0.420052	0.804679	-5.98368
hsa-miR-30c-5p	0.0441667	1.02683	0.122506	0.90558	0.99125	-6.35401
hsa-miR-30d-3p	-0.338333	-3.38567	-0.681627	0.515104	0.853141	-6.11538
hsa-miR-30d-5p	0.219167	-0.975667	0.643234	0.538429	0.85718	-6.1417
hsa-miR-30e-3p	0.271667	-1.97717	0.797289	0.448757	0.819338	-6.02808
hsa-miR-30e-5p	-0.0883333	-2.68767	-0.266301	0.796878	0.951402	-6.32358
hsa-miR-31-5p	0.639167	-4.77617	0.606505	0.561329	0.862376	-6.1656
hsa-miR-320a	-0.443333	1.01333	-1.13393	0.290307	0.704715	-5.71207
hsa-miR-320b	-0.538333	-0.581667	-1.20095	0.264797	0.67882	-5.63948
hsa-miR-320c	-1.73833	-0.231167	-2.15966	0.0635136	0.388635	-4.37498
hsa-miR-320d	-0.425833	-1.13667	-0.985903	0.353629	0.743915	-5.86159
hsa-miR-324-3p	-0.0483333	-2.79667	-0.129521	0.900207	0.990539	-6.35305
hsa-miR-324-5p	-0.0958333	-2.36467	-0.271026	0.793371	0.951402	-6.32221
hsa-miR-32-5p	-0.670833	-5.57267	-1.4022	0.199192	0.61498	-5.40537
hsa-miR-326	-0.223333	-6.63767	-0.501269	0.629953	0.900628	-6.22691
hsa-miR-328-3p	-0.340833	-4.45067	-0.818273	0.437366	0.813347	-6.01099
hsa-miR-330-3p	-1.56333	-5.518	-1.98215	0.0835097	0.408555	-4.63089
hsa-miR-331-3p	-0.105833	-1.62217	-0.267221	0.796194	0.951402	-6.32332
hsa-miR-331-5p	-1.065	-7.7037	-1.89076	0.10155	0.448513	-4.77338
hsa-miR-335-3p	-0.0158333	-2.93317	-0.032258	0.975073	0.996827	-6.36165
hsa-miR-335-5p	-0.00833333	-3.91117	-0.0248098	0.980827	0.996827	-6.36188
hsa-miR-338-3p	0.146667	-6.23367	0.101078	0.922026	0.993912	-6.35663
hsa-miR-339-3p	-0.145833	-4.78617	-0.31106	0.763866	0.948864	-6.30959
hsa-miR-339-5p	-0.103333	-2.05667	-0.25822	0.802887	0.95268	-6.32588
hsa-miR-33a-3p	0.310833	-7.06533	0.767375	0.465341	0.822103	-6.05178
hsa-miR-33a-5p	-0.555833	-2.76317	-1.10592	0.301541	0.715371	-5.74153
hsa-miR-340-3p	-0.13	-2.475	-0.103819	0.91992	0.993912	-6.35632
hsa-miR-340-5p	-0.265833	-3.66617	-0.63341	0.544498	0.85718	-6.14822
hsa-miR-342-3p	-0.135833	-0.496167	-0.400864	0.699224	0.918815	-6.27518
hsa-miR-342-5p	-1.34333	-5.14967	-2.13487	0.0659946	0.388635	-4.41105
hsa-miR-345-5p	0.439167	-2.06317	1.24385	0.249461	0.67882	-5.59153
hsa-miR-346	-1.92333	-7.87315	-3.54283	0.0098025	0.163192	-2.48202
hsa-miR-34a-3p	-1.72083	-4.48717	-2.03362	0.0771525	0.408555	-4.5573
hsa-miR-34a-5p	-0.563333	-1.52317	-0.856124	0.417329	0.804679	-5.97923
hsa-miR-34b-3p	-0.622769	-7.385	-0.964491	0.367656	0.743915	-5.70039
hsa-miR-34b-5p	-0.405833	-7.22483	-0.464417	0.654974	0.911034	-6.24581
hsa-miR-34c-3p	-0.348333	-2.89467	-0.574428	0.581783	0.880223	-6.18542
hsa-miR-34c-5p	-0.498333	-6.36117	-0.654941	0.53125	0.85718	-6.13382
hsa-miR-361-3p	-1.01673	-6.98312	-2.03926	0.0888345	0.4227	-4.44012
hsa-miR-361-5p	-0.240833	-1.43117	-0.636789	0.542406	0.85718	-6.14599
hsa-miR-362-3p	-0.629167	-6.9025	-1.04589	0.326786	0.715371	-5.80287
hsa-miR-362-5p	0.139167	-6.73867	0.267313	0.796126	0.951402	-6.32329
hsa-miR-363-3p	0.641667	-1.06567	1.26801	0.241158	0.678656	-5.56405
hsa-miR-365a-3p	0.0666667	-4.24717	0.150393	0.884252	0.981225	-6.34986
hsa-miR-374a-5p	-0.0283333	-2.51467	-0.060171	0.953525	0.996827	-6.36024
hsa-miR-374b-5p	-0.215833	-1.62717	-0.605205	0.562149	0.862376	-6.16642
hsa-miR-375	-3.48833	-7.38741	-2.40446	0.0479705	0.380572	-4.05636
hsa-miR-376c-3p	-1.4275	-8.1275	-2.59016	0.0326493	0.31462	-3.7385
hsa-miR-378a-5p	-1.38833	-8.01019	-2.35617	0.051461	0.380572	-4.12467
hsa-miR-421	1.49097	-7.01556	1.94639	0.0936346	0.431533	-4.54068
hsa-miR-423-3p	0.00416667	-0.238667	0.0109563	0.991532	0.996827	-6.36215
hsa-miR-423-5p	-0.883333	-2.38217	-2.15981	0.0634988	0.388635	-4.37476
hsa-miR-424-3p	-0.218333	-7.20037	-0.493942	0.636814	0.904048	-6.22891
hsa-miR-424-5p	0.0291667	-4.66117	0.0569168	0.956035	0.996827	-6.36045
hsa-miR-425-3p	-0.133333	-4.37817	-0.339128	0.743419	0.945629	-6.29974
hsa-miR-425-5p	0.176667	-1.64217	0.527492	0.612451	0.897509	-6.21264
hsa-miR-431-3p	-1.79	-7.46625	-1.51847	0.18104	0.588666	-4.9677
hsa-miR-432-5p	-2.63871	-8.30889	-2.36645	0.0506963	0.380572	-3.9663
hsa-miR-433-3p	-2.11065	-7.13463	-3.91277	0.00607534	0.120747	-1.92565
hsa-miR-450a-5p	-0.912305	-7.47759	-1.35222	0.219312	0.65462	-5.29311
hsa-miR-454-3p	0.0616667	-2.16767	0.148665	0.885571	0.981225	-6.35014
hsa-miR-454-5p	-0.2475	-7.25767	-0.529365	0.61121	0.897509	-6.2116
hsa-miR-455-3p	-0.638333	-2.42317	-1.03694	0.330691	0.715371	-5.8118
hsa-miR-455-5p	-0.890614	-5.51204	-1.24021	0.255755	0.67882	-5.41971
hsa-miR-483-3p	-0.851667	-7.6135	-2.2291	0.0570453	0.388635	-4.27347
hsa-miR-484	0.456667	-1.74367	1.19161	0.268238	0.67882	-5.64977
hsa-miR-486-3p	-1.3075	-7.0035	-2.34684	0.0475424	0.380572	-4.10006
hsa-miR-486-5p	0.116667	-5.25967	0.197879	0.848174	0.981225	-6.34084
hsa-miR-488-3p	-10.7975	-5.841	-2.71108	0.0271144	0.278142	-3.55821
hsa-miR-491-3p	-0.952432	-7.81	-0.987339	0.357111	0.743915	-5.67903
hsa-miR-491-5p	-0.128333	-4.28317	-0.319968	0.757354	0.948132	-6.30656
hsa-miR-495-3p	1.6363	-4.53167	0.871049	0.418096	0.804679	-5.77877
hsa-miR-500a-5p	0.279167	-6.30467	0.510876	0.623511	0.900628	-6.22176
hsa-miR-501-3p	-0.455833	-5.34217	-0.897729	0.396065	0.79213	-5.94297
hsa-miR-501-5p	0.571667	-5.69817	1.15329	0.282742	0.696993	-5.6914
hsa-miR-502-3p	-0.755833	-3.69117	-1.66702	0.134844	0.516632	-5.06667
hsa-miR-502-5p	0.0483333	-5.9115	0.0758328	0.941452	0.996827	-6.35907
hsa-miR-503-5p	-0.443333	-7.06093	-0.988249	0.356697	0.743915	-5.85533
hsa-miR-504-5p	-0.868333	-4.02017	-2.14434	0.065036	0.388635	-4.39728
hsa-miR-505-3p	-0.345833	-4.17117	-0.83864	0.426503	0.807511	-5.99405
hsa-miR-505-5p	-0.245833	-6.83017	-0.448527	0.665911	0.911034	-6.25354
hsa-miR-513c-5p	-0.855395	-6.91593	-0.696657	0.508996	0.851898	-5.92081
hsa-miR-515-5p	-2.18667	-6.74567	-3.25898	0.0118701	0.171576	-2.74833
hsa-miR-532-3p	-0.553333	-4.05467	-1.00606	0.344429	0.735091	-5.84215
hsa-miR-532-5p	-0.225833	-4.68817	-0.41291	0.690735	0.915225	-6.26993
hsa-miR-542-5p	-0.123605	-7.40687	-0.252545	0.809274	0.956689	-6.14224
hsa-miR-543	-1.57333	-8.54148	-3.19104	0.0157395	0.20765	-2.95493
hsa-miR-545-3p	-1.25417	-7.65517	-1.83319	0.104891	0.450746	-4.84044
hsa-miR-548c-5p	-0.9464	-8.19796	-1.10254	0.307507	0.715371	-5.56587
hsa-miR-548l	-2.06472	-8.94208	-3.17249	0.0199855	0.222305	-2.9916
hsa-miR-550a-3p	-0.460833	-4.11417	-1.03133	0.333154	0.715831	-5.81736
hsa-miR-551a	-0.138333	-4.78967	-0.242783	0.814405	0.959188	-6.33008
hsa-miR-551b-3p	0.314167	-2.52117	0.507668	0.625658	0.900628	-6.22349
hsa-miR-567	-1.52	-5.86533	-1.47537	0.17911	0.588666	-5.31491
hsa-miR-570-3p	-0.983649	-7.40167	-1.59384	0.163438	0.564926	-5.00487
hsa-miR-574-3p	-0.938333	-6.81067	-1.70024	0.128283	0.513308	-5.02218
hsa-miR-576-5p	0.765091	-7.45796	1.705	0.132975	0.515684	-4.85914
hsa-miR-582-5p	-1.29667	-7.8345	-2.87942	0.0209721	0.222305	-3.30757
hsa-miR-584-5p	-1.3275	-6.35352	-1.31435	0.23109	0.665483	-5.50826
hsa-miR-589-3p	-1.28083	-7.16889	-2.35981	0.0511886	0.380572	-4.11951
hsa-miR-589-5p	-1.52961	-7.89521	-3.15067	0.0205361	0.222305	-3.01821
hsa-miR-590-3p	-0.683333	-5.97367	-1.03793	0.330254	0.715371	-5.81081
hsa-miR-590-5p	-0.243333	-5.36567	-0.443229	0.669577	0.911034	-6.25606
hsa-miR-598-3p	-0.178333	-3.58017	-0.463672	0.655485	0.911034	-6.24618
hsa-miR-624-5p	-1.89083	-5.96717	-2.17002	0.0625048	0.388635	-4.35988
hsa-miR-625-3p	-0.250833	-4.13567	-0.550386	0.597384	0.889395	-6.19963
hsa-miR-628-3p	-0.975829	-7.23389	-1.67868	0.138119	0.522878	-4.893
hsa-miR-628-5p	-0.0266667	-7.95852	-0.0400897	0.969167	0.996827	-6.36133
hsa-miR-629-3p	-0.135833	-7.275	-0.265072	0.797791	0.951402	-6.32394
hsa-miR-629-5p	-0.658333	-6.55617	-1.33441	0.219529	0.65462	-5.48676
hsa-miR-632	-0.065	-7.63093	-0.163151	0.875116	0.981225	-6.34744
hsa-miR-636	-0.8975	-7.13567	-1.14269	0.286866	0.701719	-5.70275
hsa-miR-638	0.0916667	-5.91417	0.16868	0.870319	0.981225	-6.34668
hsa-miR-652-3p	0.0666667	-2.99867	0.166063	0.87231	0.981225	-6.34715
hsa-miR-654-3p	-2.5175	-5.03933	-1.5872	0.151904	0.542757	-5.17191
hsa-miR-660-5p	-0.0533333	-5.16017	-0.120541	0.907087	0.99125	-6.35427
hsa-miR-661	-1.04833	-7.523	-1.79218	0.111638	0.467118	-4.89708
hsa-miR-663a	-0.353333	-3.49117	-0.668347	0.5231	0.85718	-6.12464
hsa-miR-663b	-0.770833	-3.59067	-1.45276	0.185115	0.588666	-5.34314
hsa-miR-664a-3p	-0.308333	-2.33017	-0.612352	0.557645	0.862376	-6.16188
hsa-miR-665	-0.38259	-7.45021	-0.71914	0.499809	0.845422	-5.90037
hsa-miR-671-5p	-0.863333	-6.14467	-2.15434	0.0640385	0.388635	-4.38273
hsa-miR-708-5p	-0.355833	-2.60867	-0.951802	0.369618	0.743915	-5.89377
hsa-miR-7-1-3p	-0.298333	-5.8245	-0.433816	0.676113	0.911034	-6.26047
hsa-miR-7-2-3p	-2.18083	-7.827	-1.69584	0.129134	0.513308	-5.0281
hsa-miR-744-3p	-0.815833	-7.64983	-1.04712	0.326256	0.715371	-5.80164
hsa-miR-744-5p	-0.688333	-2.84867	-1.7337	0.121973	0.500826	-4.97698
hsa-miR-7-5p	-0.678333	-2.84767	-1.0941	0.306386	0.715371	-5.7538
hsa-miR-760	-0.120833	-5.73017	-0.184136	0.858581	0.981225	-6.3437
hsa-miR-766-3p	-0.0233333	-4.67817	-0.0686927	0.946954	0.996827	-6.35964
hsa-miR-769-3p	-0.9125	-7.443	-1.98668	0.0829308	0.408555	-4.62444
hsa-miR-769-5p	-0.470833	-3.95917	-1.07181	0.315693	0.715371	-5.7767
hsa-miR-873-5p	-1.82	-8.13333	-3.29455	0.0171903	0.21025	-2.95091
hsa-miR-874-3p	-0.518333	-3.98217	-1.33206	0.220265	0.65462	-5.48954
hsa-miR-876-5p	-0.0266667	-7.72817	-0.0296912	0.977055	0.996827	-6.36174
hsa-miR-877-3p	-0.0183333	-5.82617	-0.0334472	0.974154	0.996827	-6.36161
hsa-miR-877-5p	-0.143333	-3.11117	-0.352049	0.734078	0.937497	-6.29493
hsa-miR-885-3p	-2.0775	-5.84067	-2.11722	0.067818	0.392112	-4.43667
hsa-miR-885-5p	-1.40833	-7.98037	-3.58048	0.00932793	0.163192	-2.43243
hsa-miR-887-3p	-0.480833	-3.26267	-1.20058	0.264936	0.67882	-5.6399
hsa-miR-92a-1-5p	-1.3375	-7.71767	-3.06984	0.0157323	0.20765	-3.02564
hsa-miR-92a-3p	-0.00583333	3.70233	-0.0158727	0.987732	0.996827	-6.36208
hsa-miR-92b-3p	-0.590833	2.97483	-1.30504	0.228882	0.665483	-5.52126
hsa-miR-92b-5p	-0.808333	-2.79867	-2.02116	0.0786466	0.408555	-4.57517
hsa-miR-93-3p	-0.385833	-2.41567	-0.808668	0.442555	0.81389	-6.01886
hsa-miR-935	-0.535833	-2.97567	-1.09286	0.306899	0.715371	-5.75509
hsa-miR-93-5p	-0.260833	1.93983	-0.755283	0.47216	0.827914	-6.06115
hsa-miR-937-3p	-0.973333	-7.06317	-1.18777	0.269665	0.67882	-5.65399
hsa-miR-9-3p	-0.298333	-4.53617	-0.65132	0.533464	0.85718	-6.13627
hsa-miR-940	-0.243333	-3.62567	-0.451418	0.663915	0.911034	-6.25215
hsa-miR-941	-0.528333	-4.74517	-1.2321	0.253586	0.67882	-5.60478
hsa-miR-942-5p	-0.293333	-7.90733	-0.498861	0.631572	0.900628	-6.22819
hsa-miR-95-3p	-0.223333	-5.04067	-0.570916	0.584047	0.880223	-6.18753
hsa-miR-9-5p	-0.458333	0.107333	-0.891565	0.399165	0.792902	-5.94843
hsa-miR-99a-3p	0.219167	-5.80267	0.470221	0.651002	0.911034	-6.24292
hsa-miR-99a-5p	-0.215833	1.11083	-0.622726	0.551146	0.862376	-6.1552
hsa-miR-99b-3p	0.131667	-4.93367	0.281915	0.785308	0.951402	-6.31895
hsa-miR-99b-5p	-0.0783333	-1.25467	-0.206593	0.841592	0.980316	-6.33892
